# Supplementary material for: Integrated transcriptome sequencing and dynamic analysis reveal carbon source partitioning between terpenoid and oil accumulation in developing Lindera glauca fruits
Source: Sci Rep. 2015 Oct 8;5:15017. doi: 10.1038/srep15017 (PMC4597268; doi:10.1038/srep15017)
Supplement: Supplementary Dataset 1 [file srep15017-s2.xls]

## Sheet: Sheet1
Compounds	RIa	RIb	Identification methodc	Formula	Class	25DAF	50DAF	75DAF	100DAF	125DAF	150DAF	175DAF
Tricyclene	994	1014	MS,RI	C10H16	Monoterpene hydrocarbons	0	0.000234154	0.000488139	0.000339965	0.000396326	0.000381968	0.000490339
α-Pinene	1010	1026	MS,RI	C10H16	Monoterpene hydrocarbons	0.234233	0.0427565	0.0431809	0.0397557	0.046697	0.0497506	0.053785
Fenchene	1047	1045	MS,RI	C10H16	Monoterpene hydrocarbons	0	8.39278e-05	0.000143318	0.00103858	0.00126684	0.00235433	0.000288581
Camphene	1058	1076	MS,RI	C10H16	Monoterpene hydrocarbons	0.177834	0.0277673	0.0291236	0.0219688	0.0231641	0.0251501	0.0280285
β-Pinene	1106	1113	MS,RI	C10H16	Monoterpene hydrocarbons	0.112915	0.027434	0.0230225	0.0202768	0.0193264	0.0185113	0.0136335
3-Carene	1147	1148	MS,RI	C10H16	Monoterpene hydrocarbons	0.00141671	0	0	0	0	0	0
Myrcene	1162	1160	MS,RI,ST	C10H16	Monoterpene hydrocarbons	0.00265309	0.0033873	0.00455432	0.00446205	0.00366236	0.00399289	0.00355002
α-Phellandrene	1164	1176	MS,RI	C10H16	Monoterpene hydrocarbons	0	6.47606e-05	5.93224e-05	6.06094e-05	4.47742e-05	5.1276e-05	4.06812e-05
D-Limonene	1202	1218	MS,RI,ST	C10H16	Monoterpene hydrocarbons	0.0173243	0.029156	0.0287709	0.0212423	0.0192314	0.0211693	0.0241794
β-cis-Ocimene	1236	1223	MS,RI	C10H16	Monoterpene hydrocarbons	0.0351611	0.581868	0.622434	0.758531	0.776405	0.756695	0.720533
β-trans-Ocimene	1260	1235	MS,RI,ST	C10H16	Monoterpene hydrocarbons	0.00100151	0.00152443	0.0114862	0.013016	0.0141447	0.0138823	0.0138979
α-Terpinolen	1288	1278	MS,RI	C10H16	Monoterpene hydrocarbons	0	0.000114537	0.00056559	0.000628673	0.000460914	0.000503935	0.000466746
Linalool	1551	1554	MS,RI,ST	C10H18O	Monoterpene alcohol	0	4.7524e-06	0.000135456	1.89571e-05	0	0	0
Eucalyptol (1,8-Cineole)	1210	1213	MS,RI	C10H18O	Monoterpene ether	0.103599	0.072391	0.0596401	0.0397346	0.0233711	0.0205882	0.0275409
α-Cubebene	1464	1468	MS,RI	C15H24	Sesquiterpene hydrocarbons	0.000836422	0.000556915	0.00378848	0.0027468	0.00130504	0.00146283	0.00214969
Ylangene	1491	1493	MS,RI	C15H24	Sesquiterpene hydrocarbons	0.0104421	0.000553937	0.00115388	0.000734292	0.00033138	0.000488888	0.000568546
α-Guaiene	1602	1589	MS,RI	C15H24	Sesquiterpene hydrocarbons	0	0.0741088	0.0583294	0	0.0318823	0.0301579	0.0379433
β-Caryophyllene	1610	1611	MS,RI	C15H24	Sesquiterpene hydrocarbons	0.0872181	0.0242382	0.0229377	0.000135795	0.0119279	0.0127781	0.0143478
Alloaromadendren	1619	1662	MS,	C15H24	Sesquiterpene hydrocarbons	0	5.13308e-05	0.000213187	0.000193299	0.000367143	0.000119329	0.000157972
γ-Cadinene	1653		MS,	C15H24	Sesquiterpene hydrocarbons	0.00356265	0	0	0	0	0	0
(Z)-β-Farnesene	1674	1662	MS,RI	C15H24	Sesquiterpene hydrocarbons	0.130636	0.0544726	0.01308	0.0130935	0.00528248	0.00794787	0.0068733
γ-Muurolene	1700	1684	MS,RI	C15H24	Sesquiterpene hydrocarbons	0.00895222	0.000468608	0.00174717	0.00142511	0.00116134	0.00136711	0.00172465
Cedrene-V6	1715		MS,	C15H24	Sesquiterpene hydrocarbons	0.0072919	0.0286837	0.0364348	0.0295342	0.000141819	0.017967	0.0174037
Germacrene D	1722	1721	MS,RI	C15H24	Sesquiterpene hydrocarbons	0.00105016	0	0	0	0	0	0
α-Muurolene	1737	1745	MS,RI	C15H24	Sesquiterpene hydrocarbons	0.00159422	0.000717775	0.000846241	0.000591535	0.000329332	0.000324139	0.000373619
α-Selinene	1738	1724	MS,RI	C15H24	Sesquiterpene hydrocarbons	0.040765	0.0208482	0.0133891	0.010437	0.00679813	0.000253243	0.0125586
β-Selinene	1743		MS,	C15H24	Sesquiterpene hydrocarbons	0.00285847	0.000116056	0.0133325	0.0102808	0.00714653	0.00906124	0.0139122
Farnesene	1756		MS,	C15H24	Sesquiterpene hydrocarbons	0.00974133	0.00812644	0.0104094	0.00920273	0.00490182	0.00479132	0.00522411
α-Panasinsen	1776		MS,	C15H24	Sesquiterpene hydrocarbons	0.00342101	0	0	0	0	0	0
γ-Selinene	1792	1779	MS,RI	C15H24	Sesquiterpene hydrocarbons	0.00300639	0	0	0	0	0	0
Naphthalene, 1,2,4a,5,6,8a-hexahydro-4,7-dimethyl-1-(1-methylethyl)-,[1R-(1.alpha.,4a.alpha.,8a.alpha.)]-	1803		MS,	C15H24	Sesquiterpene hydrocarbons	0.000916954	1.75376e-07	0.000203048	0.000168352	6.41881e-05	7.88471e-05	0.000115127
α-Calacorene	1930	1912	MS,RI	C15H20	Sesquiterpene hydrocarbons	0.000304589	2.77577e-05	6.60818e-05	3.38374e-05	2.05382e-05	1.97692e-05	2.92284e-05
Guaiol	2098	2103	MS,RI	C15H26O	Sesquiterpene alcohol	0	0.000242682	0.00046505	0.000349112	0.000169337	0.00015157	0.000183124
2-Heptanol	1318	1332	MS,RI	C7H16O	Aliphatics alcohol	0.00126613	0	0	0	0	0	0
