# Supplementary material for: Integrated transcriptome sequencing and dynamic analysis reveal carbon source partitioning between terpenoid and oil accumulation in developing Lindera glauca fruits
Source: Sci Rep. 2015 Oct 8;5:15017. doi: 10.1038/srep15017 (PMC4597268; doi:10.1038/srep15017)
Supplement: Supplementary Dataset 2 [file srep15017-s3.xls]

## Sheet: Sheet1
	Transcriptional levles
ID	50DAF	125 DAF	150DAF	Length	Swissprot_des	Swissprot_evalue	Cdd_des	Cdd_evalue	Trembl_des	Trembl_evalue	NR_des	NR_evalue	PFAM_des	PFAM_evalue	KOG	GO	EC	KO	Pathway
CL1Contig1	9.65	7.78	16	1292	-	-	-	-	tr|A5CBE5|A5CBE5_VITVI Putative uncharacterized protein OS=Vitis vinifera GN=VIT_02s0025g02470 PE=4 SV=1	1e-61	ref|XP_002280751.1| PREDICTED: uncharacterized protein LOC100266795 isoform 1 [Vitis vinifera] emb|CAN62288.1| hypothetical protein VITISV_034705 [Vitis vinifera] emb|CBI34577.3| unnamed protein product [Vitis vinifera]	9e-62	A5CBE5_VITVI/1-179 PB032228; Pfam-B_32228;	4e-49	-	-	-	-	-
CL1Contig2	28.49	15.97	13.73	2164	sp|Q6DW75|DGDG2_SOYBN Digalactosyldiacylglycerol synthase 2. chloroplastic OS=Glycine max GN=DGD2 PE=2 SV=1	0	gnl|CDD|166487 PLN02846. PLN02846. digalactosyldiacylglycerol synthase.	0	tr|D7UC20|D7UC20_VITVI Putative uncharacterized protein OS=Vitis vinifera GN=VIT_15s0046g03730 PE=4 SV=1	0	ref|XP_002266316.1| PREDICTED: digalactosyldiacylglycerol synthase 2. chloroplastic [Vitis vinifera] emb|CBI40285.3| unnamed protein product [Vitis vinifera]	0	B9RDM5_RICCO/215-383 PF00534.15;Glycos_transf_1;	3e-74	-	GO:0016020.membrane;GO:0009877.nodulation;GO:0046481.digalactosyldiacylglycerol synthase activity;GO:0043661.peribacteroid membrane;GO:0016757.transferase activity. transferring glycosyl groups;GO:0009058.biosynthetic process;GO:0009527.plastid outer membrane;GO:0009536.plastid;GO:0009707.chloroplast outer membrane;GO:0016740.transferase activity;GO:0009507.chloroplast;	EC:2.4.1.241	K09480	ko00561. Glycerolipid metabolism;
CL1Contig3	2.16	2.21	1.12	484	-	-	-	-	-	-	-	-	-	-	-	-	-	-	-
CL1Contig4	16.63	12.51	22.69	1090	-	-	gnl|CDD|150438 pfam09767. DUF2053. Predicted membrane protein (DUF2053). This entry is of the conserved N-terminal 150 residues of proteins conserved from plants to humans. The function is unknown although some annotation suggests it to be a transmembrane protein.	2e-72	tr|E0CPD6|E0CPD6_VITVI Putative uncharacterized protein OS=Vitis vinifera GN=VIT_18s0001g11380 PE=4 SV=1	2e-134	ref|XP_002284036.1| PREDICTED: transmembrane protein 147 [Vitis vinifera] emb|CBI19593.3| unnamed protein product [Vitis vinifera]	2e-134	A9PAB7_POPTR/2-162 PF09767.4;DUF2053;	2e-89	S	-	-	-	-
CL1Contig5	3.4	3.59	1.29	921	sp|Q53MB8|TLPH_ORYSJ Thaumatin-like protein OS=Oryza sativa subsp. japonica GN=Os11g0706600 PE=2 SV=1	2e-106	gnl|CDD|185757 cd09218. TLP-PA. allergenic/antifungal thaumatin-like proteins: plant and animal homologs. This subfamily is represented by the thaumatin-like proteins (TLPs). Cherry Allergen Pru Av 2 TLP. Peach PpAZ44 TLP (a propylene-induced TLP in abscission). the Caenorhabditis elegans thaumatin family member (thn-6). and other plant and animal homologs. TLPs are involved in host defense and a…	9e-110	tr|B9SZY6|B9SZY6_RICCO Zeamatin. putative OS=Ricinus communis GN=RCOM_0451750 PE=4 SV=1	2e-123	ref|XP_002531555.1| Zeamatin precursor. putative [Ricinus communis] gb|EEF30821.1| Zeamatin precursor. putative [Ricinus communis]	2e-123	B9SZY6_RICCO/33-246 PF00314.12;Thaumatin;	9e-120	-	GO:0005575.cellular_component;GO:0003674.molecular_function;GO:0005576.extracellular region;GO:0008150.biological_process;	-	-	-
CL1Contig6	2.45	1.29	2.59	1234	sp|Q9LPF6|PUP11_ARATH Probable purine permease 11 OS=Arabidopsis thaliana GN=PUP11 PE=1 SV=1	1e-127	gnl|CDD|202556 pfam03151. TPT. Triose-phosphate Transporter family. This family includes transporters with a specificity for triose phosphate.	4e-37	tr|F6HTC1|F6HTC1_VITVI Putative uncharacterized protein OS=Vitis vinifera GN=VIT_02s0012g00730 PE=4 SV=1	5e-141	ref|XP_002326496.1| predicted protein [Populus trichocarpa] gb|EEE72295.1| predicted protein [Populus trichocarpa]	5e-139	A5B2S3_VITVI/615-764 PF03151.11;TPT;	3e-61	-	GO:0016020.membrane;GO:0016021.integral to membrane;	-	-	-
CL1Contig7	18.23	12.34	13.6	853	sp|P42322|CANB1_NAEGR Calcineurin subunit B OS=Naegleria gruberi GN=CNB1 PE=3 SV=1	1e-34	-	-	tr|G3MJZ9|G3MJZ9_9ACAR Putative uncharacterized protein OS=Amblyomma maculatum PE=2 SV=1	7e-101	gb|AEO33817.1| hypothetical protein [Amblyomma maculatum]	6e-101	B9IMA9_POPTR/2-120 PF13499.1;EF_hand_5;	1e-67	T	GO:0005509.calcium ion binding;GO:0009405.pathogenesis;	-	K06268	ko04010. MAPK signaling pathway;ko04020. Calcium signaling pathway;ko04114. Oocyte meiosis;ko04210. Apoptosis;ko04310. Wnt signaling pathway;ko04360. Axon guidance;ko04370. VEGF signaling pathway;ko04380. Osteoclast differentiation;ko04650. Natural killer cell mediated cytotoxicity;ko04660. T cell receptor signaling pathway;ko04662. B cell receptor signaling pathway;ko04720. Long-term potentiatio…
CL1Contig8	14.23	1.37	1.63	1624	-	-	-	-	tr|F6I2W6|F6I2W6_VITVI Putative uncharacterized protein OS=Vitis vinifera GN=VIT_15s0048g02830 PE=4 SV=1	3e-180	ref|XP_003633913.1| PREDICTED: rho GTPase-activating protein 4-like [Vitis vinifera]	2e-180	D7U807_VITVI/163-304 PF00620.22;RhoGAP;	3e-79	-	GO:0007165.signal transduction;GO:0005622.intracellular;	-	-	-
CL1Contig9	10.63	8.7	3.25	1446	sp|Q8LE52|DHAR3_ARATH Glutathione S-transferase DHAR3. chloroplastic OS=Arabidopsis thaliana GN=DHAR3 PE=1 SV=1	1e-117	gnl|CDD|166458 PLN02817. PLN02817. glutathione dehydrogenase (ascorbate).	8e-143	tr|A2ICR9|A2ICR9_SOLTU Dehydroascorbate reductase OS=Solanum tuberosum GN=DHAR2 PE=2 SV=1	2e-119	gb|AFF18803.1| dehydroascorbate reductase. partial [Dimocarpus longan]	8e-121	D8SYK1_SELML/74-191 PF13410.1;GST_C_2;	2e-45	P	GO:0016740.transferase activity;GO:0055114.oxidation-reduction process;GO:0045174.glutathione dehydrogenase (ascorbate) activity;GO:0016491.oxidoreductase activity;	-	-	-
CL1Contig10	8.48	4.75	0.27	2091	-	-	gnl|CDD|192171 pfam08879. WRC. WRC. The WRC domain. named after the conserved Trp-Arg-Cys motif. contains two distinctive features: a putative nuclear localisation signal and a zinc-finger motif (C3H). It is suggested that the WRC domain functions in DNA binding.	1e-20	tr|F6H175|F6H175_VITVI Putative uncharacterized protein OS=Vitis vinifera GN=VIT_18s0001g08650 PE=4 SV=1	0	ref|XP_002283504.2| PREDICTED: uncharacterized protein LOC100260890 [Vitis vinifera]	0	B9IBN5_POPTR/2-282 PB003472; Pfam-B_3472;	6e-81	-	GO:0005634.nucleus;GO:0005524.ATP binding;GO:0006355.regulation of transcription. DNA-dependent;GO:0016818.hydrolase activity. acting on acid anhydrides. in phosphorus-containing anhydrides;	-	-	-
CL1Contig11	12.22	0.3	0.22	1502	-	-	gnl|CDD|203771 pfam07816. DUF1645. Protein of unknown function (DUF1645). These sequences are derived from a number of hypothetical plant proteins. The region in question is approximately 270 amino acids long. Some members of this family are annotated as yeast pheromone receptor proteins AR781 but no literature was found to support this.	2e-18	tr|F6HZ88|F6HZ88_VITVI Putative uncharacterized protein OS=Vitis vinifera GN=VIT_07s0005g01180 PE=4 SV=1	7e-94	ref|XP_002275068.1| PREDICTED: uncharacterized protein LOC100262334 [Vitis vinifera]	6e-94	A5BJX8_VITVI/110-371 PF07816.6;DUF1645;	4e-53	-	-	-	-	-
CL1Contig12	66.02	0.08	0.43	1671	sp|P54769|TYDC2_PAPSO Tyrosine/DOPA decarboxylase 2 OS=Papaver somniferum GN=TYDC2 PE=2 SV=1	0	gnl|CDD|178468 PLN02880. PLN02880. tyrosine decarboxylase.	0	tr|D2SMM8|D2SMM8_ARGME Tyrosine/DOPA decarboxylase OS=Argemone mexicana GN=TyDC PE=2 SV=1	0	gb|ACJ76782.1| tyrosine/DOPA decarboxylase [Argemone mexicana]	0	D2SMM8_ARGME/56-430 PF00282.14;Pyridoxal_deC;	0	E	GO:0006520.cellular amino acid metabolic process;GO:0003824.catalytic activity;GO:0016831.carboxy-lyase activity;GO:0019752.carboxylic acid metabolic process;GO:0016829.lyase activity;GO:0004837.tyrosine decarboxylase activity;GO:0004058.aromatic-L-amino-acid decarboxylase activity;GO:0030170.pyridoxal phosphate binding;	EC:4.1.1.25	K01592	ko00350. Tyrosine metabolism;ko00950. Isoquinoline alkaloid biosynthesis;
CL1Contig13	9.21	3.88	7.01	2056	-	-	-	-	tr|I1L397|I1L397_SOYBN Uncharacterized protein OS=Glycine max GN=Gma.55817 PE=4 SV=1	5e-38	ref|XP_003634061.1| PREDICTED: uncharacterized protein LOC100254986 [Vitis vinifera] ref|XP_002263168.2| PREDICTED: uncharacterized protein LOC100254986 isoform 2 [Vitis vinifera]	1e-36	Q1EP69_MUSBA/17-152 PF04979.9;IPP-2;	2e-36	-	GO:0004864.protein phosphatase inhibitor activity;GO:0043666.regulation of phosphoprotein phosphatase activity;GO:0009966.regulation of signal transduction;	-	-	-
CL1Contig14	4.82	4.48	3.37	1894	sp|Q5GLZ8|HERC4_HUMAN Probable E3 ubiquitin-protein ligase HERC4 OS=Homo sapiens GN=HERC4 PE=1 SV=1	5e-27	-	-	tr|D7SMN5|D7SMN5_VITVI Putative uncharacterized protein OS=Vitis vinifera GN=VIT_14s0083g01020 PE=4 SV=1	0	ref|XP_002281545.1| PREDICTED: probable E3 ubiquitin-protein ligase HERC1 [Vitis vinifera] emb|CBI16933.3| unnamed protein product [Vitis vinifera]	0	B9N6N8_POPTR/183-241 PF00415.13;RCC1;	3e-29	S	-	-	-	-
CL1Contig15	4.61	4.41	4.42	2654	-	-	-	-	tr|B9T723|B9T723_RICCO Putative uncharacterized protein OS=Ricinus communis GN=RCOM_0311080 PE=4 SV=1	0	ref|XP_002534042.1| conserved hypothetical protein [Ricinus communis] gb|EEF28346.1| conserved hypothetical protein [Ricinus communis]	0	B9T723_RICCO/335-601 PF02714.10;DUF221;	2e-122	-	GO:0016020.membrane;GO:0000166.nucleotide binding;	-	-	-
CL1Contig16	5.63	2.66	2.03	1395	sp|Q9S9Q9|Y1044_ARATH BTB/POZ domain-containing protein At1g30440 OS=Arabidopsis thaliana GN=At1g30440 PE=1 SV=2	8e-161	gnl|CDD|202505 pfam03000. NPH3. NPH3 family. Phototropism of Arabidopsis thaliana seedlings in response to a blue light source is initiated by nonphototropic hypocotyl 1 (NPH1). a light-activated serine-threonine protein kinase. Mutations in NPH3 disrupt early signaling occurring downstream of the NPH1 photoreceptor. The NPH3 gene encodes a NPH1-interacting protein. NPH3 is a member of a large pr…	2e-110	tr|D7TKG3|D7TKG3_VITVI Putative uncharacterized protein OS=Vitis vinifera GN=VIT_10s0003g04490 PE=4 SV=1	0	ref|XP_002281182.1| PREDICTED: BTB/POZ domain-containing protein At1g30440 isoform 1 [Vitis vinifera] emb|CBI30985.3| unnamed protein product [Vitis vinifera]	0	A5B9R9_VITVI/213-479 PF03000.9;NPH3;	4e-123	-	GO:0007165.signal transduction;GO:0009416.response to light stimulus;GO:0004871.signal transducer activity;	-	-	-
CL1Contig17	1.28	2.2	1.86	832	-	-	-	-	-	-	-	-	-	-	-	-	-	-	-
CL1Contig18	8.44	32.32	12.81	837	sp|Q39173|P2_ARATH NADP-dependent alkenal double bond reductase P2 OS=Arabidopsis thaliana GN=P2 PE=2 SV=2	5e-96	gnl|CDD|176255 cd08295. double_bond_reductase_like. Arabidopsis alkenal double bond reductase and leukotriene B4 12-hydroxydehydrogenase. This group includes proteins identified as the Arabidopsis alkenal double bond reductase and leukotriene B4 12-hydroxydehydrogenase. The Arabidopsis enzyme. a member of the medium chain dehydrogenase/reductase family. catalyzes the reduction of 7-8-double bond …	5e-131	tr|A5BKL3|A5BKL3_VITVI Putative uncharacterized protein OS=Vitis vinifera GN=VIT_05s0094g01120 PE=4 SV=1	2e-104	ref|XP_002279359.1| PREDICTED: NADP-dependent alkenal double bond reductase P2 [Vitis vinifera] emb|CAN61471.1| hypothetical protein VITISV_043825 [Vitis vinifera]	2e-104	-	-	R	GO:0019439.aromatic compound catabolic process;GO:0052579.(+)-pulegone reductase. (+)-isomenthone as substrate. activity;GO:0005737.cytoplasm;GO:0055114.oxidation-reduction process;GO:0005488.binding;GO:0070402.NADPH binding;GO:0042214.terpene metabolic process;GO:0009636.response to toxin;GO:0052580.(+)-pulegone reductase. (-)-menthone as substrate. activity;GO:0008270.zinc ion binding;GO:001649…	EC:1.3.1.74	K08070	-
CL1Contig19	2.36	1.26	0.86	913	-	-	-	-	-	-	-	-	-	-	-	-	-	K10406	-
CL1Contig20	2.78	4.28	6.19	2188	-	-	gnl|CDD|211385 cd11299. O-FucT_plant. GDP-fucose protein O-fucosyltransferase. plant specific subfamily. Some members of this plant-specific family of O-fucosyltransferases have been annotated as auxin-independent growth promotors. The function of the protein seems unclear. O-fucosyltransferase-like proteins are GDP-fucose dependent enzymes with similarities to the family 1 glycosyltransferases (…	1e-117	tr|D7T2V7|D7T2V7_VITVI Putative uncharacterized protein OS=Vitis vinifera GN=VIT_13s0064g01510 PE=4 SV=1	0	ref|XP_002266606.1| PREDICTED: DUF246 domain-containing protein At1g04910 [Vitis vinifera] emb|CBI24838.3| unnamed protein product [Vitis vinifera]	0	D7T2V7_VITVI/146-490 PF10250.4;O-FucT;	0	-	-	-	-	-
CL1Contig21	13.1	3.07	0.31	1076	sp|Q9SZP1|MYB4_ARATH Transcription repressor MYB4 OS=Arabidopsis thaliana GN=MYB4 PE=1 SV=1	2e-87	-	-	tr|Q6SL45|Q6SL45_TRAFL MYB6 OS=Tradescantia fluminensis GN=myb6 PE=2 SV=1	1e-92	gb|AAS19480.1| MYB6 [Tradescantia fluminensis]	9e-93	E1U5T5_SOYBN/17-78 PF13921.1;Myb_DNA-bind_6;	2e-35	K	GO:0005634.nucleus;GO:0003677.DNA binding;GO:0006355.regulation of transcription. DNA-dependent;GO:0006351.transcription. DNA-dependent;	-	K09422	-
CL1Contig22	7.15	4.42	5.01	1262	-	-	-	-	tr|G7KG21|G7KG21_MEDTR Zinc finger protein OS=Medicago truncatula GN=MTR_5g077800 PE=4 SV=1	3e-69	ref|XP_003616250.1| Zinc finger protein [Medicago truncatula] gb|AES99208.1| Zinc finger protein [Medicago truncatula]	3e-69	D7T3X2_VITVI/138-256 PF13666.1;DUF4151;	4e-26	S	GO:0008270.zinc ion binding;GO:0005622.intracellular;	-	K13104	-
CL1Contig23	5.1	8.08	8.9	1753	-	-	gnl|CDD|114361 pfam05633. DUF793. Protein of unknown function (DUF793). This family consists of several plant proteins of unknown function.	6e-177	tr|F6GY39|F6GY39_VITVI Putative uncharacterized protein OS=Vitis vinifera GN=VIT_18s0072g00550 PE=4 SV=1	1e-158	ref|XP_002267096.1| PREDICTED: uncharacterized protein LOC100257198 isoform 1 [Vitis vinifera] ref|XP_003634513.1| PREDICTED: uncharacterized protein LOC100257198 isoform 2 [Vitis vinifera]	8e-164	B9SE68_RICCO/1-395 PF05633.6;DUF793;	4e-156	-	-	-	-	-
CL1Contig24	1.07	1.87	0.77	1581	sp|Q9ATY5|UVH3_ARATH DNA repair protein UVH3 OS=Arabidopsis thaliana GN=UVH3 PE=2 SV=1	2e-62	gnl|CDD|189038 cd09868. PIN_XPG. PIN domain of Xeroderma pigmentosum complementation group G (XPG) nuclease. a structure-specific. divalent-metal-ion dependent. 5' nuclease and homologs. The Xeroderma pigmentosum complementation group G (XPG) nuclease plays a central role in nucleotide excision repair (NER) in cleaving DNA bubble structures or loops. XPG is a member of the structure-specific. 5' …	2e-56	tr|F6HV16|F6HV16_VITVI Putative uncharacterized protein OS=Vitis vinifera GN=VIT_14s0066g01630 PE=4 SV=1	2e-133	ref|XP_002275112.1| PREDICTED: DNA repair protein UVH3-like [Vitis vinifera]	2e-133	D7TWS8_VITVI/1-98 PF00752.12;XPG_N;	2e-47	-	GO:0005634.nucleus;GO:0003677.DNA binding;GO:0006281.DNA repair;GO:0003824.catalytic activity;GO:0016788.hydrolase activity. acting on ester bonds;GO:0006289.nucleotide-excision repair;GO:0004518.nuclease activity;GO:0003697.single-stranded DNA binding;GO:0004519.endonuclease activity;	-	K10846	ko03420. Nucleotide excision repair;
CL1Contig25	10.74	11.53	17.78	1350	-	-	gnl|CDD|200170 TIGR02252. DREG-2. REG-2-like. HAD superfamily (subfamily IA) hydrolase. This family of proteins includes uncharacterized sequences from eukaryotes. cyanobacteria and Leptospira as well as the DREG-2 protein from Drosophila melanogaster which has been identified as a rhythmically (diurnally) regulated gene. This family is a member of the Haloacid Dehalogenase (HAD) superfamily of a…	6e-82	tr|B9SZX9|B9SZX9_RICCO N-acylneuraminate-9-phosphatase. putative OS=Ricinus communis GN=RCOM_0072550 PE=4 SV=1	8e-152	ref|XP_002531548.1| N-acylneuraminate-9-phosphatase. putative [Ricinus communis] gb|EEF30842.1| N-acylneuraminate-9-phosphatase. putative [Ricinus communis]	7e-152	B9IHS0_POPTR/22-214 PF13419.1;HAD_2;	2e-124	R	GO:0016787.hydrolase activity;GO:0008152.metabolic process;GO:0003824.catalytic activity;GO:0008967.phosphoglycolate phosphatase activity;	-	-	-
CL1Contig26	157.45	8.22	6.61	1566	sp|O80437|GPAT6_ARATH Glycerol-3-phosphate acyltransferase 6 OS=Arabidopsis thaliana GN=GPAT6 PE=1 SV=1	0	gnl|CDD|165823 PLN02177. PLN02177. glycerol-3-phosphate acyltransferase.	0	tr|B9HCK8|B9HCK8_POPTR Predicted protein OS=Populus trichocarpa GN=POPTRDRAFT_560888 PE=4 SV=1	0	ref|XP_002309124.1| predicted protein [Populus trichocarpa] gb|EEE92647.1| predicted protein [Populus trichocarpa]	0	A3A2E5_ORYSJ/13-499 PB001205; Pfam-B_1205;	2e-166	-	GO:0008152.metabolic process;	EC:2.3.1.15	K13508	ko00561. Glycerolipid metabolism;ko00564. Glycerophospholipid metabolism;
CL1Contig27	30.78	66.63	50.12	3485	sp|Q9LD43|ACCA_ARATH Acetyl-coenzyme A carboxylase carboxyl transferase subunit alpha. chloroplastic OS=Arabidopsis thaliana GN=CAC3 PE=1 SV=1	0	gnl|CDD|178768 PLN03229. PLN03229. acetyl-coenzyme A carboxylase carboxyl transferase subunit alpha; Provisional.	0	tr|F2WMV2|F2WMV2_9ROSI Acetyl-CoA carboxylase alpha-CT subunit OS=Jatropha curcas PE=3 SV=1	0	gb|ADN52610.1| acetyl-CoA carboxylase alpha-CT subunit [Jatropha curcas]	0	A8RWV6_GOSHI/411-760 PB025055; Pfam-B_25055;	7e-84	-	GO:0016020.membrane;GO:0003989.acetyl-CoA carboxylase activity;GO:0009317.acetyl-CoA carboxylase complex;GO:0005524.ATP binding;GO:0005737.cytoplasm;GO:0009706.chloroplast inner membrane;GO:0016874.ligase activity;GO:0009528.plastid inner membrane;GO:0000166.nucleotide binding;GO:0009536.plastid;GO:0016740.transferase activity;GO:0006633.fatty acid biosynthetic process;GO:0009507.chloroplast;GO:0…	EC:6.4.1.2	K01962	ko00061. Fatty acid biosynthesis;ko00253. Tetracycline biosynthesis;ko00620. Pyruvate metabolism;ko00640. Propanoate metabolism;ko00720. Carbon fixation pathways in prokaryotes;
CL1Contig28	7.03	3.94	3.17	1497	sp|Q93ZM9|TIF9_ARATH Protein TIFY 9 OS=Arabidopsis thaliana GN=TIFY9 PE=1 SV=1	3e-28	gnl|CDD|203405 pfam06200. tify. tify domain. This short possible domain is found in a variety of plant transcription factors that contain GATA domains as well as other motifs. Although previously known as the Zim domain this is now called the tify domain after its most conserved amino acids. TIFY proteins can be further classified into two groups depending on the presence (group I) or absence (gr…	4e-08	tr|B9GZA6|B9GZA6_POPTR Predicted protein OS=Populus trichocarpa GN=POPTRDRAFT_712551 PE=4 SV=1	6e-42	ref|XP_002304653.1| predicted protein [Populus trichocarpa] gb|EEE79632.1| predicted protein [Populus trichocarpa]	5e-42	B9GZA6_POPTR/103-137 PF06200.9;tify;	1e-09	-	-	-	K13464	ko04075. Plant hormone signal transduction;ko04626. Plant-pathogen interaction;
CL1Contig29	1.65	1.09	2.03	1459	sp|Q9C9I6|PP116_ARATH Pentatricopeptide repeat-containing protein At1g71490 OS=Arabidopsis thaliana GN=PCMP-E67 PE=2 SV=1	4e-100	-	-	tr|F6HN35|F6HN35_VITVI Putative uncharacterized protein OS=Vitis vinifera GN=VIT_18s0001g05980 PE=4 SV=1	2e-113	ref|XP_002325515.1| predicted protein [Populus trichocarpa] gb|EEE99896.1| predicted protein [Populus trichocarpa]	2e-113	B9SPW3_RICCO/496-545 PF13041.1;PPR_2;	4e-18	-	GO:0005488.binding;	-	-	-
CL1Contig30	0.32	1.39	0.84	449	sp|Q84M24|AB1A_ARATH ABC transporter A family member 1 OS=Arabidopsis thaliana GN=ABCA1 PE=2 SV=2	9e-23	-	-	tr|F6HKV8|F6HKV8_VITVI Putative uncharacterized protein OS=Vitis vinifera GN=VIT_08s0007g08730 PE=3 SV=1	4e-29	ref|XP_002284204.1| PREDICTED: ABC transporter A family member 1-like [Vitis vinifera]	4e-29	-	-	-	GO:0005524.ATP binding;GO:0000166.nucleotide binding;GO:0016021.integral to membrane;GO:0017111.nucleoside-triphosphatase activity;GO:0006200.ATP catabolic process;GO:0016887.ATPase activity;	-	-	-
CL1Contig31	3.48	3.65	4.22	1435	-	-	-	-	tr|D7U7X6|D7U7X6_VITVI Putative uncharacterized protein OS=Vitis vinifera GN=VIT_15s0048g00310 PE=4 SV=1	4e-177	ref|XP_002281030.1| PREDICTED: uncharacterized protein LOC100259142 [Vitis vinifera] emb|CBI38905.3| unnamed protein product [Vitis vinifera]	3e-177	D7U7X6_VITVI/44-386 PB019602; Pfam-B_19602;	2e-175	-	-	-	-	-
CL1Contig32	6.47	3.82	4.09	1252	-	-	-	-	tr|D7SI28|D7SI28_VITVI Putative uncharacterized protein OS=Vitis vinifera GN=VIT_17s0000g07130 PE=4 SV=1	1e-110	emb|CBI15138.3| unnamed protein product [Vitis vinifera]	1e-110	D7SI28_VITVI/28-300 PB014134; Pfam-B_14134;	4e-111	-	-	-	-	-
CL1Contig33	7.06	4.39	4.71	1405	-	-	-	-	tr|B9SDI1|B9SDI1_RICCO Putative uncharacterized protein OS=Ricinus communis GN=RCOM_1517980 PE=4 SV=1	6e-91	ref|XP_002267090.1| PREDICTED: uncharacterized protein LOC100249418 [Vitis vinifera]	3e-96	D7T7G8_VITVI/1-249 PB007385; Pfam-B_7385;	5e-98	-	-	-	-	-
CL1Contig34	59.03	25.9	47.95	988	sp|Q8GY31|CDC25_ARATH Dual specificity phosphatase Cdc25 OS=Arabidopsis thaliana GN=CDC25 PE=1 SV=1	6e-61	gnl|CDD|29094 cd01531. Acr2p. Eukaryotic arsenate resistance proteins are members of the Rhodanese Homology Domain superfamily. Included in this CD is the Saccharomyces cerevisiae arsenate reductase protein. Acr2p. and other yeast and plant homologs..	2e-36	tr|I1NAB9|I1NAB9_SOYBN Uncharacterized protein OS=Glycine max GN=Gma.34012 PE=4 SV=1	1e-60	gb|AFK43020.1| unknown [Medicago truncatula]	5e-61	B9MTG7_POPTR/9-113 PF00581.15;Rhodanese;	9e-48	-	GO:0016787.hydrolase activity;GO:0035335.peptidyl-tyrosine dephosphorylation;GO:0004725.protein tyrosine phosphatase activity;	-	-	-
CL1Contig35	4.03	0.77	0.15	1259	-	-	-	-	-	-	-	-	B9GQL9_POPTR/321-443 PB054262; Pfam-B_54262;	1e-26	-	-	-	-	-
CL1Contig36	84.84	83.59	43.44	1347	sp|Q9S9N9|CCR1_ARATH Cinnamoyl-CoA reductase 1 OS=Arabidopsis thaliana GN=CCR1 PE=1 SV=1	1e-78	gnl|CDD|187661 cd08958. FR_SDR_e. flavonoid reductase (FR). extended (e) SDRs. This subgroup contains FRs of the extended SDR-type and related proteins. These FRs act in the NADP-dependent reduction of flavonoids. ketone-containing plant secondary metabolites; they have the characteristic active site triad of the SDRs (though not the upstream active site Asn) and a NADP-binding motif that is very…	9e-145	tr|D7SJS6|D7SJS6_VITVI Putative uncharacterized protein OS=Vitis vinifera GN=VIT_06s0004g07130 PE=4 SV=1	2e-168	ref|XP_002275195.1| PREDICTED: dihydroflavonol-4-reductase [Vitis vinifera] emb|CBI15902.3| unnamed protein product [Vitis vinifera]	2e-168	C3VPA5_9ERIC/14-258 PF01370.16;Epimerase;	1e-125	V	GO:0045552.dihydrokaempferol 4-reductase activity;GO:0009813.flavonoid biosynthetic process;GO:0003824.catalytic activity;GO:0055114.oxidation-reduction process;GO:0005488.binding;GO:0016621.cinnamoyl-CoA reductase activity;GO:0044237.cellular metabolic process;GO:0050662.coenzyme binding;GO:0016491.oxidoreductase activity;	-	-	-
CL1Contig37	3.4	1.91	3.28	1168	-	-	-	-	-	-	-	-	-	-	-	-	-	-	-
CL1Contig38	5.12	2.55	2.67	1665	sp|Q9SFC6|GDIR_ARATH Rho GDP-dissociation inhibitor 1 OS=Arabidopsis thaliana GN=GDI1 PE=1 SV=1	2e-83	gnl|CDD|190211 pfam02115. Rho_GDI. RHO protein GDP dissociation inhibitor.	2e-74	tr|F2EJB1|F2EJB1_HORVD Predicted protein OS=Hordeum vulgare var. distichum PE=2 SV=1	9e-95	dbj|BAK07433.1| predicted protein [Hordeum vulgare subsp. vulgare]	8e-95	F2EJB1_HORVD/1-203 PF02115.12;Rho_GDI;	4e-92	T	GO:0005094.Rho GDP-dissociation inhibitor activity;GO:0043547.positive regulation of GTPase activity;GO:0005737.cytoplasm;GO:0005096.GTPase activator activity;	-	K12462	ko04722. Neurotrophin signaling pathway;ko04962. Vasopressin-regulated water reabsorption;
CL1Contig39	1.64	0.47	0.64	702	-	-	-	-	-	-	-	-	-	-	-	-	-	-	-
CL1Contig40	3.08	1.26	5.01	1154	-	-	-	-	tr|F6HZ90|F6HZ90_VITVI Putative uncharacterized protein OS=Vitis vinifera GN=VIT_07s0005g01240 PE=4 SV=1	8e-53	-	-	-	-	-	GO:0016787.hydrolase activity;GO:0004806.triglyceride lipase activity;GO:0006629.lipid metabolic process;	-	-	-
CL1Contig41	4.17	0.33	0.3	955	-	-	-	-	-	-	-	-	-	-	-	-	-	-	-
CL1Contig42	37.28	24.83	39.94	1853	sp|Q2MHE4|HT1_ARATH Serine/threonine-protein kinase HT1 OS=Arabidopsis thaliana GN=HT1 PE=1 SV=1	6e-89	gnl|CDD|197583 smart00221. STYKc. Protein kinase; unclassified specificity. Phosphotransferases. The specificity of this class of kinases can not be predicted. Possible dual-specificity Ser/Thr/Tyr kinase.	2e-77	tr|A5BI75|A5BI75_VITVI Putative uncharacterized protein OS=Vitis vinifera GN=VIT_04s0008g03020 PE=4 SV=1	0	ref|XP_002283465.1| PREDICTED: serine/threonine-protein kinase HT1 [Vitis vinifera] emb|CAN72362.1| hypothetical protein VITISV_000134 [Vitis vinifera]	0	B9SPT1_RICCO/133-387 PF07714.12;Pkinase_Tyr;	2e-159	T	GO:0004709.MAP kinase kinase kinase activity;GO:0016310.phosphorylation;GO:0005524.ATP binding;GO:0016301.kinase activity;GO:0006468.protein phosphorylation;GO:0004674.protein serine/threonine kinase activity;GO:0004672.protein kinase activity;GO:0016740.transferase activity;GO:0016772.transferase activity. transferring phosphorus-containing groups;	-	-	-
CL1Contig43	0.19	1.3	3.81	1330	-	-	-	-	-	-	-	-	-	-	-	-	-	-	-
CL1Contig44	11.48	0.37	3.14	1801	-	-	-	-	tr|F6HYP3|F6HYP3_VITVI Putative uncharacterized protein OS=Vitis vinifera GN=VIT_11s0037g01230 PE=4 SV=1	5e-38	ref|XP_002270621.1| PREDICTED: uncharacterized protein LOC100258663 [Vitis vinifera]	4e-38	-	-	-	GO:0005634.nucleus;GO:0006355.regulation of transcription. DNA-dependent;	-	-	-
CL1Contig45	6.61	6.37	5.64	1959	sp|Q3MIT2|PUS10_HUMAN Putative tRNA pseudouridine synthase Pus10 OS=Homo sapiens GN=PUS10 PE=1 SV=1	8e-82	-	-	tr|F6H0C9|F6H0C9_VITVI Putative uncharacterized protein OS=Vitis vinifera GN=VIT_18s0001g00500 PE=4 SV=1	0	emb|CBI18893.3| unnamed protein product [Vitis vinifera]	0	E0CQT9_VITVI/22-589 PB000267; Pfam-B_267;	0	J	GO:0003723.RNA binding;GO:0016853.isomerase activity;GO:0009451.RNA modification;GO:0009982.pseudouridine synthase activity;GO:0001522.pseudouridine synthesis;GO:0008033.tRNA processing;	EC:5.4.99.-	K07583	-
CL1Contig46	8.35	3.3	5.59	908	sp|O80594|ERG28_ARATH Ergosterol biosynthetic protein 28 OS=Arabidopsis thaliana GN=At1g10030 PE=2 SV=2	1e-58	gnl|CDD|190715 pfam03694. Erg28. Erg28 like protein. This is a family of integral membrane proteins. which may contain four transmembrane helices. Members of this family are thought to be involved in sterol C-4 demethylation. In S. cerevisiae they may tether Erg26p (sterol dehydrogenase/decarboxylase) and Erg27p (3-ketoreductase) to the endoplasmic reticulum or may facilitate interaction between …	1e-27	tr|D6BR64|D6BR64_9ROSI Putative uncharacterized protein OS=Jatropha curcas PE=2 SV=1	2e-64	gb|ADB85101.1| hypothetical protein [Jatropha curcas]	2e-64	D6BR64_9ROSI/1-110 PF03694.8;Erg28;	6e-56	S	GO:0016021.integral to membrane;	-	-	-
CL1Contig47	13.1	1.94	1.43	2009	sp|Q9LN68|GATL1_ARATH Probable galacturonosyltransferase-like 1 OS=Arabidopsis thaliana GN=GATL1 PE=2 SV=1	1e-157	gnl|CDD|201828 pfam01501. Glyco_transf_8. Glycosyl transferase family 8. This family includes enzymes that transfer sugar residues to donor molecules. Members of this family are involved in lipopolysaccharide biosynthesis and glycogen synthesis. This family includes Lipopolysaccharide galactosyltransferase. lipopolysaccharide glucosyltransferase 1. and glycogenin glucosyltransferase.	3e-52	tr|B9R7P3|B9R7P3_RICCO Transferase. transferring glycosyl groups. putative OS=Ricinus communis GN=RCOM_1593550 PE=4 SV=1	6e-164	ref|XP_002510336.1| transferase. transferring glycosyl groups. putative [Ricinus communis] gb|EEF52523.1| transferase. transferring glycosyl groups. putative [Ricinus communis]	6e-164	A5AJV9_VITVI/79-339 PF01501.15;Glyco_transf_8;	1e-141	-	GO:0016757.transferase activity. transferring glycosyl groups;GO:0016740.transferase activity;	-	-	-
CL1Contig48	595.16	582.42	329.54	666	-	-	-	-	-	-	-	-	-	-	-	-	-	-	-
CL1Contig49	4.64	5.3	8.84	2068	sp|Q94BZ5|HSFA5_ARATH Heat stress transcription factor A-5 OS=Arabidopsis thaliana GN=HSFA5 PE=2 SV=1	2e-146	gnl|CDD|201233 pfam00447. HSF_DNA-bind. HSF-type DNA-binding.	1e-47	tr|B9S9Y4|B9S9Y4_RICCO DNA binding protein. putative OS=Ricinus communis GN=RCOM_0523380 PE=3 SV=1	4e-178	ref|XP_002522803.1| DNA binding protein. putative [Ricinus communis] gb|EEF39654.1| DNA binding protein. putative [Ricinus communis]	3e-178	B9S9Y4_RICCO/20-114 PF00447.12;HSF_DNA-bind;	1e-55	K	GO:0005634.nucleus;GO:0003677.DNA binding;GO:0006355.regulation of transcription. DNA-dependent;GO:0006950.response to stress;GO:0043565.sequence-specific DNA binding;GO:0006351.transcription. DNA-dependent;GO:0003700.sequence-specific DNA binding transcription factor activity;	-	K09419	-
CL1Contig50	3.39	2.77	2.65	2832	sp|O74873|SC231_SCHPO Protein transport protein sec23-1 OS=Schizosaccharomyces pombe (strain 972 / ATCC 24843) GN=sec231 PE=2 SV=1	8e-178	gnl|CDD|177761 PLN00162. PLN00162. transport protein sec23; Provisional.	0	tr|F6HDY2|F6HDY2_VITVI Putative uncharacterized protein OS=Vitis vinifera GN=VIT_05s0020g04710 PE=4 SV=1	0	ref|XP_002284161.1| PREDICTED: protein transport protein sec23-like isoform 1 [Vitis vinifera]	0	B9HKE0_POPTR/126-390 PF04811.10;Sec23_trunk;	3e-106	U	GO:0016020.membrane;GO:0005783.endoplasmic reticulum;GO:0031410.cytoplasmic vesicle;GO:0035138.pectoral fin morphogenesis;GO:0051216.cartilage development;GO:0005737.cytoplasm;GO:0016192.vesicle-mediated transport;GO:0000139.Golgi membrane;GO:0008270.zinc ion binding;GO:0015031.protein transport;GO:0006810.transport;GO:0048702.embryonic neurocranium morphogenesis;GO:0006886.intracellular protein …	-	K14006	ko04141. Protein processing in endoplasmic reticulum;
CL1Contig51	4.4	4.59	5.31	1751	-	-	-	-	tr|A5C4T0|A5C4T0_VITVI Putative uncharacterized protein OS=Vitis vinifera GN=VIT_14s0030g01830 PE=4 SV=1	2e-109	ref|XP_002277975.1| PREDICTED: uncharacterized protein LOC100246931 [Vitis vinifera] emb|CAN62085.1| hypothetical protein VITISV_035122 [Vitis vinifera]	2e-109	B6U0E3_MAIZE/1-466 PB010342; Pfam-B_10342;	1e-68	-	-	-	-	-
CL1Contig52	5.2	5.8	5.67	597	-	-	-	-	-	-	-	-	-	-	-	-	-	-	-
CL1Contig53	29.59	30.34	52.12	3453	sp|Q42540|UBC7_ARATH Ubiquitin-conjugating enzyme E2 7 OS=Arabidopsis thaliana GN=UBC7 PE=2 SV=1	7e-86	gnl|CDD|201062 pfam00179. UQ_con. Ubiquitin-conjugating enzyme. Proteins destined for proteasome-mediated degradation may be ubiquitinated. Ubiquitination follows conjugation of ubiquitin to a conserved cysteine residue of UBC homologues. TSG101 is one of several UBC homologues that lacks this active site cysteine.	2e-50	tr|F6H1B8|F6H1B8_VITVI Putative uncharacterized protein OS=Vitis vinifera GN=VIT_18s0001g10260 PE=4 SV=1	7e-166	ref|XP_002282892.1| PREDICTED: uncharacterized protein LOC100267740 [Vitis vinifera]	6e-166	D7THQ9_VITVI/10-161 PF00179.21;UQ_con;	5e-83	O	GO:0005524.ATP binding;GO:0016567.protein ubiquitination;GO:0016874.ligase activity;GO:0004842.ubiquitin-protein ligase activity;GO:0046872.metal ion binding;GO:0000166.nucleotide binding;GO:0008270.zinc ion binding;GO:0016881.acid-amino acid ligase activity;	EC:6.3.2.19	K10575	ko04120. Ubiquitin mediated proteolysis;ko04141. Protein processing in endoplasmic reticulum;ko05012. Parkinson's disease;
CL1Contig54	69.25	67.28	38.81	1777	sp|Q6V9I6|HDT1_SOLCH Histone deacetylase HDT1 OS=Solanum chacoense GN=HDT1 PE=2 SV=1	4e-50	-	-	tr|F6HKH5|F6HKH5_VITVI Putative uncharacterized protein OS=Vitis vinifera GN=VIT_08s0007g03940 PE=4 SV=1	7e-69	ref|XP_002270966.2| PREDICTED: histone deacetylase HDT1-like [Vitis vinifera]	3e-74	B9SN80_RICCO/1-306 PB000458; Pfam-B_458;	2e-56	-	GO:0005634.nucleus;GO:0006355.regulation of transcription. DNA-dependent;GO:0005622.intracellular;GO:0006351.transcription. DNA-dependent;GO:0003676.nucleic acid binding;GO:0046872.metal ion binding;GO:0016787.hydrolase activity;GO:0005730.nucleolus;GO:0008270.zinc ion binding;GO:0016568.chromatin modification;	-	-	-
CL1Contig55	15.76	4.37	6.12	2290	-	-	-	-	tr|F6H752|F6H752_VITVI Putative uncharacterized protein OS=Vitis vinifera GN=VIT_16s0098g01220 PE=4 SV=1	0	ref|XP_002273689.1| PREDICTED: small G protein signaling modulator 2-like isoform 1 [Vitis vinifera]	0	Q9SG14_ARATH/289-482 PF00566.13;RabGAP-TBC;	4e-109	T	GO:0005097.Rab GTPase activator activity;GO:0032851.positive regulation of Rab GTPase activity;GO:0005622.intracellular;GO:0032313.regulation of Rab GTPase activity;	-	-	-
CL1Contig56	9.83	5.11	6.05	838	-	-	gnl|CDD|29102 cd00162. RING. RING-finger (Really Interesting New Gene) domain. a specialized type of Zn-finger of 40 to 60 residues that binds two atoms of zinc; defined by the 'cross-brace' motif C-X2-C-X(9-39)-C-X(1-3)- H-X(2-3)-(N/C/H)-X2-C-X(4-48)C-X2-C; probably involved in mediating protein-protein interactions; identified in a proteins with a wide range of functions such as viral replicati…	6e-08	tr|B9MWE4|B9MWE4_POPTR Predicted protein OS=Populus trichocarpa GN=POPTRDRAFT_678161 PE=4 SV=1	2e-79	ref|XP_002327279.1| predicted protein [Populus trichocarpa] gb|EEE74084.1| predicted protein [Populus trichocarpa]	2e-79	Q851N4_ORYSJ/12-65 PF13920.1;zf-C3HC4_3;	1e-24	-	GO:0046872.metal ion binding;GO:0008270.zinc ion binding;	-	K15707	-
CL1Contig57	245.39	56.04	52.61	825	sp|P33050|PSC13_MAIZE Pollen-specific protein C13 OS=Zea mays GN=MGS1 PE=2 SV=1	7e-40	gnl|CDD|201650 pfam01190. Pollen_Ole_e_I. Pollen proteins Ole e I like.	1e-19	tr|Q2I307|Q2I307_9ROSI Pollen-specific protein OS=Vitis pseudoreticulata PE=2 SV=1	6e-68	gb|ABC86745.1| pollen-specific protein [Vitis pseudoreticulata]	5e-68	Q2I307_9ROSI/29-118 PF01190.12;Pollen_Ole_e_I;	4e-35	-	GO:0005615.extracellular space;GO:0005576.extracellular region;	-	-	-
CL1Contig58	5.73	3.61	6.27	921	-	-	-	-	-	-	-	-	-	-	-	-	-	-	-
CL1Contig59	2.51	1.21	1.48	1427	-	-	-	-	-	-	-	-	-	-	-	-	-	-	-
comp94729_c0_seq2	40.43	50.62	58.78	1800	sp|Q32RS0|ODPB_STAPU Pyruvate dehydrogenase E1 component subunit beta OS=Staurastrum punctulatum GN=pdhB PE=3 SV=1	1e-177	gnl|CDD|177066 CHL00144. odpB. pyruvate dehydrogenase E1 component beta subunit; Validated.	0	tr|F6HI27|F6HI27_VITVI Putative uncharacterized protein OS=Vitis vinifera GN=VIT_04s0043g00720 PE=4 SV=1	0	ref|XP_002269441.1| PREDICTED: pyruvate dehydrogenase E1 component subunit beta [Vitis vinifera]	0	E5RPJ6_SOYBN/84-261 PF02779.19;Transket_pyr;	3e-101	C	GO:0008152.metabolic process;GO:0006096.glycolysis;GO:0003824.catalytic activity;GO:0055114.oxidation-reduction process;GO:0004739.pyruvate dehydrogenase (acetyl-transferring) activity;GO:0009536.plastid;GO:0016491.oxidoreductase activity;GO:0009507.chloroplast;	EC:1.2.4.1	K00162	ko00010. Glycolysis / Gluconeogenesis;ko00020. Citrate cycle (TCA cycle);ko00620. Pyruvate metabolism;ko00650. Butanoate metabolism;ko04066. HIF-1 signaling pathway;
CL1Contig61	33.38	18.96	147.85	2170	-	-	-	-	tr|D7U573|D7U573_VITVI Putative uncharacterized protein OS=Vitis vinifera GN=VIT_03s0038g02190 PE=4 SV=1	4e-84	ref|XP_002277695.1| PREDICTED: uncharacterized protein LOC100260696 [Vitis vinifera] emb|CBI37892.3| unnamed protein product [Vitis vinifera]	3e-84	A9S8T3_PHYPA/344-568 PF07690.11;MFS_1;	1e-40	-	-	-	-	-
CL1Contig62	6.76	0.58	1.53	766	-	-	-	-	-	-	-	-	-	-	-	-	-	-	-
CL1Contig63	1.4	0.58	0.55	806	-	-	-	-	-	-	-	-	-	-	-	-	-	-	-
CL1Contig64	2.21	1.56	1.5	1421	-	-	-	-	-	-	-	-	-	-	-	-	-	-	-
CL1Contig65	1.41	2.13	1.14	2846	sp|Q9LFF1|PP281_ARATH Pentatricopeptide repeat-containing protein At3g53700. chloroplastic OS=Arabidopsis thaliana GN=MEE40 PE=2 SV=1	0	-	-	tr|F6HQU4|F6HQU4_VITVI Putative uncharacterized protein OS=Vitis vinifera GN=VIT_08s0040g03370 PE=4 SV=1	0	ref|XP_002272943.1| PREDICTED: pentatricopeptide repeat-containing protein At3g53700. chloroplastic [Vitis vinifera]	0	D7LUL4_ARALL/293-342 PF13041.1;PPR_2;	3e-19	-	GO:0005488.binding;	-	-	-
CL1Contig66	7.34	9.94	25.34	2221	sp|Q9LIC6|PR1F3_ARATH PRA1 family protein F3 OS=Arabidopsis thaliana GN=PRA1F3 PE=1 SV=1	1e-50	gnl|CDD|190565 pfam03208. PRA1. PRA1 family protein. This family includes the PRA1 (Prenylated rab acceptor) protein which is a Rab guanine dissociation inhibitor (GDI) displacement factor. This family also includes the glutamate transporter EAAC1 interacting protein GTRAP3-18.	2e-49	tr|F6HY30|F6HY30_VITVI Putative uncharacterized protein OS=Vitis vinifera GN=VIT_09s0002g02400 PE=4 SV=1	6e-60	ref|XP_002279772.1| PREDICTED: PRA1 family protein F2-like [Vitis vinifera]	5e-60	E5GCA5_CUCME/510-660 PF03208.14;PRA1;	1e-45	U	-	-	-	-
CL1Contig67	23.8	24.9	34.46	1669	sp|Q1PF50|EDA2_ARATH Probable serine protease EDA2 OS=Arabidopsis thaliana GN=EDA2 PE=2 SV=2	0	gnl|CDD|114307 pfam05577. Peptidase_S28. Serine carboxypeptidase S28. These serine proteases include several eukaryotic enzymes such as lysosomal Pro-X carboxypeptidase. dipeptidyl-peptidase II. and thymus-specific serine peptidase.	3e-71	tr|F6GWP9|F6GWP9_VITVI Putative uncharacterized protein OS=Vitis vinifera GN=VIT_04s0023g03020 PE=4 SV=1	0	ref|XP_003631898.1| PREDICTED: probable serine protease EDA2-like [Vitis vinifera]	0	B9NDJ5_POPTR/55-452 PF05577.7;Peptidase_S28;	0	-	GO:0004180.carboxypeptidase activity;GO:0016787.hydrolase activity;GO:0006508.proteolysis;GO:0008236.serine-type peptidase activity;	-	-	-
CL1Contig68	29.33	15.34	37.83	1597	sp|Q8LG50|LPAT2_ARATH 1-acyl-sn-glycerol-3-phosphate acyltransferase 2 OS=Arabidopsis thaliana GN=LPAT2 PE=1 SV=2	1e-179	gnl|CDD|178006 PLN02380. PLN02380. 1-acyl-sn-glycerol-3-phosphate acyltransferase.	0	tr|D7TI02|D7TI02_VITVI Putative uncharacterized protein OS=Vitis vinifera GN=VIT_08s0007g08110 PE=4 SV=1	0	ref|XP_002283340.1| PREDICTED: 1-acyl-sn-glycerol-3-phosphate acyltransferase 2 [Vitis vinifera] emb|CBI29878.3| unnamed protein product [Vitis vinifera]	0	B2LWM3_RICCO/66-229 PF01553.16;Acyltransferase;	1e-96	I	GO:0016020.membrane;GO:0005783.endoplasmic reticulum;GO:0008152.metabolic process;GO:0003841.1-acylglycerol-3-phosphate O-acyltransferase activity;GO:0008654.phospholipid biosynthetic process;GO:0016021.integral to membrane;GO:0016740.transferase activity;GO:0005789.endoplasmic reticulum membrane;	EC:2.3.1.51 2.3.1.-	K13523	ko00561. Glycerolipid metabolism;ko00564. Glycerophospholipid metabolism;
CL1Contig69	21.86	13.04	20.09	1374	sp|Q9LP24|Y1571_ARATH Probable leucine-rich repeat receptor-like protein kinase At1g35710 OS=Arabidopsis thaliana GN=At1g35710 PE=2 SV=1	4e-42	-	-	tr|D7T9V3|D7T9V3_VITVI Putative uncharacterized protein OS=Vitis vinifera GN=VIT_01s0011g00640 PE=4 SV=1	0	ref|XP_002269214.1| PREDICTED: probable leucine-rich repeat receptor-like protein kinase At1g35710 [Vitis vinifera] emb|CBI27275.3| unnamed protein product [Vitis vinifera]	0	B9RCW4_RICCO/122-182 PF13855.1;LRR_8;	1e-28	ST	-	-	-	-
CL1Contig70	30.05	24.13	35.03	1416	sp|Q54B65|SF3A2_DICDI Splicing factor 3A subunit 2 OS=Dictyostelium discoideum GN=sf3a2 PE=3 SV=1	9e-72	-	-	tr|F6HKD0|F6HKD0_VITVI Putative uncharacterized protein OS=Vitis vinifera GN=VIT_08s0007g04710 PE=4 SV=1	2e-129	emb|CBI30170.3| unnamed protein product [Vitis vinifera]	4e-131	A5AVJ0_VITVI/1-209 PB014594; Pfam-B_14594;	3e-72	A	GO:0005634.nucleus;GO:0008270.zinc ion binding;GO:0005622.intracellular;GO:0003676.nucleic acid binding;	-	K12826	ko03040. Spliceosome;
CL1Contig71	21.38	15.71	18.85	1437	sp|Q86V81|THOC4_HUMAN THO complex subunit 4 OS=Homo sapiens GN=ALYREF PE=1 SV=3	1e-25	gnl|CDD|100104 cd00590. RRM. RRM (RNA recognition motif). also known as RBD (RNA binding domain) or RNP (ribonucleoprotein domain). is a highly abundant domain in eukaryotes found in proteins involved in post-transcriptional gene expression processes including mRNA and rRNA processing. RNA export. and RNA stability. This domain is 90 amino acids in length and consists of a four-stranded beta-shee…	3e-19	tr|D7TSN8|D7TSN8_VITVI Putative uncharacterized protein OS=Vitis vinifera GN=VIT_14s0006g01020 PE=4 SV=1	6e-59	ref|XP_002276497.1| PREDICTED: THO complex subunit 4 [Vitis vinifera] emb|CBI33510.3| unnamed protein product [Vitis vinifera]	5e-59	D5AEG8_PICSI/104-173 PF00076.17;RRM_1;	3e-31	-	GO:0000166.nucleotide binding;GO:0003676.nucleic acid binding;	-	K12881	ko03013. RNA transport;ko03015. mRNA surveillance pathway;ko03040. Spliceosome;ko05168. Herpes simplex infection;
CL1Contig72	21.24	22.89	31.19	1510	sp|Q9SJF3|DCP1_ARATH mRNA-decapping enzyme-like protein OS=Arabidopsis thaliana GN=At1g08370 PE=1 SV=2	2e-91	gnl|CDD|197362 cd09804. Dcp1. mRNA decapping enzyme 1 (Dcp1). mRNA decapping enzyme 1 (Dcp1). together with Dcp2. is part of the decapping complex which catalyzes the removal of the 5' cap structure of mRNA. This decapping reaction is an essential step in mRNA degradation. by exposing the 5' end for exonucleolytic digestion. Dcp1 binds to the N-terminal helical domain of catalytic subunit Dcp2 an…	2e-58	tr|B9SX11|B9SX11_RICCO Putative uncharacterized protein OS=Ricinus communis GN=RCOM_1259240 PE=4 SV=1	2e-100	ref|XP_002530530.1| conserved hypothetical protein [Ricinus communis] gb|EEF31862.1| conserved hypothetical protein [Ricinus communis]	2e-100	B7FJD0_MEDTR/12-134 PF06058.8;DCP1;	4e-73	-	-	EC:3.-.-.-	K12611	ko03018. RNA degradation;
CL1Contig73	28.03	29.29	29.16	1801	sp|Q9FNN5|NDUV1_ARATH NADH dehydrogenase [ubiquinone] flavoprotein 1. mitochondrial OS=Arabidopsis thaliana GN=At5g08530 PE=2 SV=1	0	gnl|CDD|178678 PLN03132. PLN03132. NADH dehydrogenase (ubiquinone) flavoprotein 1; Provisional.	0	tr|B9HTA1|B9HTA1_POPTR Predicted protein OS=Populus trichocarpa GN=POPTRDRAFT_821834 PE=4 SV=1	0	ref|XP_002315622.1| predicted protein [Populus trichocarpa] gb|EEF01793.1| predicted protein [Populus trichocarpa]	0	D8RVL7_SELML/75-247 PF01512.12;Complex1_51K;	3e-112	C	GO:0016651.oxidoreductase activity. acting on NADH or NADPH;GO:0003954.NADH dehydrogenase activity;GO:0010181.FMN binding;GO:0051539.4 iron. 4 sulfur cluster binding;GO:0051287.NAD binding;GO:0055114.oxidation-reduction process;GO:0008137.NADH dehydrogenase (ubiquinone) activity;GO:0016491.oxidoreductase activity;	EC:1.6.5.3 1.6.99.3	K03942	ko00190. Oxidative phosphorylation;ko05010. Alzheimer's disease;ko05012. Parkinson's disease;ko05016. Huntington's disease;
CL1Contig74	6.57	4.26	5.81	2557	sp|Q9T0G7|SUVH9_ARATH Probable histone-lysine N-methyltransferase. H3 lysine-9 specific SUVH9 OS=Arabidopsis thaliana GN=SUVH9 PE=2 SV=1	0	gnl|CDD|202142 pfam02182. YDG_SRA. YDG/SRA domain. The function of this domain is unknown. it contains a conserved motif YDG after which it has been named.	1e-61	tr|F6H8U6|F6H8U6_VITVI Putative uncharacterized protein OS=Vitis vinifera GN=VIT_05s0049g02220 PE=3 SV=1	0	ref|XP_002282386.1| PREDICTED: histone-lysine N-methyltransferase. H3 lysine-9. H3 lysine-27. H4 lysine-20 and cytosine specific SUVH2 [Vitis vinifera]	0	C5X500_SORBI/567-699 PF00856.23;SET;	6e-66	-	GO:0042393.histone binding;GO:0005634.nucleus;GO:0008168.methyltransferase activity;GO:0005694.chromosome;GO:0034968.histone lysine methylation;GO:0008270.zinc ion binding;GO:0016740.transferase activity;GO:0032259.methylation;GO:0018024.histone-lysine N-methyltransferase activity;	EC:2.1.1.43	K11420	ko00310. Lysine degradation;
CL1Contig75	25.77	35.51	22.88	808	sp|P26861|RM06_MARPO 60S ribosomal protein L6. mitochondrial OS=Marchantia polymorpha GN=RPL6 PE=3 SV=2	1e-41	-	-	tr|A5C2I3|A5C2I3_VITVI Putative uncharacterized protein OS=Vitis vinifera GN=VITISV_009029 PE=3 SV=1	5e-56	emb|CAN72978.1| hypothetical protein VITISV_009029 [Vitis vinifera]	4e-56	A9PDZ0_POPTR/12-89 PF00347.18;Ribosomal_L6;	1e-43	-	GO:0005840.ribosome;GO:0030529.ribonucleoprotein complex;GO:0006412.translation;GO:0005622.intracellular;GO:0005739.mitochondrion;GO:0003735.structural constituent of ribosome;GO:0019843.rRNA binding;	-	K02933	ko03010. Ribosome;
CL1Contig76	46.51	41.26	46.24	1991	sp|Q38997|KIN10_ARATH SNF1-related protein kinase catalytic subunit alpha KIN10 OS=Arabidopsis thaliana GN=KIN10 PE=1 SV=2	0	gnl|CDD|197582 smart00220. S_TKc. Serine/Threonine protein kinases. catalytic domain. Phosphotransferases. Serine or threonine-specific kinase subfamily.	2e-119	tr|P93113|P93113_CUCSA SNF1-related protein kinase OS=Cucumis sativus PE=2 SV=1	0	emb|CAA71142.1| SNF1-related protein kinase [Cucumis sativus]	0	Q9ZRA0_ARATH/19-270 PF00069.20;Pkinase;	3e-145	T	GO:0006694.steroid biosynthetic process;GO:0016126.sterol biosynthetic process;GO:0016310.phosphorylation;GO:0005524.ATP binding;GO:0016301.kinase activity;GO:0006468.protein phosphorylation;GO:0006695.cholesterol biosynthetic process;GO:0042593.glucose homeostasis;GO:0046872.metal ion binding;GO:0004674.protein serine/threonine kinase activity;GO:0000166.nucleotide binding;GO:0004672.protein kin…	EC:2.7.11.11	K07198	ko04140. Regulation of autophagy;ko04150. mTOR signaling pathway;ko04151. PI3K-Akt signaling pathway;ko04710. Circadian rhythm;ko04910. Insulin signaling pathway;ko04920. Adipocytokine signaling pathway;ko05410. Hypertrophic cardiomyopathy (HCM);
CL1Contig77	5.38	2.34	3.35	722	-	-	-	-	-	-	-	-	-	-	-	-	-	-	-
CL1Contig78	29.88	30.38	52.11	2093	sp|Q42290|MPPB_ARATH Probable mitochondrial-processing peptidase subunit beta OS=Arabidopsis thaliana GN=At3g02090 PE=1 SV=2	0	gnl|CDD|30957 COG0612. PqqL. Predicted Zn-dependent peptidases [General function prediction only].	2e-87	tr|F6H5N5|F6H5N5_VITVI Putative uncharacterized protein OS=Vitis vinifera GN=VIT_14s0108g01650 PE=3 SV=1	0	ref|XP_002284370.1| PREDICTED: probable mitochondrial-processing peptidase subunit beta [Vitis vinifera]	0	D7SXJ9_VITVI/75-261 PF05193.16;Peptidase_M16_C;	1e-115	O	GO:0005759.mitochondrial matrix;GO:0008233.peptidase activity;GO:0004222.metalloendopeptidase activity;GO:0003824.catalytic activity;GO:0046872.metal ion binding;GO:0016787.hydrolase activity;GO:0008237.metallopeptidase activity;GO:0006508.proteolysis;GO:0008270.zinc ion binding;GO:0005739.mitochondrion;	-	-	-
CL1Contig79	1.97	2.96	2.45	1024	-	-	-	-	-	-	-	-	-	-	-	-	-	-	-
CL1Contig80	5.52	0.25	0.17	555	-	-	-	-	tr|B9GVB1|B9GVB1_POPTR Predicted protein OS=Populus trichocarpa GN=POPTRDRAFT_553057 PE=4 SV=1	5e-24	ref|XP_002302996.1| predicted protein [Populus trichocarpa] gb|EEE82269.1| predicted protein [Populus trichocarpa]	5e-24	A5ASP8_VITVI/1-112 PB011571; Pfam-B_11571;	3e-20	-	-	-	-	-
CL1Contig81	30.26	27.1	39.77	808	sp|O49856|FTRC_SOYBN Ferredoxin-thioredoxin reductase catalytic chain. chloroplastic OS=Glycine max GN=FTRC PE=2 SV=1	2e-79	gnl|CDD|145870 pfam02943. FeThRed_B. Ferredoxin thioredoxin reductase catalytic beta chain.	1e-62	tr|D7TWV6|D7TWV6_VITVI Putative uncharacterized protein OS=Vitis vinifera GN=VIT_14s0066g01900 PE=4 SV=1	2e-81	ref|XP_002280653.1| PREDICTED: ferredoxin-thioredoxin reductase catalytic chain. chloroplastic [Vitis vinifera] emb|CBI34981.3| unnamed protein product [Vitis vinifera]	1e-81	Q6L8H7_9ASTR/47-151 PF02943.10;FeThRed_B;	5e-68	-	GO:0046872.metal ion binding;GO:0051539.4 iron. 4 sulfur cluster binding;GO:0009536.plastid;GO:0051536.iron-sulfur cluster binding;GO:0055114.oxidation-reduction process;GO:0016491.oxidoreductase activity;GO:0009507.chloroplast;GO:0008937.ferredoxin-NAD(P) reductase activity;	-	-	-
CL1Contig82	7.99	1.57	0.81	1996	-	-	-	-	tr|Q5M9T4|Q5M9T4_TOBAC Putative uncharacterized protein orf122b OS=Nicotiana tabacum GN=orf122b PE=4 SV=1	1e-51	ref|YP_173478.1| hypothetical protein NitaMp141 [Nicotiana tabacum] dbj|BAD83544.1| hypothetical protein [Nicotiana tabacum]	1e-51	Q5M9T4_TOBAC/1-121 PB372179; Pfam-B_372179;	3e-52	-	GO:0005739.mitochondrion;	-	-	-
CL1Contig83	6.73	4.06	3.5	953	-	-	-	-	-	-	-	-	-	-	-	-	-	-	-
CL1Contig84	7.79	26.62	24.74	2315	-	-	gnl|CDD|197681 smart00360. RRM. RNA recognition motif.	1e-16	tr|I1N031|I1N031_SOYBN Uncharacterized protein OS=Glycine max GN=Gma.28473 PE=4 SV=1	9e-37	emb|CBI16010.3| unnamed protein product [Vitis vinifera]	6e-37	A5BKD3_VITVI/51-121 PF00076.17;RRM_1;	3e-31	-	-	-	-	-
CL1Contig85	1.5	2.44	1.44	1055	sp|Q9T0G7|SUVH9_ARATH Probable histone-lysine N-methyltransferase. H3 lysine-9 specific SUVH9 OS=Arabidopsis thaliana GN=SUVH9 PE=2 SV=1	7e-63	gnl|CDD|202142 pfam02182. YDG_SRA. YDG/SRA domain. The function of this domain is unknown. it contains a conserved motif YDG after which it has been named.	1e-39	tr|F6H8U6|F6H8U6_VITVI Putative uncharacterized protein OS=Vitis vinifera GN=VIT_05s0049g02220 PE=3 SV=1	5e-75	ref|XP_002282386.1| PREDICTED: histone-lysine N-methyltransferase. H3 lysine-9. H3 lysine-27. H4 lysine-20 and cytosine specific SUVH2 [Vitis vinifera]	4e-75	B9HKW0_POPTR/6-161 PF02182.12;YDG_SRA;	1e-40	-	GO:0042393.histone binding;GO:0005634.nucleus;GO:0008168.methyltransferase activity;GO:0005694.chromosome;GO:0034968.histone lysine methylation;GO:0008270.zinc ion binding;GO:0016740.transferase activity;GO:0032259.methylation;GO:0018024.histone-lysine N-methyltransferase activity;	EC:2.1.1.43	K11420	ko00310. Lysine degradation;
CL1Contig86	86.11	0.4	0.56	915	sp|Q42342|CYB51_ARATH Cytochrome b5 isoform 1 OS=Arabidopsis thaliana GN=At5g53560 PE=1 SV=2	2e-50	gnl|CDD|201057 pfam00173. Cyt-b5. Cytochrome b5-like Heme/Steroid binding domain. This family includes heme binding domains from a diverse range of proteins. This family also includes proteins that bind to steroids. The family includes progesterone receptors. Many members of this subfamily are membrane anchored by an N-terminal transmembrane alpha helix. This family also includes a domain in some…	6e-32	tr|I1KAY0|I1KAY0_SOYBN Uncharacterized protein OS=Glycine max GN=Gma.17933 PE=4 SV=1	2e-54	gb|ABR04092.2| cytochrome b5 [Malus x domestica]	7e-54	O48618_OLEEU/7-81 PF00173.23;Cyt-b5;	4e-35	C	GO:0016020.membrane;GO:0006810.transport;GO:0005792.microsome;GO:0005783.endoplasmic reticulum;GO:0020037.heme binding;GO:0046872.metal ion binding;GO:0022900.electron transport chain;GO:0016021.integral to membrane;GO:0005789.endoplasmic reticulum membrane;	-	-	-
CL1Contig87	26.64	18.36	26.01	1909	sp|P0CH30|RING1_GOSHI E3 ubiquitin-protein ligase RING1 OS=Gossypium hirsutum GN=RING1 PE=2 SV=1	6e-75	gnl|CDD|205816 pfam13639. zf-RING_2. Ring finger domain.	6e-15	tr|B9I4Z0|B9I4Z0_POPTR Predicted protein OS=Populus trichocarpa GN=POPTRDRAFT_806221 PE=4 SV=1	5e-82	ref|XP_002317728.1| predicted protein [Populus trichocarpa] gb|EEE95948.1| predicted protein [Populus trichocarpa]	4e-82	C5Z218_SORBI/182-227 PF13639.1;zf-RING_2;	4e-20	-	GO:0046872.metal ion binding;GO:0008270.zinc ion binding;GO:0016874.ligase activity;	EC:6.3.2.19	K11982	-
CL1Contig88	6.44	0.35	0.03	1646	-	-	gnl|CDD|176490 cd08760. Cyt_b561_FRRS1_like. Eukaryotic cytochrome b(561). including the FRRS1 gene product. Cytochrome b(561). as found in eukaryotes. similar to and including the human FRRS1 gene product (ferric-chelate reductase 1). also called SDR-2 (stromal cell-derived receptor 2). This family comprises a variety of domain architectures. many of which contain dopamine beta-monooxygenase (DO…	2e-43	tr|D7UCR5|D7UCR5_VITVI Putative uncharacterized protein OS=Vitis vinifera GN=VIT_15s0046g00730 PE=4 SV=1	4e-125	emb|CBI40530.3| unnamed protein product [Vitis vinifera]	4e-125	A2ZWK0_ORYSJ/194-323 PF03188.11;Cytochrom_B561;	1e-49	-	GO:0016021.integral to membrane;	-	-	-
CL1Contig89	3.14	3.51	2.7	792	-	-	-	-	tr|F6H2Q7|F6H2Q7_VITVI Putative uncharacterized protein OS=Vitis vinifera GN=VIT_00s0125g00200 PE=4 SV=1	1e-06	ref|XP_002273492.1| PREDICTED: uncharacterized protein LOC100264972 [Vitis vinifera]	9e-07	A9PEB6_POPTR/1-67 PB163525; Pfam-B_163525;	1e-06	-	-	-	-	-
CL1Contig90	3.46	1.74	1.73	1752	sp|Q8K4F6|NSUN5_MOUSE Putative methyltransferase NSUN5 OS=Mus musculus GN=Nsun5 PE=2 SV=2	2e-86	-	-	tr|F6H3P9|F6H3P9_VITVI Putative uncharacterized protein OS=Vitis vinifera GN=VIT_04s0008g01480 PE=4 SV=1	0	ref|XP_002279425.2| PREDICTED: putative methyltransferase NSUN5-like [Vitis vinifera]	0	D7STT6_VITVI/160-444 PF01189.12;Nol1_Nop2_Fmu;	1e-149	D	-	EC:2.1.1.-	K15264	-
CL1Contig91	19.75	21.96	38.68	3318	-	-	gnl|CDD|191845 pfam07774. DUF1620. Protein of unknown function (DUF1620). These sequences are mainly derived from predicted eukaryotic proteins. The region in question lies towards the C-terminus of these large proteins and is approximately 300 amino acid residues long.	6e-61	tr|D7SUC3|D7SUC3_VITVI Putative uncharacterized protein OS=Vitis vinifera GN=VIT_04s0008g03620 PE=4 SV=1	0	ref|XP_002284012.1| PREDICTED: uncharacterized protein KIAA0090 homolog [Vitis vinifera] emb|CBI20872.3| unnamed protein product [Vitis vinifera]	0	B9RS37_RICCO/764-982 PF07774.8;DUF1620;	3e-114	S	-	-	-	-
CL1Contig92	1.98	1.63	1.18	239	-	-	-	-	-	-	-	-	-	-	-	-	-	-	-
CL1Contig93	22.3	21.49	26.68	3811	sp|Q9FNA9|PDAT1_ARATH Phospholipid:diacylglycerol acyltransferase 1 OS=Arabidopsis thaliana GN=PDAT1 PE=2 SV=1	0	gnl|CDD|178132 PLN02517. PLN02517. phosphatidylcholine-sterol O-acyltransferase.	0	tr|B4F8Z8|B4F8Z8_MAIZE Putative uncharacterized protein OS=Zea mays PE=2 SV=1	0	ref|NP_001130393.1| uncharacterized protein LOC100191489 [Zea mays] gb|ACF78591.1| unknown [Zea mays]	0	Q67U60_ORYSJ/136-652 PF02450.10;LACT;	0	I	GO:0008374.O-acyltransferase activity;GO:0006629.lipid metabolic process;	EC:2.3.1.158	K00679	ko00561. Glycerolipid metabolism;
CL1Contig94	1.7	1.17	1.73	1061	-	-	-	-	-	-	-	-	-	-	-	-	-	-	-
CL1Contig95	14.57	11.16	10.05	993	-	-	-	-	tr|E5GCH1|E5GCH1_CUCME Putative uncharacterized protein OS=Cucumis melo subsp. melo PE=4 SV=1	2e-91	gb|ADN34170.1| hypothetical protein [Cucumis melo subsp. melo]	2e-91	Q5QMU6_ORYSJ/1-265 PB064089; Pfam-B_64089;	1e-83	-	-	-	-	-
CL1Contig96	2.37	2.2	4.99	909	-	-	-	-	-	-	-	-	A5BX53_VITVI/1-109 PB029228; Pfam-B_29228;	3e-15	-	-	-	-	-
CL1Contig97	4.64	5.52	2.66	429	sp|C0LGN2|Y3148_ARATH Probable leucine-rich repeat receptor-like serine/threonine-protein kinase At3g14840 OS=Arabidopsis thaliana GN=LRR-RLK PE=1 SV=1	3e-55	-	-	tr|A5BZJ6|A5BZJ6_VITVI Putative uncharacterized protein OS=Vitis vinifera GN=VITISV_025180 PE=3 SV=1	3e-63	emb|CBI20136.3| unnamed protein product [Vitis vinifera]	6e-64	B9S8F8_RICCO/626-699 PF07714.12;Pkinase_Tyr;	2e-14	-	GO:0016310.phosphorylation;GO:0005524.ATP binding;GO:0016301.kinase activity;GO:0004872.receptor activity;GO:0006468.protein phosphorylation;GO:0004674.protein serine/threonine kinase activity;GO:0000166.nucleotide binding;GO:0004672.protein kinase activity;GO:0016772.transferase activity. transferring phosphorus-containing groups;	-	-	-
CL1Contig98	3.79	3.47	3.94	2686	sp|Q9C5D2|FBL4_ARATH F-box/LRR-repeat protein 4 OS=Arabidopsis thaliana GN=FBL4 PE=2 SV=1	0	-	-	tr|D7T6N7|D7T6N7_VITVI Putative uncharacterized protein OS=Vitis vinifera GN=VIT_05s0020g02400 PE=4 SV=1	0	ref|XP_002279087.2| PREDICTED: F-box/LRR-repeat protein 4-like [Vitis vinifera] emb|CBI26158.3| unnamed protein product [Vitis vinifera]	0	SKIP2_ARATH/44-87 PF00646.28;F-box;	5e-12	R	-	-	K10268	-
CL1Contig99	2.4	2.81	1.56	1156	sp|Q9FLH0|NMCP_ARATH Putative nuclear matrix constituent protein 1-like protein OS=Arabidopsis thaliana GN=At5g65770 PE=2 SV=1	4e-51	-	-	tr|F6HF26|F6HF26_VITVI Putative uncharacterized protein OS=Vitis vinifera GN=VIT_01s0011g02810 PE=4 SV=1	8e-129	emb|CBI27082.3| unnamed protein product [Vitis vinifera]	5e-129	D7T9B1_VITVI/1-710 PB020838; Pfam-B_20838;	9e-134	ZS	-	-	-	-
CL1Contig100	4.28	2.44	5.14	1152	-	-	gnl|CDD|130620 TIGR01557. myb_SHAQKYF. myb-like DNA-binding domain. SHAQKYF class. This model describes a DNA-binding domain restricted to (but common in) plant proteins. many of which also contain a response regulator domain. The domain appears related to the Myb-like DNA-binding domain described by Pfam model pfam00249. It is distinguished in part by a well-conserved motif SH[AL]QKY[RF] at the …	4e-18	tr|F6GUZ0|F6GUZ0_VITVI Putative uncharacterized protein OS=Vitis vinifera GN=VIT_06s0004g05120 PE=4 SV=1	2e-90	ref|XP_002283159.1| PREDICTED: uncharacterized protein LOC100253567 [Vitis vinifera]	2e-90	D8QSL9_SELML/110-160 PF00249.26;Myb_DNA-binding;	1e-25	-	GO:0005634.nucleus;GO:0003677.DNA binding;GO:0006355.regulation of transcription. DNA-dependent;	-	-	-
CL1Contig101	7.89	1.74	0.87	979	sp|O48780|KCS11_ARATH 3-ketoacyl-CoA synthase 11 OS=Arabidopsis thaliana GN=KCS11 PE=1 SV=1	1e-74	gnl|CDD|165836 PLN02192. PLN02192. 3-ketoacyl-CoA synthase.	4e-95	tr|A5BDV1|A5BDV1_VITVI Putative uncharacterized protein OS=Vitis vinifera GN=VITISV_022820 PE=4 SV=1	8e-79	emb|CAN78895.1| hypothetical protein VITISV_022820 [Vitis vinifera]	7e-79	D1LFJ9_9ROSI/398-481 PF08541.5;ACP_syn_III_C;	2e-52	-	GO:0016020.membrane;GO:0008152.metabolic process;GO:0016747.transferase activity. transferring acyl groups other than amino-acyl groups;GO:0016740.transferase activity;GO:0006633.fatty acid biosynthetic process;GO:0003824.catalytic activity;GO:0008610.lipid biosynthetic process;	EC:2.3.1.-	K15397	ko00062. Fatty acid elongation;
CL1Contig102	2.57	0.99	0.73	2092	-	-	-	-	-	-	-	-	-	-	-	-	-	-	-
CL1Contig103	9.1	4.47	5.67	3792	sp|O65351|SUBL_ARATH Subtilisin-like protease OS=Arabidopsis thaliana GN=ARA12 PE=1 SV=1	0	gnl|CDD|178543 PLN02957. PLN02957. copper. zinc superoxide dismutase.	3e-137	tr|F6HAR0|F6HAR0_VITVI Putative uncharacterized protein OS=Vitis vinifera GN=VIT_16s0022g02200 PE=4 SV=1	0	ref|XP_002270958.1| PREDICTED: subtilisin-like protease [Vitis vinifera]	0	B9R9K9_RICCO/145-625 PF00082.17;Peptidase_S8;	0	P	GO:0004252.serine-type endopeptidase activity;GO:0008233.peptidase activity;GO:0042802.identical protein binding;GO:0008236.serine-type peptidase activity;GO:0006508.proteolysis;GO:0016787.hydrolase activity;GO:0043086.negative regulation of catalytic activity;GO:0005576.extracellular region;	-	-	-
CL1Contig104	6.57	3.03	1.3	1768	-	-	gnl|CDD|153167 cd04895. ACT_ACR_1. ACT domain-containing protein which is composed almost entirely of four ACT domain repeats (the "ACR" protein). This CD includes the N-terminal ACT domain. of a novel type of ACT domain-containing protein which is composed almost entirely of four ACT domain repeats (the "ACR" protein). ACR proteins. found only in Arabidopsis and Oryza. as yet. are proposed to fu…	3e-36	tr|B9SH32|B9SH32_RICCO Amino acid binding protein. putative OS=Ricinus communis GN=RCOM_0581600 PE=4 SV=1	0	ref|XP_002525301.1| amino acid binding protein. putative [Ricinus communis] gb|EEF37129.1| amino acid binding protein. putative [Ricinus communis]	0	D5A920_PICSI/262-329 PF01842.20;ACT;	1e-26	-	GO:0016597.amino acid binding;GO:0008152.metabolic process;	-	-	-
CL1Contig105	7.69	14.92	19.83	1728	-	-	gnl|CDD|185679 cd02064. FAD_synthetase_N. FAD synthetase. N-terminal domain of the bifunctional enzyme. FAD synthetase_N. N-terminal domain of the bifunctional riboflavin biosynthesis protein riboflavin kinase/FAD synthetase. These enzymes have both ATP:riboflavin 5'-phosphotransferase and ATP:FMN-adenylyltransferase activities. The N-terminal domain is believed to play a role in the adenylylatio…	4e-33	tr|B9HGD8|B9HGD8_POPTR Predicted protein OS=Populus trichocarpa GN=POPTRDRAFT_870145 PE=4 SV=1	3e-113	emb|CBI35394.3| unnamed protein product [Vitis vinifera]	3e-114	D7M1Q7_ARALL/79-228 PF06574.7;FAD_syn;	9e-77	-	GO:0003919.FMN adenylyltransferase activity;GO:0009231.riboflavin biosynthetic process;	-	-	-
CL1Contig106	4.11	2.21	2.46	440	-	-	-	-	-	-	-	-	-	-	-	-	-	-	-
CL1Contig107	2.57	1.85	1.59	1494	sp|Q2YDC9|PDCD2_BOVIN Programmed cell death protein 2 OS=Bos taurus GN=PDCD2 PE=2 SV=1	4e-70	gnl|CDD|202927 pfam04194. PDCD2_C. Programmed cell death protein 2. C-terminal putative domain.	2e-38	tr|F6HZ73|F6HZ73_VITVI Putative uncharacterized protein OS=Vitis vinifera GN=VIT_07s0005g00910 PE=4 SV=1	0	ref|XP_002269082.1| PREDICTED: programmed cell death protein 2-like [Vitis vinifera]	0	B9GSD8_POPTR/238-396 PF04194.8;PDCD2_C;	2e-72	R	GO:0046872.metal ion binding;GO:0008270.zinc ion binding;GO:0005737.cytoplasm;	-	K14801	-
CL1Contig108	3.91	1.92	1.33	1997	-	-	-	-	tr|B9SDD6|B9SDD6_RICCO Putative uncharacterized protein OS=Ricinus communis GN=RCOM_1516730 PE=4 SV=1	1e-148	ref|XP_002524005.1| hypothetical protein RCOM_1516730 [Ricinus communis] gb|EEF38373.1| hypothetical protein RCOM_1516730 [Ricinus communis]	1e-148	B9SDD6_RICCO/40-464 PB004935; Pfam-B_4935;	3e-145	-	-	-	-	-
CL1Contig109	1.15	1.62	1.67	926	-	-	-	-	-	-	-	-	-	-	-	-	-	-	-
CL1Contig110	16.63	2.79	1.09	3112	-	-	-	-	tr|F6GSY3|F6GSY3_VITVI Putative uncharacterized protein OS=Vitis vinifera GN=VIT_17s0000g07470 PE=4 SV=1	6e-101	ref|XP_002280600.1| PREDICTED: microtubule-associated protein TORTIFOLIA1-like [Vitis vinifera]	6e-101	B9HLV2_POPTR/12-276 PF01602.15;Adaptin_N;	4e-56	-	GO:0005488.binding;	-	-	-
CL1Contig111	6.59	6.02	7.86	2216	-	-	-	-	tr|F6GYK9|F6GYK9_VITVI Putative uncharacterized protein OS=Vitis vinifera GN=VIT_09s0054g01030 PE=4 SV=1	0	ref|XP_002267835.1| PREDICTED: uncharacterized protein LOC100244378 [Vitis vinifera]	0	D7SRZ6_VITVI/225-575 PF02536.9;mTERF;	7e-169	-	-	-	K15032	-
CL1Contig112	34.41	12.74	29.7	2344	sp|P51091|LDOX_MALDO Leucoanthocyanidin dioxygenase OS=Malus domestica GN=ANS PE=2 SV=1	0	gnl|CDD|178721 PLN03178. PLN03178. leucoanthocyanidin dioxygenase; Provisional.	0	tr|Q8LP73|Q8LP73_9ROSI Leucoanthocyanidin dioxgenase OS=Vitis labrusca x Vitis vinifera GN=KyLDOX1 PE=3 SV=1	0	gb|ABV82967.1| anthocyanidin synthase [Vitis vinifera]	0	D7TYZ8_VITVI/77-230 PF00300.17;His_Phos_1;	5e-79	QR	GO:0016702.oxidoreductase activity. acting on single donors with incorporation of molecular oxygen. incorporation of two atoms of oxygen;GO:0046872.metal ion binding;GO:0009813.flavonoid biosynthetic process;GO:0016706.oxidoreductase activity. acting on paired donors. with incorporation or reduction of molecular oxygen. 2-oxoglutarate as one donor. and incorporation of one atom each of oxygen int…	EC:1.14.11.19	K05277	ko00941. Flavonoid biosynthesis;
CL1Contig113	0.4	1.35	2.24	879	-	-	-	-	-	-	-	-	-	-	-	-	-	-	-
CL1Contig114	11.47	10.39	6.69	2174	sp|P40781|CYPR4_CYNCA Protein CYPRO4 OS=Cynara cardunculus GN=CYPRO4 PE=2 SV=1	0	-	-	tr|F6HQB5|F6HQB5_VITVI Putative uncharacterized protein OS=Vitis vinifera GN=VIT_03s0063g00480 PE=4 SV=1	0	ref|XP_002282160.2| PREDICTED: protein CYPRO4-like [Vitis vinifera]	0	B9MVQ3_POPTR/4-594 PF08553.5;VID27;	0	U	-	-	-	-
CL1Contig115	6.93	2.21	0.49	572	-	-	-	-	-	-	-	-	D7SX85_VITVI/470-583 PF00069.20;Pkinase;	8e-22	-	-	-	-	-
CL1Contig116	0.31	0.6	3.17	807	-	-	-	-	-	-	-	-	-	-	-	-	-	-	-
CL1Contig117	14.56	10.59	8.7	677	sp|Q570U6|EF4L4_ARATH Protein ELF4-LIKE 4 OS=Arabidopsis thaliana GN=EFL4 PE=2 SV=1	2e-51	gnl|CDD|191668 pfam07011. DUF1313. Protein of unknown function (DUF1313). This family consists of several hypothetical plant proteins of around 100 residues in length. The function of this family is unknown.	2e-52	tr|B9MSX7|B9MSX7_POPTR Predicted protein OS=Populus trichocarpa GN=POPTRDRAFT_836168 PE=4 SV=1	3e-62	ref|XP_002279914.1| PREDICTED: protein ELF4-LIKE 4 [Vitis vinifera] emb|CBI27831.3| unnamed protein product [Vitis vinifera]	1e-62	C6ZKI7_SOLTU/13-101 PF07011.6;DUF1313;	1e-46	-	-	-	-	-
CL1Contig118	10.15	10.31	9.05	2568	-	-	-	-	tr|B9IK74|B9IK74_POPTR Predicted protein OS=Populus trichocarpa GN=POPTRDRAFT_577747 PE=4 SV=1	2e-78	-	-	D7SVA6_VITVI/135-353 PB004487; Pfam-B_4487;	4e-64	-	GO:0003723.RNA binding;	-	-	-
CL1Contig119	21.21	11.86	10.91	1363	sp|O04016|P5CR_ACTCH Pyrroline-5-carboxylate reductase OS=Actinidia chinensis PE=2 SV=1	4e-104	gnl|CDD|178291 PLN02688. PLN02688. pyrroline-5-carboxylate reductase.	2e-133	tr|D2DEW0|D2DEW0_PHYAN Pyrroline-5-carboxylate reductase OS=Phytolacca acinosa GN=P5CR PE=2 SV=1	9e-107	gb|ACT37661.1| pyrroline-5-carboxylate reductase [Phytolacca acinosa]	8e-107	D4IW49_BUTFI/83-229 PB000066; Pfam-B_66;	1e-37	E	GO:0006561.proline biosynthetic process;GO:0016616.oxidoreductase activity. acting on the CH-OH group of donors. NAD or NADP as acceptor;GO:0008652.cellular amino acid biosynthetic process;GO:0005737.cytoplasm;GO:0055114.oxidation-reduction process;GO:0005488.binding;GO:0004735.pyrroline-5-carboxylate reductase activity;GO:0016491.oxidoreductase activity;	EC:1.5.1.2	K00286	ko00330. Arginine and proline metabolism;
CL1Contig120	0.1	0.67	9.05	2193	-	-	gnl|CDD|190519 pfam03081. Exo70. Exo70 exocyst complex subunit. The Exo70 protein forms one subunit of the exocyst complex. First discovered in S. cerevisiae. Exo70 and other exocyst proteins have been observed in several other eukaryotes. including humans. In S. cerevisiae. the exocyst complex is involved in the late stages of exocytosis. and is localised at the tip of the bud. the major site of…	5e-119	tr|F6GTU7|F6GTU7_VITVI Putative uncharacterized protein OS=Vitis vinifera GN=VIT_06s0004g04010 PE=4 SV=1	0	ref|XP_002281519.2| PREDICTED: uncharacterized protein LOC100248374 [Vitis vinifera]	0	A5AIG4_VITVI/234-597 PF03081.10;Exo70;	1e-160	U	GO:0000145.exocyst;GO:0006887.exocytosis;	-	K07195	ko04910. Insulin signaling pathway;
CL1Contig121	1.58	0.74	0.74	1500	sp|Q9SR00|PP213_ARATH Pentatricopeptide repeat-containing protein At3g04760. chloroplastic OS=Arabidopsis thaliana GN=At3g04760 PE=2 SV=1	0	-	-	tr|F6H610|F6H610_VITVI Putative uncharacterized protein OS=Vitis vinifera GN=VIT_14s0036g00690 PE=4 SV=1	0	ref|XP_002266822.1| PREDICTED: pentatricopeptide repeat-containing protein At3g04760. chloroplastic-like [Vitis vinifera]	0	D7L2Y3_ARALL/187-235 PF13041.1;PPR_2;	3e-18	-	GO:0005488.binding;	-	-	-
CL1Contig122	1.73	3.5	3.8	1045	-	-	-	-	-	-	-	-	-	-	-	-	-	-	-
CL1Contig123	4.06	2.51	2.21	1846	-	-	gnl|CDD|204865 pfam12251. zf-SNAP50_C. snRNA-activating protein of 50kDa MW C terminal. This domain family is found in eukaryotes. and is typically between 196 and 207 amino acids in length. There is a conserved CEH sequence motif. SNAP50 is part of the snRNA-activating protein complex which activates RNA polymerases II and III. There is a cysteine-histidine cluster which contains two possible zi…	2e-59	tr|I1KNN6|I1KNN6_SOYBN Uncharacterized protein OS=Glycine max GN=Gma.5463 PE=4 SV=1	2e-146	ref|XP_003635535.1| PREDICTED: uncharacterized protein LOC100854109 [Vitis vinifera]	1e-177	D7TRZ9_VITVI/23-245 PF12251.3;zf-SNAP50_C;	7e-122	-	-	-	K15210	-
CL1Contig124	6.91	9.37	2.4	1518	-	-	gnl|CDD|191613 pfam06807. Clp1. Pre-mRNA cleavage complex II protein Clp1. This family consists of several pre-mRNA cleavage complex II Clp1 (or HeaB) proteins. Six different protein factors are required in vitro for 3' end formation of mammalian pre-mRNAs by endonucleolytic cleavage and polyadenylation. Clp1 is a subunit of cleavage complex IIA. which is required for cleavage. but not for polyad…	4e-58	tr|I1LFF7|I1LFF7_SOYBN Uncharacterized protein OS=Glycine max GN=Gma.11683 PE=4 SV=1	3e-180	ref|XP_003536785.1| PREDICTED: protein CLP1 homolog [Glycine max]	2e-180	D7TX16_VITVI/233-427 PF06807.9;Clp1;	4e-99	A	-	EC:2.7.1.78	K14399	ko03015. mRNA surveillance pathway;
CL1Contig125	20.83	39.87	50	1675	-	-	-	-	tr|Q84JN2|Q84JN2_ARATH Putative uncharacterized protein At5g64510 OS=Arabidopsis thaliana GN=At5g64510 PE=2 SV=1	1e-165	ref|NP_201256.2| uncharacterized protein [Arabidopsis thaliana] gb|AAO42078.1| unknown protein [Arabidopsis thaliana] gb|AAO50694.1| unknown protein [Arabidopsis thaliana] gb|AED97909.1| uncharacterized protein [Arabidopsis thaliana]	1e-165	C4JAN1_MAIZE/1-419 PB010865; Pfam-B_10865;	6e-134	-	-	-	-	-
CL1Contig126	1.7	1.62	1.28	1343	-	-	-	-	-	-	-	-	-	-	-	-	-	-	-
CL1Contig127	1.92	2.01	3.11	1452	-	-	-	-	-	-	-	-	-	-	-	-	-	-	-
CL1Contig128	9.51	6.84	6.33	523	-	-	-	-	-	-	-	-	-	-	-	-	-	-	-
CL1Contig129	4.09	6.94	3.89	751	-	-	-	-	-	-	-	-	-	-	-	-	-	-	-
CL1Contig130	36.83	55.52	29.95	2004	sp|Q42961|PGKH_TOBAC Phosphoglycerate kinase. chloroplastic OS=Nicotiana tabacum PE=2 SV=1	0	gnl|CDD|178602 PLN03034. PLN03034. phosphoglycerate kinase; Provisional.	0	tr|B9RHY4|B9RHY4_RICCO Phosphoglycerate kinase OS=Ricinus communis GN=RCOM_1574580 PE=3 SV=1	0	ref|XP_002513353.1| phosphoglycerate kinase. putative [Ricinus communis] gb|EEF48756.1| phosphoglycerate kinase. putative [Ricinus communis]	0	Q1ENY9_MUSAC/79-463 PF00162.14;PGK;	0	G	GO:0016310.phosphorylation;GO:0005524.ATP binding;GO:0016301.kinase activity;GO:0006096.glycolysis;GO:0005737.cytoplasm;GO:0004618.phosphoglycerate kinase activity;GO:0000166.nucleotide binding;GO:0019253.reductive pentose-phosphate cycle;GO:0009536.plastid;GO:0016740.transferase activity;GO:0009507.chloroplast;	EC:2.7.2.3	K00927	ko00010. Glycolysis / Gluconeogenesis;ko00710. Carbon fixation in photosynthetic organisms;
CL1Contig131	0.37	0.63	1.45	889	-	-	-	-	-	-	-	-	-	-	-	-	-	-	-
CL1Contig132	124.12	70.27	132.63	609	-	-	-	-	-	-	-	-	-	-	-	-	-	-	-
CL1Contig133	4.41	2.46	2.55	2597	sp|B9RUN8|GUF1_RICCO Translation factor GUF1 homolog. mitochondrial OS=Ricinus communis GN=RCOM_0855130 PE=3 SV=1	0	gnl|CDD|180078 PRK05433. PRK05433. GTP-binding protein LepA; Provisional.	0	tr|F6H5P1|F6H5P1_VITVI Putative uncharacterized protein OS=Vitis vinifera GN=VIT_14s0108g00130 PE=3 SV=1	0	ref|XP_002277245.1| PREDICTED: translation factor GUF1 homolog. mitochondrial [Vitis vinifera]	0	GUF1_RICCO/68-258 PF00009.22;GTP_EFTU;	4e-108	J	GO:0016020.membrane;GO:0016787.hydrolase activity;GO:0006184.GTP catabolic process;GO:0000166.nucleotide binding;GO:0006412.translation;GO:0005743.mitochondrial inner membrane;GO:0005739.mitochondrion;GO:0005525.GTP binding;GO:0003924.GTPase activity;	-	-	-
CL1Contig134	5.31	3.59	4.36	1404	sp|Q9LRI7|OSR8_ORYSJ Hydrophobic protein OSR8 OS=Oryza sativa subsp. japonica GN=OSR8 PE=3 SV=1	4e-18	gnl|CDD|201919 pfam01679. Pmp3. Proteolipid membrane potential modulator. Pmp3 is an evolutionarily conserved proteolipid in the plasma membrane which. in S. pombe. is transcriptionally regulated by the Spc1 stress MAPK (mitogen-activated protein kinases) pathway. It functions to modulate the membrane potential. particularly to resist high cellular cation concentration. In eukaryotic organisms. s…	7e-14	tr|F6H959|F6H959_VITVI Putative uncharacterized protein OS=Vitis vinifera GN=VIT_12s0034g01420 PE=4 SV=1	8e-84	ref|XP_002272181.1| PREDICTED: uncharacterized protein LOC100248076 [Vitis vinifera]	9e-84	Q5MJ26_PENAM/7-58 PF01679.12;Pmp3;	3e-16	R	-	-	-	-
CL1Contig135	8.25	10.51	39.43	2343	sp|Q9T074|PCKA_ARATH Phosphoenolpyruvate carboxykinase [ATP] OS=Arabidopsis thaliana GN=PCKA PE=1 SV=1	0	gnl|CDD|178207 PLN02597. PLN02597. phosphoenolpyruvate carboxykinase [ATP].	0	tr|I1J4W3|I1J4W3_SOYBN Uncharacterized protein OS=Glycine max GN=Gma.30756 PE=4 SV=1	0	ref|XP_003517125.1| PREDICTED: phosphoenolpyruvate carboxykinase [ATP]-like [Glycine max]	0	B9SSD5_RICCO/142-613 PF01293.15;PEPCK_ATP;	0	-	GO:0016310.phosphorylation;GO:0005524.ATP binding;GO:0016301.kinase activity;GO:0006094.gluconeogenesis;GO:0005737.cytoplasm;GO:0004611.phosphoenolpyruvate carboxykinase activity;GO:0016831.carboxy-lyase activity;GO:0016829.lyase activity;GO:0000166.nucleotide binding;GO:0004612.phosphoenolpyruvate carboxykinase (ATP) activity;GO:0017076.purine nucleotide binding;	EC:4.1.1.49	K01610	ko00010. Glycolysis / Gluconeogenesis;ko00020. Citrate cycle (TCA cycle);ko00620. Pyruvate metabolism;ko00710. Carbon fixation in photosynthetic organisms;
CL1Contig136	4.68	2.13	2.66	575	-	-	-	-	-	-	-	-	-	-	-	-	-	-	-
CL1Contig137	2.06	2.46	5.05	2087	-	-	-	-	tr|D7SNQ8|D7SNQ8_VITVI Putative uncharacterized protein OS=Vitis vinifera GN=VIT_05s0029g00470 PE=4 SV=1	1e-73	emb|CBI17287.3| unnamed protein product [Vitis vinifera]	9e-74	D7SNQ8_VITVI/327-522 PB005855; Pfam-B_5855;	2e-53	-	-	-	-	-
CL1Contig138	4.6	1.02	0	1586	sp|Q8L8Q7|COBL2_ARATH COBRA-like protein 2 OS=Arabidopsis thaliana GN=COBL2 PE=1 SV=2	4e-166	gnl|CDD|191108 pfam04833. COBRA. COBRA-like protein. Family of plant proteins are designated COBRA-like (COBL) proteins. The 12 Arabidopsis members of the family are all GPI-liked. Some members of this family are annotated as phytochelatin synthase. but these annotations are incorrect.	2e-77	tr|B9N899|B9N899_POPTR Predicted protein (Fragment) OS=Populus trichocarpa GN=POPTRDRAFT_274105 PE=4 SV=1	4e-180	ref|XP_002331490.1| predicted protein [Populus trichocarpa] gb|EEF10699.1| predicted protein [Populus trichocarpa]	4e-180	B4FFE0_MAIZE/2-246 PB014651; Pfam-B_14651;	7e-83	-	GO:0004553.hydrolase activity. hydrolyzing O-glycosyl compounds;GO:0030247.polysaccharide binding;	-	-	-
CL1Contig139	14.24	6.41	9.92	1539	-	-	-	-	tr|F6HGD2|F6HGD2_VITVI Putative uncharacterized protein OS=Vitis vinifera GN=VIT_01s0010g00060 PE=4 SV=1	0	ref|XP_002263686.1| PREDICTED: uncharacterized protein LOC100251363 [Vitis vinifera]	0	B9GYH7_POPTR/125-386 PF01697.22;Glyco_transf_92;	7e-157	-	-	-	-	-
CL1Contig140	14.44	13.2	7.33	1404	-	-	gnl|CDD|202999 pfam04398. DUF538. Protein of unknown function. DUF538. This family consists of several plant proteins of unknown function.	5e-38	tr|B9GNH0|B9GNH0_POPTR Predicted protein OS=Populus trichocarpa GN=POPTRDRAFT_553126 PE=4 SV=1	1e-58	ref|XP_002264070.1| PREDICTED: uncharacterized protein LOC100241410 [Vitis vinifera]	2e-61	A5BBX0_VITVI/30-140 PF04398.7;DUF538;	5e-58	-	-	-	-	-
CL1Contig141	10.96	12.86	13.66	791	-	-	-	-	tr|B9MTX9|B9MTX9_POPTR Predicted protein OS=Populus trichocarpa GN=POPTRDRAFT_676503 PE=4 SV=1	9e-21	-	-	B6T5P4_MAIZE/169-234 PF13921.1;Myb_DNA-bind_6;	1e-11	-	GO:0003677.DNA binding;GO:0006355.regulation of transcription. DNA-dependent;	-	-	-
CL1Contig142	1.8	4	1.81	831	-	-	gnl|CDD|173887 cd06899. lectin_legume_LecRK_Arcelin_ConA. legume lectins. lectin-like receptor kinases. arcelin. concanavalinA. and alpha-amylase inhibitor. This alignment model includes the legume lectins (also known as agglutinins). the arcelin (also known as phytohemagglutinin-L) family of lectin-like defense proteins. the LecRK family of lectin-like receptor kinases. concanavalinA (ConA). and…	8e-74	tr|F6I0A6|F6I0A6_VITVI Putative uncharacterized protein OS=Vitis vinifera GN=VIT_04s0044g01990 PE=3 SV=1	5e-73	emb|CBI37482.3| unnamed protein product [Vitis vinifera]	4e-73	D7U485_VITVI/25-265 PF00139.14;Lectin_legB;	2e-78	-	GO:0016310.phosphorylation;GO:0005524.ATP binding;GO:0016301.kinase activity;GO:0005529.carbohydrate binding;GO:0006468.protein phosphorylation;GO:0005488.binding;GO:0004674.protein serine/threonine kinase activity;GO:0000166.nucleotide binding;GO:0004672.protein kinase activity;GO:0016772.transferase activity. transferring phosphorus-containing groups;	-	-	-
CL1Contig143	1.39	1.56	1.53	1555	sp|Q9SF38|PP222_ARATH Pentatricopeptide repeat-containing protein At3g09650. chloroplastic OS=Arabidopsis thaliana GN=HCF152 PE=2 SV=1	0	-	-	tr|F6HQU9|F6HQU9_VITVI Putative uncharacterized protein OS=Vitis vinifera GN=VIT_08s0040g03280 PE=4 SV=1	0	ref|XP_002273172.1| PREDICTED: pentatricopeptide repeat-containing protein At3g09650. chloroplastic-like [Vitis vinifera]	0	D7TQ94_VITVI/468-517 PF13041.1;PPR_2;	5e-21	-	GO:0005488.binding;	-	-	-
CL1Contig144	3.2	2.18	3.6	1868	sp|Q3ECH2|Y1670_ARATH Probable receptor-like protein kinase At1g67000 OS=Arabidopsis thaliana GN=At1g67000 PE=2 SV=2	3e-99	gnl|CDD|173623 cd00180. PKc. Catalytic domain of Protein Kinases. Protein Kinases (PKs). catalytic (c) domain. PKs catalyze the transfer of the gamma-phosphoryl group from ATP to serine/threonine or tyrosine residues on protein substrates. The PK family is part of a larger superfamily that includes the catalytic domains of RIO kinases. aminoglycoside phosphotransferase. choline kinase. phosphoino…	1e-48	tr|F6HAL7|F6HAL7_VITVI Putative uncharacterized protein OS=Vitis vinifera GN=VIT_16s0022g01650 PE=3 SV=1	4e-162	ref|XP_002267723.1| PREDICTED: probable receptor-like protein kinase At1g67000-like [Vitis vinifera]	4e-162	A5AE43_VITVI/299-569 PF00069.20;Pkinase;	2e-124	T	GO:0005524.ATP binding;GO:0004674.protein serine/threonine kinase activity;GO:0004672.protein kinase activity;GO:0006468.protein phosphorylation;GO:0016772.transferase activity. transferring phosphorus-containing groups;	-	-	-
CL1Contig145	0.77	1.68	1.42	1622	-	-	-	-	-	-	-	-	-	-	-	-	-	-	-
CL1Contig146	7.78	3.36	1.71	2121	sp|Q3EDL4|Y1154_ARATH Probable serine/threonine-protein kinase At1g01540 OS=Arabidopsis thaliana GN=At1g01540 PE=1 SV=2	0	gnl|CDD|173623 cd00180. PKc. Catalytic domain of Protein Kinases. Protein Kinases (PKs). catalytic (c) domain. PKs catalyze the transfer of the gamma-phosphoryl group from ATP to serine/threonine or tyrosine residues on protein substrates. The PK family is part of a larger superfamily that includes the catalytic domains of RIO kinases. aminoglycoside phosphotransferase. choline kinase. phosphoino…	7e-46	tr|F6H1C1|F6H1C1_VITVI Putative uncharacterized protein OS=Vitis vinifera GN=VIT_18s0001g10310 PE=3 SV=1	0	ref|XP_002282863.1| PREDICTED: probable serine/threonine-protein kinase At1g01540-like [Vitis vinifera]	0	E0CPT6_VITVI/101-372 PF00069.20;Pkinase;	3e-171	T	GO:0005634.nucleus;GO:0016310.phosphorylation;GO:0004709.MAP kinase kinase kinase activity;GO:0004715.non-membrane spanning protein tyrosine kinase activity;GO:0005524.ATP binding;GO:0006355.regulation of transcription. DNA-dependent;GO:0004872.receptor activity;GO:0016301.kinase activity;GO:0006468.protein phosphorylation;GO:0004674.protein serine/threonine kinase activity;GO:0000166.nucleotide …	-	-	-
CL1Contig147	23.52	41.91	41.37	1340	sp|Q96PM5|ZN363_HUMAN RING finger and CHY zinc finger domain-containing protein 1 OS=Homo sapiens GN=RCHY1 PE=1 SV=1	4e-77	gnl|CDD|203259 pfam05495. zf-CHY. CHY zinc finger. This family of domains are likely to bind to zinc ions. They contain many conserved cysteine and histidine residues. We have named this domain after the N-terminal motif CXHY. This domain can be found in isolation in some proteins. but is also often associated with pfam00097. One of the proteins in this family is a mitochondrial intermembrane spa…	1e-28	tr|D7T6I4|D7T6I4_VITVI Putative uncharacterized protein OS=Vitis vinifera GN=VIT_05s0020g01800 PE=4 SV=1	3e-172	ref|XP_002276039.1| PREDICTED: RING finger and CHY zinc finger domain-containing protein 1 [Vitis vinifera] emb|CBI26105.3| unnamed protein product [Vitis vinifera]	3e-172	E7EMC8_HUMAN/1-210 PB001567; Pfam-B_1567;	7e-54	R	GO:0009055.electron carrier activity;GO:0046872.metal ion binding;GO:0008270.zinc ion binding;	EC:6.3.2.19	K10144	ko04115. p53 signaling pathway;ko04120. Ubiquitin mediated proteolysis;ko05162. Measles;
CL1Contig148	2.1	2.05	2.38	1205	-	-	gnl|CDD|153051 pfam12617. LdpA_C. Iron-Sulfur binding protein C terminal. This domain family is found in bacteria and eukaryotes. and is typically between 179 and 201 amino acids in length. The family is found in association with pfam00037. LdpA (light-dependent period) plays a role in controlling the redox state in cyanobacteria to modulate its. circadian clock. LdpA is a protein with Iron-Sulfu…	1e-53	tr|B8A1D4|B8A1D4_MAIZE Putative uncharacterized protein OS=Zea mays PE=2 SV=1	4e-63	ref|NP_001159118.1| uncharacterized protein LOC100304192 [Zea mays] gb|ACL53983.1| unknown [Zea mays]	3e-63	B8AYD3_ORYSI/207-404 PF12617.3;LdpA_C;	3e-63	-	GO:0009055.electron carrier activity;GO:0051536.iron-sulfur cluster binding;	-	-	-
CL1Contig149	14.63	6.46	10.59	816	sp|Q921Y2|IMP3_MOUSE U3 small nucleolar ribonucleoprotein protein IMP3 OS=Mus musculus GN=Imp3 PE=2 SV=1	2e-62	-	-	tr|D7SMM8|D7SMM8_VITVI Putative uncharacterized protein OS=Vitis vinifera GN=VIT_14s0083g00950 PE=4 SV=1	2e-103	ref|XP_002281732.1| PREDICTED: U3 small nucleolar ribonucleoprotein protein IMP3 [Vitis vinifera] emb|CBI16926.3| unnamed protein product [Vitis vinifera]	2e-103	D7M7F8_ARALL/1-116 PF00163.14;Ribosomal_S4;	9e-49	A	GO:0003723.RNA binding;GO:0030529.ribonucleoprotein complex;GO:0005622.intracellular;GO:0003676.nucleic acid binding;GO:0019843.rRNA binding;	-	K14560	ko03008. Ribosome biogenesis in eukaryotes;
CL1Contig150	0.32	0.07	4.67	1167	-	-	-	-	-	-	-	-	-	-	-	-	-	-	-
CL1Contig151	4.43	8.99	8.41	2200	-	-	-	-	tr|F6H0Q1|F6H0Q1_VITVI Putative uncharacterized protein OS=Vitis vinifera GN=VIT_18s0001g05640 PE=4 SV=1	2e-165	ref|XP_002284150.2| PREDICTED: uncharacterized protein LOC100260863 [Vitis vinifera]	6e-167	E0CRK6_VITVI/52-481 PB000129; Pfam-B_129;	3e-168	-	-	-	-	-
CL1Contig152	3.81	2.12	1.68	1730	sp|A7HTY3|RF1_PARL1 Peptide chain release factor 1 OS=Parvibaculum lavamentivorans (strain DS-1 / DSM 13023 / NCIMB 13966) GN=prfA PE=3 SV=1	5e-86	gnl|CDD|179074 PRK00591. prfA. peptide chain release factor 1; Validated.	2e-129	tr|D7U2V2|D7U2V2_VITVI Putative uncharacterized protein OS=Vitis vinifera GN=VIT_07s0005g02740 PE=3 SV=1	2e-145	ref|XP_002274067.1| PREDICTED: peptide chain release factor 1 [Vitis vinifera] emb|CBI37068.3| unnamed protein product [Vitis vinifera]	1e-145	B9I9C3_POPTR/205-318 PF00472.15;RF-1;	1e-56	J	GO:0006415.translational termination;GO:0006412.translation;GO:0016149.translation release factor activity. codon specific;GO:0005737.cytoplasm;GO:0003747.translation release factor activity;	-	K02835	-
CL1Contig153	4.46	2.56	0.74	711	-	-	gnl|CDD|147306 pfam05056. DUF674. Protein of unknown function (DUF674). This family is found in Arabidopsis thaliana and contains several uncharacterized proteins.	1e-50	tr|D7U1Q8|D7U1Q8_VITVI Putative uncharacterized protein OS=Vitis vinifera GN=VIT_05s0102g00510 PE=4 SV=1	2e-46	emb|CBI36674.3| unnamed protein product [Vitis vinifera]	2e-46	D7U1Q8_VITVI/118-373 PF05056.7;DUF674;	7e-50	-	-	-	-	-
CL1Contig154	6.77	0.03	0	1833	sp|Q5PP26|PII2_ARATH Piriformospora indica-insensitive protein 2 OS=Arabidopsis thaliana GN=PII-2 PE=2 SV=1	4e-37	-	-	tr|A5CBP2|A5CBP2_VITVI Putative uncharacterized protein OS=Vitis vinifera GN=VIT_12s0142g00620 PE=4 SV=1	2e-172	ref|XP_002280055.2| PREDICTED: LRR receptor-like serine/threonine-protein kinase ERECTA-like [Vitis vinifera] emb|CAN62290.1| hypothetical protein VITISV_017315 [Vitis vinifera]	2e-172	B9S334_RICCO/192-252 PF13855.1;LRR_8;	2e-22	S	GO:0032440.2-alkenal reductase [NAD(P)] activity;GO:0016310.phosphorylation;GO:0016301.kinase activity;GO:0055114.oxidation-reduction process;GO:0016491.oxidoreductase activity;	-	-	-
CL1Contig155	29.09	35.9	102.81	928	sp|Q8L9S1|R18A1_ARATH 60S ribosomal protein L18a-1 OS=Arabidopsis thaliana GN=RPL18AA PE=2 SV=2	4e-22	-	-	tr|A5AX92|A5AX92_VITVI Putative uncharacterized protein OS=Vitis vinifera GN=VIT_10s0003g03160 PE=4 SV=1	6e-31	emb|CAN82659.1| hypothetical protein VITISV_011978 [Vitis vinifera] emb|CBI30858.3| unnamed protein product [Vitis vinifera]	5e-31	Q8LCF3_ARATH/71-131 PB230268; Pfam-B_230268;	1e-11	-	GO:0005840.ribosome;GO:0006412.translation;GO:0003735.structural constituent of ribosome;	-	-	-
CL1Contig156	38.55	68.03	163.34	1877	sp|P24465|C71A1_PERAE Cytochrome P450 71A1 OS=Persea americana GN=CYP71A1 PE=1 SV=2	0	gnl|CDD|165828 PLN02183. PLN02183. ferulate 5-hydroxylase.	7e-141	tr|B9IGU1|B9IGU1_POPTR Cytochrome P450 OS=Populus trichocarpa GN=CYP71AN2v1 PE=3 SV=1	0	sp|P24465.2|C71A1_PERAE RecName: Full=Cytochrome P450 71A1; AltName: Full=ARP-2; AltName: Full=CYPLXXIA1 gb|AAA32913.1| cytochrome P-450LXXIA1 (cyp71A1) [Persea americana]	0	C71A1_PERAE/32-491 PF00067.17;p450;	0	Q	GO:0016020.membrane;GO:0009055.electron carrier activity;GO:0009835.fruit ripening;GO:0005792.microsome;GO:0005783.endoplasmic reticulum;GO:0020037.heme binding;GO:0005506.iron ion binding;GO:0055114.oxidation-reduction process;GO:0016705.oxidoreductase activity. acting on paired donors. with incorporation or reduction of molecular oxygen;GO:0046872.metal ion binding;GO:0016021.integral to membra…	-	-	-
CL1Contig157	0.8	0.32	0.46	360	-	-	-	-	-	-	-	-	-	-	-	-	-	-	-
CL1Contig158	4.49	5.74	3.8	1268	sp|Q9C671|P4K2B_ARATH Probable phosphatidylinositol 4-kinase type 2-beta At1g26270 OS=Arabidopsis thaliana GN=At1g26270 PE=1 SV=1	2e-126	-	-	tr|A5B9G7|A5B9G7_VITVI Putative uncharacterized protein OS=Vitis vinifera GN=VITISV_005885 PE=4 SV=1	3e-149	ref|XP_002267025.1| PREDICTED: probable phosphatidylinositol 4-kinase type 2-beta At1g26270 isoform 1 [Vitis vinifera] emb|CAN76598.1| hypothetical protein VITISV_005885 [Vitis vinifera]	3e-149	P4K2B_ARATH/124-429 PF00454.22;PI3_PI4_kinase;	1e-69	-	GO:0016310.phosphorylation;GO:0016301.kinase activity;GO:0016773.phosphotransferase activity. alcohol group as acceptor;	-	-	-
CL1Contig159	3.11	6.05	16.63	1660	-	-	-	-	-	-	-	-	B9SKE5_RICCO/134-246 PF13962.1;PGG;	2e-09	-	-	-	-	-
CL1Contig160	8.64	1.87	0.93	1332	sp|Q10Q99|FH8_ORYSJ Formin-like protein 8 OS=Oryza sativa subsp. japonica GN=FH8 PE=2 SV=1	1e-125	gnl|CDD|202141 pfam02181. FH2. Formin Homology 2 Domain.	2e-83	tr|F6HST7|F6HST7_VITVI Putative uncharacterized protein OS=Vitis vinifera GN=VIT_07s0129g00220 PE=4 SV=1	3e-146	emb|CBI33699.3| unnamed protein product [Vitis vinifera]	1e-146	D7TT77_VITVI/406-802 PF02181.18;FH2;	4e-131	-	GO:0003779.actin binding;GO:0016043.cellular component organization;GO:0030036.actin cytoskeleton organization;	-	-	-
CL1Contig161	8.11	10.53	9.87	866	-	-	gnl|CDD|201328 pfam00588. SpoU_methylase. SpoU rRNA Methylase family. This family of proteins probably use S-AdoMet.	1e-34	tr|A5AVL9|A5AVL9_VITVI Putative uncharacterized protein OS=Vitis vinifera GN=VIT_05s0020g02300 PE=4 SV=1	8e-121	ref|XP_002278797.1| PREDICTED: uncharacterized protein LOC100252797 [Vitis vinifera] emb|CAN73835.1| hypothetical protein VITISV_043470 [Vitis vinifera] emb|CBI26149.3| unnamed protein product [Vitis vinifera]	7e-121	D7MAG9_ARALL/5-144 PF00588.14;SpoU_methylase;	3e-83	A	GO:0006396.RNA processing;GO:0003723.RNA binding;GO:0008168.methyltransferase activity;GO:0001510.RNA methylation;GO:0008173.RNA methyltransferase activity;GO:0016740.transferase activity;GO:0032259.methylation;	-	-	-
CL1Contig162	4.03	0.47	0	1254	-	-	-	-	tr|B9HMH8|B9HMH8_POPTR Predicted protein OS=Populus trichocarpa GN=POPTRDRAFT_656097 PE=4 SV=1	4e-93	ref|XP_002312096.1| predicted protein [Populus trichocarpa] gb|EEE89463.1| predicted protein [Populus trichocarpa]	3e-93	B9HTI8_POPTR/1-216 PB034989; Pfam-B_34989;	3e-91	-	-	-	-	-
CL1Contig163	0.58	0.86	5.9	1019	-	-	-	-	-	-	-	-	-	-	-	-	-	-	-
CL1Contig164	14.15	12.93	13.68	2227	-	-	gnl|CDD|190519 pfam03081. Exo70. Exo70 exocyst complex subunit. The Exo70 protein forms one subunit of the exocyst complex. First discovered in S. cerevisiae. Exo70 and other exocyst proteins have been observed in several other eukaryotes. including humans. In S. cerevisiae. the exocyst complex is involved in the late stages of exocytosis. and is localised at the tip of the bud. the major site of…	5e-118	tr|A5B8C4|A5B8C4_VITVI Putative uncharacterized protein OS=Vitis vinifera GN=VIT_06s0004g07440 PE=4 SV=1	0	ref|XP_002272867.1| PREDICTED: uncharacterized protein LOC100255378 [Vitis vinifera] emb|CAN59816.1| hypothetical protein VITISV_020320 [Vitis vinifera]	0	D7MQD4_ARALL/264-615 PF03081.10;Exo70;	2e-160	U	GO:0000145.exocyst;GO:0006887.exocytosis;	-	-	-
CL1Contig165	1.46	2.08	0.71	1122	sp|O64705|PP184_ARATH Pentatricopeptide repeat-containing protein At2g34400 OS=Arabidopsis thaliana GN=PCMP-E23 PE=2 SV=2	3e-113	gnl|CDD|178626 PLN03077. PLN03077. Protein ECB2; Provisional.	2e-103	tr|D7UBK3|D7UBK3_VITVI Putative uncharacterized protein OS=Vitis vinifera GN=VIT_11s0103g00340 PE=4 SV=1	1e-161	ref|XP_002266689.1| PREDICTED: pentatricopeptide repeat-containing protein At2g34400 [Vitis vinifera] emb|CBI40118.3| unnamed protein product [Vitis vinifera]	1e-161	D7UBK3_VITVI/291-340 PF13041.1;PPR_2;	6e-18	-	GO:0005488.binding;	-	-	-
CL1Contig166	0.59	0.71	1.67	519	-	-	-	-	-	-	-	-	-	-	-	-	-	-	-
CL1Contig167	11.82	6.14	3.58	1617	-	-	-	-	tr|B9HBY5|B9HBY5_POPTR Predicted protein OS=Populus trichocarpa GN=POPTRDRAFT_802251 PE=4 SV=1	3e-150	ref|XP_002308465.1| predicted protein [Populus trichocarpa] gb|EEE91988.1| predicted protein [Populus trichocarpa]	2e-150	A5AIS5_VITVI/31-286 PF00668.15;Condensation;	3e-42	-	-	-	-	-
CL1Contig168	12.51	0.77	1.18	2070	sp|Q40588|ASO_TOBAC L-ascorbate oxidase OS=Nicotiana tabacum GN=AAO PE=2 SV=1	0	gnl|CDD|163245 TIGR03388. ascorbase. L-ascorbate oxidase. plant type. Members of this protein family are the copper-containing enzyme L-ascorbate oxidase (EC 1.10.3.3). also called ascorbase. This family is found in flowering plants. and shows greater sequence similarity to a family of laccases (EC 1.10.3.2) from plants than to other known ascorbate oxidases.	0	tr|F6HA36|F6HA36_VITVI Putative uncharacterized protein OS=Vitis vinifera GN=VIT_06s0009g01320 PE=4 SV=1	0	ref|XP_002275678.1| PREDICTED: L-ascorbate oxidase-like [Vitis vinifera]	0	A5AGG0_VITVI/377-532 PF07731.9;Cu-oxidase_2;	1e-79	Q	GO:0046872.metal ion binding;GO:0005507.copper ion binding;GO:0005576.extracellular region;GO:0008447.L-ascorbate oxidase activity;GO:0055114.oxidation-reduction process;GO:0016491.oxidoreductase activity;	EC:1.10.3.3	K00423	ko00053. Ascorbate and aldarate metabolism;
CL1Contig169	46.79	32.17	45.67	1322	-	-	gnl|CDD|202894 pfam04117. Mpv17_PMP22. Mpv17 / PMP22 family. The 22-kDa peroxisomal membrane protein (PMP22) is a major component of peroxisomal membranes. PMP22 seems to be involved in pore forming activity and may contribute to the unspecific permeability of the organelle membrane. PMP22 is synthesised on free cytosolic ribosomes and then directed to the peroxisome membrane by specific targetin…	6e-16	tr|B9N1L3|B9N1L3_POPTR Predicted protein (Fragment) OS=Populus trichocarpa GN=POPTRDRAFT_263598 PE=4 SV=1	6e-140	emb|CBI20352.3| unnamed protein product [Vitis vinifera]	1e-140	A9PIQ8_9ROSI/278-345 PF04117.7;Mpv17_PMP22;	2e-37	-	GO:0016021.integral to membrane;	-	K13348	ko04146. Peroxisome;
CL1Contig170	1.49	3.88	0.88	2632	sp|P17801|KPRO_MAIZE Putative receptor protein kinase ZmPK1 OS=Zea mays GN=PK1 PE=2 SV=2	0	gnl|CDD|200973 pfam00069. Pkinase. Protein kinase domain.	2e-48	tr|F6HL31|F6HL31_VITVI Putative uncharacterized protein OS=Vitis vinifera GN=VIT_08s0007g01190 PE=3 SV=1	0	ref|XP_003632708.1| PREDICTED: putative receptor protein kinase ZmPK1-like [Vitis vinifera]	0	B9SV42_RICCO/455-746 PF00069.20;Pkinase;	4e-129	T	GO:0016020.membrane;GO:0016310.phosphorylation;GO:0005524.ATP binding;GO:0016301.kinase activity;GO:0004872.receptor activity;GO:0005529.carbohydrate binding;GO:0006468.protein phosphorylation;GO:0004674.protein serine/threonine kinase activity;GO:0000166.nucleotide binding;GO:0004672.protein kinase activity;GO:0016021.integral to membrane;GO:0048544.recognition of pollen;GO:0016740.transferase a…	-	-	-
CL1Contig171	2.39	2.54	0.91	1083	-	-	gnl|CDD|178518 PLN02930. PLN02930. CDP-diacylglycerol-serine O-phosphatidyltransferase.	2e-160	tr|D7T8X7|D7T8X7_VITVI Putative uncharacterized protein OS=Vitis vinifera GN=VIT_01s0011g04370 PE=4 SV=1	3e-159	ref|XP_002283058.1| PREDICTED: phosphatidylserine synthase 2 [Vitis vinifera] emb|CBI26948.3| unnamed protein product [Vitis vinifera]	3e-159	B9SJZ1_RICCO/99-382 PF03034.10;PSS;	2e-135	I	GO:0006659.phosphatidylserine biosynthetic process;	EC:2.7.8.29	K08730	ko00564. Glycerophospholipid metabolism;
CL1Contig172	13.63	2.93	1.41	517	-	-	-	-	-	-	-	-	-	-	-	-	-	-	-
CL1Contig173	2.98	1.83	2.17	607	-	-	-	-	-	-	-	-	-	-	-	-	-	-	-
CL1Contig174	2.38	0.78	0.79	1804	-	-	-	-	-	-	-	-	-	-	-	-	-	-	-
CL1Contig175	15.86	24.44	30.24	1092	sp|Q9ZS21|LGUL_SOYBN Lactoylglutathione lyase OS=Glycine max GN=GLXI PE=1 SV=1	2e-112	gnl|CDD|177995 PLN02367. PLN02367. lactoylglutathione lyase.	1e-137	tr|D7SND0|D7SND0_VITVI Putative uncharacterized protein OS=Vitis vinifera GN=VIT_06s0061g00460 PE=4 SV=1	2e-118	ref|XP_002276276.1| PREDICTED: lactoylglutathione lyase isoform 1 [Vitis vinifera] emb|CBI17159.3| unnamed protein product [Vitis vinifera]	2e-118	B9SCI1_RICCO/76-220 PF00903.20;Glyoxalase;	3e-92	G	GO:0004462.lactoylglutathione lyase activity;GO:0046872.metal ion binding;GO:0016829.lyase activity;GO:0006950.response to stress;	EC:4.4.1.5	K01759	ko00620. Pyruvate metabolism;ko04011. MAPK signaling pathway - yeast;
CL1Contig176	0.45	1.89	11.08	1183	sp|Q9M276|ATB12_ARATH Homeobox-leucine zipper protein ATHB-12 OS=Arabidopsis thaliana GN=ATHB-12 PE=2 SV=1	1e-44	gnl|CDD|197696 smart00389. HOX. Homeodomain. DNA-binding factors that are involved in the transcriptional regulation of key developmental processes.	2e-17	tr|B9GR61|B9GR61_POPTR Predicted protein OS=Populus trichocarpa GN=POPTRDRAFT_799128 PE=3 SV=1	5e-53	ref|XP_002302659.1| predicted protein [Populus trichocarpa] gb|EEE81932.1| predicted protein [Populus trichocarpa]	4e-53	C6T7V9_SOYBN/36-91 PF00046.24;Homeobox;	2e-24	-	GO:0005634.nucleus;GO:0003677.DNA binding;GO:0006355.regulation of transcription. DNA-dependent;GO:0043565.sequence-specific DNA binding;GO:0006351.transcription. DNA-dependent;GO:0003700.sequence-specific DNA binding transcription factor activity;	-	K09338	-
CL1Contig177	17.59	21.53	22.24	2688	sp|Q8H0V6|AB3F_ARATH ABC transporter F family member 3 OS=Arabidopsis thaliana GN=ABCF3 PE=2 SV=1	0	gnl|CDD|178622 PLN03073. PLN03073. ABC transporter F family; Provisional.	0	tr|D7TVM3|D7TVM3_VITVI Putative uncharacterized protein OS=Vitis vinifera GN=VIT_02s0025g02160 PE=3 SV=1	0	ref|XP_002263179.1| PREDICTED: ABC transporter F family member 3 [Vitis vinifera] emb|CBI34548.3| unnamed protein product [Vitis vinifera]	0	B8AF60_ORYSI/222-363 PF00005.22;ABC_tran;	2e-61	EJR	GO:0005524.ATP binding;GO:0000166.nucleotide binding;GO:0017111.nucleoside-triphosphatase activity;GO:0006200.ATP catabolic process;GO:0016887.ATPase activity;	-	K06158	-
CL1Contig178	41.26	31.78	29.24	1714	sp|P25685|DNJB1_HUMAN DnaJ homolog subfamily B member 1 OS=Homo sapiens GN=DNAJB1 PE=1 SV=4	5e-82	gnl|CDD|30832 COG0484. DnaJ. DnaJ-class molecular chaperone with C-terminal Zn finger domain [Posttranslational modification. protein turnover. chaperones].	3e-69	tr|D8RJ89|D8RJ89_SELML Putative uncharacterized protein OS=Selaginella moellendorffii GN=SELMODRAFT_231730 PE=4 SV=1	7e-136	ref|XP_002971272.1| hypothetical protein SELMODRAFT_231730 [Selaginella moellendorffii] gb|EFJ27870.1| hypothetical protein SELMODRAFT_231730 [Selaginella moellendorffii]	6e-136	D8QRM3_SELML/206-286 PF01556.13;DnaJ_C;	2e-32	O	GO:0006457.protein folding;GO:0003677.DNA binding;GO:0051082.unfolded protein binding;GO:0031072.heat shock protein binding;	-	K09510	-
CL1Contig179	2.95	1.25	0.95	1857	-	-	gnl|CDD|111933 pfam03092. BT1. BT1 family. Members of this family are transmembrane proteins. Several are Leishmania putative proteins that are thought to be pteridine transporters. One such protein. previously termed (and is still annotated as) ORFG. was shown to encode a biopterin transport protein using null mutants. thus being subsequently renamed BT1. The significant similarity of ORFG/BT1 t…	1e-112	tr|B9IL78|B9IL78_POPTR Predicted protein OS=Populus trichocarpa GN=POPTRDRAFT_909590 PE=4 SV=1	0	ref|XP_002324921.1| predicted protein [Populus trichocarpa] gb|EEF03486.1| predicted protein [Populus trichocarpa]	0	B9IL78_POPTR/58-469 PF03092.11;BT1;	0	-	-	-	-	-
CL1Contig180	0.74	4.69	12.24	754	sp|Q39644|LEA5_CITSI Late embryogenesis abundant protein Lea5 OS=Citrus sinensis GN=LEA5 PE=2 SV=1	7e-13	gnl|CDD|112072 pfam03242. LEA_3. Late embryogenesis abundant protein. Members of this family are similar to late embryogenesis abundant proteins. Members of the family have been isolated in a number of different screens. However. the molecular function of these proteins remains obscure.	9e-20	tr|E3W6T3|E3W6T3_SESPO Late embryogenesis abundant protein OS=Sesuvium portulacastrum GN=Lea5 PE=4 SV=1	2e-16	gb|ADP23916.1| late embryogenesis abundant protein [Sesuvium portulacastrum]	2e-16	D7U2B1_VITVI/1-94 PF03242.8;LEA_3;	3e-16	-	GO:0006950.response to stress;	-	-	-
CL1Contig181	14.41	2.9	0.23	1436	sp|Q56X72|RTNLS_ARATH Reticulon-like protein B21 OS=Arabidopsis thaliana GN=RTNLB21 PE=2 SV=2	1e-90	-	-	tr|B9IME9|B9IME9_POPTR Predicted protein (Fragment) OS=Populus trichocarpa GN=POPTRDRAFT_835954 PE=4 SV=1	1e-113	ref|XP_002324545.1| predicted protein [Populus trichocarpa] gb|EEF03110.1| predicted protein [Populus trichocarpa]	1e-113	B9IME9_POPTR/275-439 PF02453.12;Reticulon;	8e-79	-	GO:0005783.endoplasmic reticulum;	-	-	-
CL1Contig182	5.95	3.13	6	1057	-	-	-	-	-	-	-	-	-	-	-	-	-	-	-
CL1Contig183	18.29	10.9	17.4	2145	sp|Q3TIX9|SNUT2_MOUSE U4/U6.U5 tri-snRNP-associated protein 2 OS=Mus musculus GN=Usp39 PE=2 SV=2	3e-151	gnl|CDD|73075 cd02669. Peptidase_C19M. A subfamily of Peptidase C19. Peptidase C19 contains ubiquitinyl hydrolases. They are intracellular peptidases that remove ubiquitin molecules from polyubiquinated peptides by cleavage of isopeptide bonds. They hydrolyze bonds involving the carboxyl group of the C-terminal Gly residue of ubiquitin. The purpose of the de-ubiquitination is thought to be editin…	0	tr|A5BFT1|A5BFT1_VITVI Putative uncharacterized protein OS=Vitis vinifera GN=VITISV_019937 PE=4 SV=1	0	emb|CAN83206.1| hypothetical protein VITISV_019937 [Vitis vinifera]	0	A5BFT1_VITVI/232-562 PF00443.24;UCH;	0	Z	GO:0006397.mRNA processing;GO:0005634.nucleus;GO:0008233.peptidase activity;GO:0005622.intracellular;GO:0004221.ubiquitin thiolesterase activity;GO:0046872.metal ion binding;GO:0006511.ubiquitin-dependent protein catabolic process;GO:0016787.hydrolase activity;GO:0008270.zinc ion binding;GO:0008380.RNA splicing;	-	K12847	ko03040. Spliceosome;
CL1Contig184	22.81	19.48	13.41	2073	-	-	-	-	tr|F6HBP2|F6HBP2_VITVI Putative uncharacterized protein OS=Vitis vinifera GN=VIT_03s0088g00630 PE=4 SV=1	3e-46	ref|XP_002274729.1| PREDICTED: uncharacterized protein LOC100259947 isoform 1 [Vitis vinifera] ref|XP_003631696.1| PREDICTED: uncharacterized protein LOC100259947 isoform 2 [Vitis vinifera]	3e-46	D7T3M7_VITVI/1-79 PB017803; Pfam-B_17803;	4e-19	-	-	-	-	-
CL1Contig185	12.32	6.86	8.1	1821	sp|Q9ZT42|RHF2A_ARATH E3 ubiquitin-protein ligase RHF2A OS=Arabidopsis thaliana GN=RHF2A PE=2 SV=1	2e-49	gnl|CDD|205816 pfam13639. zf-RING_2. Ring finger domain.	3e-13	tr|D7T6T1|D7T6T1_VITVI Putative uncharacterized protein OS=Vitis vinifera GN=VIT_05s0020g02860 PE=4 SV=1	7e-66	ref|XP_002314719.1| predicted protein [Populus trichocarpa] gb|EEF00890.1| predicted protein [Populus trichocarpa]	3e-65	B8LS38_PICSI/94-339 PB010015; Pfam-B_10015;	8e-28	-	GO:0046872.metal ion binding;GO:0008270.zinc ion binding;	-	-	-
CL1Contig186	5.84	1.16	0.9	760	-	-	-	-	-	-	-	-	-	-	-	-	-	-	-
CL1Contig187	4.18	0.87	0.81	1691	-	-	-	-	tr|B9RNA8|B9RNA8_RICCO Putative uncharacterized protein OS=Ricinus communis GN=RCOM_1346300 PE=4 SV=1	2e-12	ref|XP_002515247.1| conserved hypothetical protein [Ricinus communis] gb|EEF47231.1| conserved hypothetical protein [Ricinus communis]	1e-12	-	-	-	-	-	-	-
CL1Contig188	9.13	10.8	15.16	1744	sp|Q0WP36|MOT2_ARATH Molybdate transporter 2 OS=Arabidopsis thaliana GN=MOT2 PE=1 SV=2	0	-	-	tr|B9RUY1|B9RUY1_RICCO Sulfate transporter. putative OS=Ricinus communis GN=RCOM_0896860 PE=4 SV=1	0	ref|XP_002517550.1| sulfate transporter. putative [Ricinus communis] gb|EEF44714.1| sulfate transporter. putative [Ricinus communis]	0	B9RUY1_RICCO/120-405 PF00916.15;Sulfate_transp;	3e-128	-	GO:0006810.transport;GO:0055085.transmembrane transport;GO:0016021.integral to membrane;GO:0005215.transporter activity;	-	-	-
CL1Contig189	6.07	2.04	2.36	2817	-	-	gnl|CDD|173623 cd00180. PKc. Catalytic domain of Protein Kinases. Protein Kinases (PKs). catalytic (c) domain. PKs catalyze the transfer of the gamma-phosphoryl group from ATP to serine/threonine or tyrosine residues on protein substrates. The PK family is part of a larger superfamily that includes the catalytic domains of RIO kinases. aminoglycoside phosphotransferase. choline kinase. phosphoino…	2e-47	tr|B9T790|B9T790_RICCO Receptor protein kinase. putative OS=Ricinus communis GN=RCOM_0229630 PE=3 SV=1	0	ref|XP_002534109.1| receptor protein kinase. putative [Ricinus communis] gb|EEF28277.1| receptor protein kinase. putative [Ricinus communis]	0	B9T790_RICCO/329-592 PF00069.20;Pkinase;	5e-125	T	GO:0016310.phosphorylation;GO:0005524.ATP binding;GO:0016301.kinase activity;GO:0004872.receptor activity;GO:0016567.protein ubiquitination;GO:0006950.response to stress;GO:0006468.protein phosphorylation;GO:0004842.ubiquitin-protein ligase activity;GO:0004674.protein serine/threonine kinase activity;GO:0000166.nucleotide binding;GO:0000151.ubiquitin ligase complex;GO:0004672.protein kinase activ…	-	-	-
CL1Contig190	0.09	1.21	3.68	886	-	-	-	-	-	-	-	-	-	-	-	-	-	-	-
CL1Contig191	0.68	19.86	0.67	943	sp|Q94A20|BI1L_ARATH BI1-like protein OS=Arabidopsis thaliana GN=At4g15470 PE=2 SV=1	3e-63	gnl|CDD|198411 cd10429. GAAP_like. Golgi antiapoptotic protein. GAAP (or transmembrane BAX inhibitor motif containing 4) is a regulator of apoptosis that is related to the BAX inhibitor (BI)-1 like family of small transmembrane proteins. which have been shown to have an antiapoptotic effect either by stimulating the antiapoptotic function of Bcl-2. a well-characterized oncogene. or by inhibiting …	5e-76	tr|B9SFF7|B9SFF7_RICCO Transmembrane BAX inhibitor motif-containing protein. putative OS=Ricinus communis GN=RCOM_0646030 PE=4 SV=1	5e-106	ref|XP_002524726.1| Transmembrane BAX inhibitor motif-containing protein. putative [Ricinus communis] gb|EEF37569.1| Transmembrane BAX inhibitor motif-containing protein. putative [Ricinus communis]	5e-106	C5X172_SORBI/38-245 PF01027.15;Bax1-I;	2e-92	T	GO:0016020.membrane;GO:0016021.integral to membrane;	-	K06890	-
CL1Contig192	1.9	0.59	7.19	1917	sp|Q8GW61|STP14_ARATH Sugar transport protein 14 OS=Arabidopsis thaliana GN=STP14 PE=2 SV=2	0	gnl|CDD|200987 pfam00083. Sugar_tr. Sugar (and other) transporter.	1e-130	tr|B9RTN4|B9RTN4_RICCO Sugar transporter. putative OS=Ricinus communis GN=RCOM_0911690 PE=3 SV=1	0	ref|XP_002517103.1| sugar transporter. putative [Ricinus communis] gb|EEF45266.1| sugar transporter. putative [Ricinus communis]	0	B9RTN4_RICCO/29-489 PF00083.19;Sugar_tr;	0	R	GO:0032440.2-alkenal reductase [NAD(P)] activity;GO:0016020.membrane;GO:0006810.transport;GO:0055085.transmembrane transport;GO:0015293.symporter activity;GO:0055114.oxidation-reduction process;GO:0008643.carbohydrate transport;GO:0016021.integral to membrane;GO:0016491.oxidoreductase activity;GO:0005215.transporter activity;GO:0022857.transmembrane transporter activity;GO:0022891.substrate-speci…	-	-	-
CL1Contig193	7.65	4.38	4.3	977	-	-	gnl|CDD|204673 pfam11523. DUF3223. Protein of unknown function (DUF3223). This family of proteins has no known function.	9e-17	tr|B9RLY4|B9RLY4_RICCO Putative uncharacterized protein OS=Ricinus communis GN=RCOM_1472010 PE=4 SV=1	1e-39	ref|XP_002514753.1| conserved hypothetical protein [Ricinus communis] gb|EEF47859.1| conserved hypothetical protein [Ricinus communis]	9e-40	B9RLY4_RICCO/100-174 PF11523.3;DUF3223;	2e-26	-	GO:0005507.copper ion binding;GO:0048038.quinone binding;GO:0009308.amine metabolic process;	-	-	-
CL1Contig194	2.99	43.98	8.44	1010	-	-	-	-	tr|F6HXQ0|F6HXQ0_VITVI Putative uncharacterized protein OS=Vitis vinifera GN=VIT_09s0002g00690 PE=4 SV=1	4e-69	emb|CBI35821.3| unnamed protein product [Vitis vinifera]	3e-69	D7TZM5_VITVI/10-78 PF00226.26;DnaJ;	3e-35	-	GO:0006457.protein folding;GO:0051082.unfolded protein binding;GO:0031072.heat shock protein binding;	-	K03686	-
CL1Contig195	3.25	1.35	4	1509	-	-	-	-	tr|A5C3B0|A5C3B0_VITVI Putative uncharacterized protein OS=Vitis vinifera GN=VIT_12s0059g01820 PE=4 SV=1	2e-78	ref|XP_002277857.1| PREDICTED: probable protein phosphatase 2C 52 [Vitis vinifera] emb|CAN68594.1| hypothetical protein VITISV_011855 [Vitis vinifera]	2e-78	-	-	-	GO:0016787.hydrolase activity;GO:0008152.metabolic process;GO:0004721.phosphoprotein phosphatase activity;GO:0003824.catalytic activity;	-	-	-
CL1Contig196	10.04	0.88	0.49	2267	sp|Q9S746|HTH_ARATH Protein HOTHEAD OS=Arabidopsis thaliana GN=HTH PE=1 SV=1	0	gnl|CDD|178382 PLN02785. PLN02785. Protein HOTHEAD.	0	tr|D7U005|D7U005_VITVI Putative uncharacterized protein OS=Vitis vinifera GN=VIT_09s0002g02210 PE=3 SV=1	0	ref|XP_002275841.1| PREDICTED: protein HOTHEAD-like [Vitis vinifera]	0	C5YKR5_SORBI/50-325 PF00732.14;GMC_oxred_N;	2e-136	R	GO:0016614.oxidoreductase activity. acting on CH-OH group of donors;GO:0046593.mandelonitrile lyase activity;GO:0050660.flavin adenine dinucleotide binding;GO:0006066.alcohol metabolic process;GO:0055114.oxidation-reduction process;GO:0005773.vacuole;GO:0016829.lyase activity;GO:0008812.choline dehydrogenase activity;GO:0033095.aleurone grain;	EC:1.1.-.-	K15403	ko00073. Cutin. suberine and wax biosynthesis;
CL1Contig197	5.64	5.56	7.32	853	-	-	-	-	-	-	-	-	-	-	-	-	-	-	-
CL1Contig198	1.83	1.74	2.04	1474	-	-	-	-	tr|B9RF52|B9RF52_RICCO Protein YIPF1. putative OS=Ricinus communis GN=RCOM_1431410 PE=4 SV=1	9e-115	ref|XP_002284771.2| PREDICTED: protein YIPF1 homolog [Vitis vinifera]	4e-115	B9RF52_RICCO/90-269 PF04893.12;Yip1;	8e-70	-	GO:0016020.membrane;	-	-	-
CL1Contig199	8.74	1.66	9.04	1497	-	-	-	-	tr|F6H007|F6H007_VITVI Putative uncharacterized protein OS=Vitis vinifera GN=VIT_18s0001g10770 PE=4 SV=1	2e-20	ref|XP_002284599.1| PREDICTED: uncharacterized protein LOC100264238 [Vitis vinifera]	2e-20	-	-	-	-	-	-	-
CL1Contig200	13.35	1.29	0.57	1645	sp|Q84WQ5|CBSX5_ARATH CBS domain-containing protein CBSX5 OS=Arabidopsis thaliana GN=CBSX5 PE=2 SV=2	2e-58	-	-	tr|E0CSN4|E0CSN4_VITVI Putative uncharacterized protein OS=Vitis vinifera GN=VIT_19s0014g03090 PE=4 SV=1	9e-82	ref|XP_002284800.1| PREDICTED: CBS domain-containing protein CBSX5 [Vitis vinifera] emb|CBI20333.3| unnamed protein product [Vitis vinifera]	8e-82	C5WX93_SORBI/64-125 PF00571.23;CBS;	2e-09	-	-	-	-	-
CL1Contig201	4.34	1.15	3.73	1417	-	-	-	-	-	-	-	-	KAN2_ARATH/291-387 PB091524; Pfam-B_91524;	5e-10	-	-	-	-	-
CL1Contig202	2.83	3.61	3.11	2791	sp|Q8S4P4|EZ3_MAIZE Histone-lysine N-methyltransferase EZ3 OS=Zea mays GN=EZ3 PE=2 SV=1	0	gnl|CDD|197649 smart00317. SET. SET (Su(var)3-9. Enhancer-of-zeste. Trithorax) domain. Putative methyl transferase. based on outlier plant homologues.	8e-33	tr|F6HZA1|F6HZA1_VITVI Putative uncharacterized protein OS=Vitis vinifera GN=VIT_07s0005g01490 PE=4 SV=1	0	ref|XP_002270605.1| PREDICTED: histone-lysine N-methyltransferase EZA1-like [Vitis vinifera]	0	B9RNE0_RICCO/87-718 PB000239; Pfam-B_239;	0	K	GO:0005634.nucleus;GO:0003677.DNA binding;GO:0006355.regulation of transcription. DNA-dependent;GO:0008168.methyltransferase activity;GO:0006351.transcription. DNA-dependent;GO:0034968.histone lysine methylation;GO:0016740.transferase activity;GO:0032259.methylation;GO:0018024.histone-lysine N-methyltransferase activity;	EC:2.1.1.43	K11430	-
CL1Contig203	1.78	1.9	0.86	1745	-	-	-	-	tr|D7TJK6|D7TJK6_VITVI Putative uncharacterized protein OS=Vitis vinifera GN=VIT_10s0003g01200 PE=4 SV=1	4e-155	ref|XP_002266602.1| PREDICTED: uncharacterized protein LOC100261683 [Vitis vinifera] emb|CBI30678.3| unnamed protein product [Vitis vinifera]	4e-155	A5ARF8_VITVI/277-501 PB048863; Pfam-B_48863;	1e-46	-	GO:0006355.regulation of transcription. DNA-dependent;GO:0008270.zinc ion binding;GO:0006352.DNA-dependent transcription. initiation;	-	-	-
CL1Contig204	0.96	2.95	2.08	1471	-	-	-	-	-	-	-	-	-	-	-	-	-	-	-
CL1Contig205	16.57	15.52	15.03	1213	-	-	-	-	tr|I1KFH6|I1KFH6_SOYBN Uncharacterized protein OS=Glycine max GN=Gma.32213 PE=4 SV=1	9e-72	ref|XP_003522890.1| PREDICTED: uncharacterized protein LOC100779195 [Glycine max]	8e-72	C6T838_SOYBN/14-186 PB019710; Pfam-B_19710;	7e-66	-	-	-	-	-
CL1Contig206	4.67	1.28	1.98	1854	sp|Q2MHE4|HT1_ARATH Serine/threonine-protein kinase HT1 OS=Arabidopsis thaliana GN=HT1 PE=1 SV=1	3e-67	gnl|CDD|203736 pfam07714. Pkinase_Tyr. Protein tyrosine kinase.	1e-92	tr|D7TYD1|D7TYD1_VITVI Putative uncharacterized protein OS=Vitis vinifera GN=VIT_18s0166g00290 PE=4 SV=1	0	ref|XP_002264745.2| PREDICTED: serine/threonine-protein kinase HT1-like [Vitis vinifera]	0	D7TYD1_VITVI/285-533 PF07714.12;Pkinase_Tyr;	1e-141	T	GO:0016310.phosphorylation;GO:0004715.non-membrane spanning protein tyrosine kinase activity;GO:0016597.amino acid binding;GO:0008152.metabolic process;GO:0005524.ATP binding;GO:0016301.kinase activity;GO:0006468.protein phosphorylation;GO:0004713.protein tyrosine kinase activity;GO:0004674.protein serine/threonine kinase activity;GO:0004672.protein kinase activity;GO:0016740.transferase activity…	-	-	-
CL1Contig207	13.25	16.77	19.63	2501	sp|Q9VQX4|PNCB_DROME Nicotinate phosphoribosyltransferase OS=Drosophila melanogaster GN=CG3714 PE=2 SV=2	1e-154	gnl|CDD|178473 PLN02885. PLN02885. nicotinate phosphoribosyltransferase.	0	tr|F6H4J6|F6H4J6_VITVI Putative uncharacterized protein OS=Vitis vinifera GN=VIT_07s0031g00460 PE=4 SV=1	0	emb|CBI21411.3| unnamed protein product [Vitis vinifera]	0	B6UET1_MAIZE/183-452 PF04095.11;NAPRTase;	1e-149	H	GO:0019358.nicotinate nucleotide salvage;GO:0005737.cytoplasm;GO:0004516.nicotinate phosphoribosyltransferase activity;GO:0016757.transferase activity. transferring glycosyl groups;GO:0019363.pyridine nucleotide biosynthetic process;GO:0004514.nicotinate-nucleotide diphosphorylase (carboxylating) activity;GO:0016740.transferase activity;GO:0009435.NAD biosynthetic process;	EC:2.4.2.11	K00763	ko00760. Nicotinate and nicotinamide metabolism;
CL1Contig208	10.21	10.16	12.01	1909	-	-	gnl|CDD|190628 pfam03407. Nucleotid_trans. Nucleotide-diphospho-sugar transferase. Proteins in this family have been been predicted to be nucleotide-diphospho-sugar transferases.	6e-57	tr|B9R7R0|B9R7R0_RICCO Putative uncharacterized protein OS=Ricinus communis GN=RCOM_1593820 PE=4 SV=1	0	ref|XP_002510353.1| conserved hypothetical protein [Ricinus communis] gb|EEF52540.1| conserved hypothetical protein [Ricinus communis]	0	B9R7R0_RICCO/182-406 PF03407.11;Nucleotid_trans;	4e-146	-	GO:0005783.endoplasmic reticulum;	-	-	-
CL1Contig209	65.56	42.66	35.27	994	-	-	-	-	-	-	-	-	-	-	-	-	-	-	-
CL1Contig210	4.93	2.13	3.21	1674	sp|Q8LGE9|CSTR1_ARATH CMP-sialic acid transporter 1 OS=Arabidopsis thaliana GN=At5g41760 PE=2 SV=1	0	gnl|CDD|112934 pfam04142. Nuc_sug_transp. Nucleotide-sugar transporter. This family of membrane proteins transport nucleotide sugars from the cytoplasm into golgi vesicles. Human SLC35A1 transports CMP-sialic acid. SLC35A2 transports UDP-galactose and SLC35A3 transports UDP-GlcNAc.	8e-57	tr|D7UCL3|D7UCL3_VITVI Putative uncharacterized protein OS=Vitis vinifera GN=VIT_15s0046g01330 PE=4 SV=1	0	ref|XP_002280548.1| PREDICTED: CMP-sialic acid transporter [Vitis vinifera] emb|CBI40478.3| unnamed protein product [Vitis vinifera]	0	B9T341_RICCO/55-296 PF04142.10;Nuc_sug_transp;	2e-151	G	GO:0016020.membrane;GO:0006810.transport;GO:0008643.carbohydrate transport;GO:0015780.nucleotide-sugar transport;GO:0016021.integral to membrane;GO:0005351.sugar:hydrogen symporter activity;GO:0005338.nucleotide-sugar transmembrane transporter activity;GO:0000139.Golgi membrane;	-	K15272	-
CL1Contig211	4.03	3.05	3.65	1401	sp|O81769|DPH5_ARATH Probable diphthine synthase OS=Arabidopsis thaliana GN=At4g31790 PE=2 SV=1	2e-152	gnl|CDD|185500 PTZ00175. PTZ00175. diphthine synthase; Provisional.	4e-161	tr|E0CQ41|E0CQ41_VITVI Putative uncharacterized protein OS=Vitis vinifera GN=VIT_18s0001g14080 PE=3 SV=1	1e-162	ref|XP_002280149.1| PREDICTED: probable diphthine synthase isoform 1 [Vitis vinifera] ref|XP_003634386.1| PREDICTED: probable diphthine synthase isoform 2 [Vitis vinifera] emb|CBI19846.3| unnamed protein product [Vitis vinifera]	9e-163	E0CQ41_VITVI/1-242 PF00590.15;TP_methylase;	2e-140	J	GO:0017183.peptidyl-diphthamide biosynthetic process from peptidyl-histidine;GO:0008152.metabolic process;GO:0008168.methyltransferase activity;GO:0004164.diphthine synthase activity;GO:0016740.transferase activity;GO:0032259.methylation;	EC:2.1.1.98	K00586	-
CL1Contig212	2.11	1.15	0.78	779	-	-	-	-	-	-	-	-	-	-	-	-	-	-	-
CL1Contig213	0.1	5.08	0.99	2340	sp|Q9LQL2|PTR14_ARATH Nitrate transporter 1.5 OS=Arabidopsis thaliana GN=NRT1.5 PE=1 SV=2	0	gnl|CDD|144446 pfam00854. PTR2. POT family. The POT (proton-dependent oligopeptide transport) family all appear to be proton dependent transporters.	2e-81	tr|F6HTA1|F6HTA1_VITVI Putative uncharacterized protein OS=Vitis vinifera GN=VIT_02s0012g01160 PE=4 SV=1	0	ref|XP_002278374.1| PREDICTED: nitrate transporter 1.5-like [Vitis vinifera]	0	A5C815_VITVI/109-517 PF00854.16;PTR2;	0	E	GO:0016020.membrane;GO:0006857.oligopeptide transport;GO:0005215.transporter activity;	-	-	-
CL1Contig214	1.29	1.7	0.98	1132	sp|Q9FNA4|ELP1_ARATH Elongator complex protein 1 OS=Arabidopsis thaliana GN=ELP1 PE=1 SV=1	9e-109	-	-	tr|F6HN85|F6HN85_VITVI Putative uncharacterized protein OS=Vitis vinifera GN=VIT_13s0019g00590 PE=4 SV=1	2e-143	ref|XP_002279262.1| PREDICTED: elongator complex protein 1 [Vitis vinifera]	2e-143	B9HME6_POPTR/176-975 PF04762.7;IKI3;	6e-148	-	-	-	K11373	-
CL1Contig215	27.18	11.14	7.26	818	sp|Q9SNW7|PROF1_LILLO Profilin-1 OS=Lilium longiflorum PE=2 SV=1	3e-80	gnl|CDD|201104 pfam00235. Profilin. Profilin.	6e-66	tr|Q64LH3|Q64LH3_HUMSC Profilin OS=Humulus scandens GN=LCM9 PE=2 SV=1	2e-79	gb|AAP15200.1| profilin-like protein [Humulus scandens]	1e-79	Q64LH3_HUMSC/2-126 PF00235.14;Profilin;	4e-76	Z	GO:0005856.cytoskeleton;GO:0003779.actin binding;GO:0030036.actin cytoskeleton organization;GO:0015629.actin cytoskeleton;GO:0007010.cytoskeleton organization;GO:0005737.cytoplasm;	-	K05759	ko04810. Regulation of actin cytoskeleton;ko05131. Shigellosis;ko05132. Salmonella infection;
CL1Contig216	9.77	6.67	2.75	1041	sp|P25209|NFYB_MAIZE Nuclear transcription factor Y subunit B OS=Zea mays GN=NFY2 PE=2 SV=1	5e-78	gnl|CDD|201453 pfam00808. CBFD_NFYB_HMF. Histone-like transcription factor (CBF/NF-Y) and archaeal histone. This family includes archaebacterial histones and histone like transcription factors from eukaryotes.	6e-26	tr|B9IIZ5|B9IIZ5_POPTR Predicted protein OS=Populus trichocarpa GN=POPTRDRAFT_576644 PE=4 SV=1	7e-90	ref|XP_002278716.1| PREDICTED: nuclear transcription factor Y subunit B-8-like isoform 1 [Vitis vinifera] ref|XP_003633465.1| PREDICTED: nuclear transcription factor Y subunit B-8-like [Vitis vinifera]	3e-91	D7TQ96_VITVI/29-94 PF00808.18;CBFD_NFYB_HMF;	2e-34	K	GO:0005634.nucleus;GO:0003677.DNA binding;GO:0006355.regulation of transcription. DNA-dependent;GO:0043565.sequence-specific DNA binding;GO:0005622.intracellular;GO:0006351.transcription. DNA-dependent;	-	-	-
CL1Contig217	5.84	4.24	1.17	1644	-	-	-	-	tr|D7U166|D7U166_VITVI Putative uncharacterized protein OS=Vitis vinifera GN=VIT_09s0002g07500 PE=4 SV=1	0	ref|XP_002263706.1| PREDICTED: haloalkane dehalogenase [Vitis vinifera] emb|CBI36362.3| unnamed protein product [Vitis vinifera]	0	D7U166_VITVI/131-378 PF12697.2;Abhydrolase_6;	4e-151	-	GO:0016787.hydrolase activity;GO:0008152.metabolic process;GO:0003824.catalytic activity;	-	-	-
CL1Contig218	2.87	1.2	4.88	1723	sp|Q9SB75|CSLC5_ARATH Probable xyloglucan glycosyltransferase 5 OS=Arabidopsis thaliana GN=CSLC5 PE=1 SV=1	0	gnl|CDD|133059 cd06437. CESA_CaSu_A2. Cellulose synthase catalytic subunit A2 (CESA2) is a catalytic subunit or a catalytic subunit substitute of the cellulose synthase complex. Cellulose synthase (CESA) catalyzes the polymerization reaction of cellulose using UDP-glucose as the substrate. Cellulose is an aggregate of unbranched polymers of beta-1.4-linked glucose residues. which is an abundant p…	2e-109	tr|F6HBU7|F6HBU7_VITVI Putative uncharacterized protein OS=Vitis vinifera GN=VIT_09s0018g01950 PE=4 SV=1	0	ref|XP_002274399.1| PREDICTED: probable xyloglucan glycosyltransferase 5 [Vitis vinifera]	0	A5AYF9_VITVI/196-432 PF13641.1;Glyco_tranf_2_3;	4e-154	-	GO:0016757.transferase activity. transferring glycosyl groups;GO:0016740.transferase activity;	-	-	-
CL1Contig219	148.72	185.88	91.99	1377	sp|Q7F8R0|C3H14_ORYSJ Zinc finger CCCH domain-containing protein 14 OS=Oryza sativa subsp. japonica GN=Os02g0194200 PE=2 SV=1	2e-109	gnl|CDD|29002 cd00105. KH-I. K homology RNA-binding domain. type I. KH binds single-stranded RNA or DNA. It is found in a wide variety of proteins including ribosomal proteins. transcription factors and post-transcriptional modifiers of mRNA. There are two different KH domains that belong to different protein folds. but they share a single KH motif. The KH motif is folded into a beta alpha alpha …	2e-09	tr|A5AP98|A5AP98_VITVI Putative uncharacterized protein OS=Vitis vinifera GN=VIT_13s0156g00320 PE=4 SV=1	1e-132	ref|XP_002273052.1| PREDICTED: zinc finger CCCH domain-containing protein 14 [Vitis vinifera] emb|CAN75883.1| hypothetical protein VITISV_024456 [Vitis vinifera]	8e-133	C6TA41_SOYBN/173-235 PF00013.24;KH_1;	2e-27	-	GO:0003723.RNA binding;GO:0008270.zinc ion binding;GO:0003676.nucleic acid binding;	-	-	-
CL1Contig220	1.14	1.59	1.95	1360	-	-	-	-	-	-	-	-	-	-	-	-	-	-	-
CL1Contig221	2.37	2.96	2.3	1369	-	-	-	-	-	-	-	-	-	-	-	-	-	-	-
CL1Contig222	0.86	2.28	2.54	1976	sp|Q8RWL2|CDPKT_ARATH Calcium-dependent protein kinase 29 OS=Arabidopsis thaliana GN=CPK29 PE=2 SV=2	0	gnl|CDD|197582 smart00220. S_TKc. Serine/Threonine protein kinases. catalytic domain. Phosphotransferases. Serine or threonine-specific kinase subfamily.	3e-99	tr|B9R8F1|B9R8F1_RICCO Calcium-dependent protein kinase. putative OS=Ricinus communis GN=RCOM_1599390 PE=4 SV=1	0	ref|XP_002510594.1| calcium-dependent protein kinase. putative [Ricinus communis] gb|EEF52781.1| calcium-dependent protein kinase. putative [Ricinus communis]	0	B9HZ37_POPTR/86-344 PF00069.20;Pkinase;	6e-143	T	GO:0016310.phosphorylation;GO:0005524.ATP binding;GO:0016301.kinase activity;GO:0006468.protein phosphorylation;GO:0004674.protein serine/threonine kinase activity;GO:0000166.nucleotide binding;GO:0004672.protein kinase activity;GO:0005509.calcium ion binding;GO:0004683.calmodulin-dependent protein kinase activity;GO:0016740.transferase activity;GO:0016772.transferase activity. transferring phosp…	EC:2.7.11.1	K13412	ko04626. Plant-pathogen interaction;ko05145. Toxoplasmosis;
CL1Contig223	13.31	7.9	0	815	sp|B8HUU1|NDHN_CYAP4 NAD(P)H-quinone oxidoreductase subunit N OS=Cyanothece sp. (strain PCC 7425 / ATCC 29141) GN=ndhN PE=3 SV=1	6e-40	gnl|CDD|152344 pfam11909. NdhN. NADH-quinone oxidoreductase cyanobacterial subunit N. The proton-pumping NADH:ubiquinone oxidoreductase catalyzes the electron transfer from NADH to ubiquinone linked with proton translocation across the membrane. It is the largest. most complex and least understood of the respiratory chain enzymes and is referred to as Complex I. The subunit composition of the enz…	7e-78	tr|B4FKX8|B4FKX8_MAIZE NADH dehydrogenase I subunit N OS=Zea mays PE=2 SV=1	3e-101	gb|ACF82771.1| unknown [Zea mays] gb|ACG27527.1| NADH dehydrogenase I subunit N [Zea mays] gb|ACG36911.1| NADH dehydrogenase I subunit N [Zea mays] gb|ACN31301.1| unknown [Zea mays] gb|ACR35359.1| unknown [Zea mays]	3e-101	D7SJG3_VITVI/28-178 PF11909.3;NdhN;	7e-97	-	GO:0016020.membrane;GO:0006810.transport;GO:0055114.oxidation-reduction process;GO:0009579.thylakoid;GO:0042651.thylakoid membrane;GO:0048038.quinone binding;GO:0016655.oxidoreductase activity. acting on NADH or NADPH. quinone or similar compound as acceptor;GO:0016491.oxidoreductase activity;	-	-	-
CL1Contig224	29.13	40.98	121.1	2056	sp|Q94B38|GPT2_ARATH Glucose-6-phosphate/phosphate translocator 2. chloroplastic OS=Arabidopsis thaliana GN=GPT2 PE=2 SV=2	0	gnl|CDD|129898 TIGR00817. tpt. Tpt phosphate/phosphoenolpyruvate translocator. The 6-8 TMS Triose-phosphate Transporter (TPT) Family (TC 2.A.7.9)Functionally characterized members of the TPT family are derived from the inner envelope membranes of chloroplasts and nongreen plastids of plants. However.homologues are also present in yeast. Saccharomyces cerevisiae has three functionally uncharacteri…	2e-130	tr|E0CVM3|E0CVM3_VITVI Putative uncharacterized protein OS=Vitis vinifera GN=VIT_10s0116g00760 PE=4 SV=1	0	ref|XP_002266056.1| PREDICTED: glucose-6-phosphate/phosphate translocator 2. chloroplastic [Vitis vinifera] emb|CBI23184.3| unnamed protein product [Vitis vinifera]	0	Q59IV7_MESCR/240-385 PF03151.11;TPT;	3e-79	GE	GO:0016020.membrane;GO:0006810.transport;GO:0016021.integral to membrane;GO:0009536.plastid;GO:0031969.chloroplast membrane;GO:0009507.chloroplast;GO:0005215.transporter activity;	-	K15283	-
CL1Contig225	116.17	121.49	136.44	1157	sp|Q9LKA5|UMP1_ARATH Uncharacterized protein At3g15000. mitochondrial OS=Arabidopsis thaliana GN=At3g15000 PE=1 SV=1	8e-83	-	-	tr|B9SE52|B9SE52_RICCO DAG protein. chloroplast. putative OS=Ricinus communis GN=RCOM_1520930 PE=4 SV=1	8e-96	ref|XP_002524267.1| DAG protein. chloroplast precursor. putative [Ricinus communis] gb|EEF38106.1| DAG protein. chloroplast precursor. putative [Ricinus communis]	7e-96	B9SE52_RICCO/55-238 PB001056; Pfam-B_1056;	4e-94	-	GO:0009536.plastid;GO:0009507.chloroplast;	-	-	-
CL1Contig226	2.13	1.68	3.37	522	-	-	-	-	-	-	-	-	-	-	-	-	-	-	-
CL1Contig227	17.44	0.03	0.49	1131	sp|P54771|TYDC5_PAPSO Tyrosine/DOPA decarboxylase 5 OS=Papaver somniferum GN=TYDC5 PE=2 SV=1	0	gnl|CDD|178468 PLN02880. PLN02880. tyrosine decarboxylase.	2e-173	tr|Q6Q7K7|Q6Q7K7_ARICO Tyrosine decarboxylase (Fragment) OS=Aristolochia contorta GN=tyrDC PE=2 SV=1	0	gb|AAS60206.1| tyrosine decarboxylase [Aristolochia contorta]	0	D2SMM8_ARGME/56-430 PF00282.14;Pyridoxal_deC;	6e-162	E	GO:0006520.cellular amino acid metabolic process;GO:0003824.catalytic activity;GO:0016831.carboxy-lyase activity;GO:0019752.carboxylic acid metabolic process;GO:0016829.lyase activity;GO:0004837.tyrosine decarboxylase activity;GO:0004058.aromatic-L-amino-acid decarboxylase activity;GO:0030170.pyridoxal phosphate binding;	EC:4.1.1.25	K01592	ko00350. Tyrosine metabolism;ko00950. Isoquinoline alkaloid biosynthesis;
CL1Contig228	2.91	2.62	3.47	1301	-	-	-	-	tr|D7T9Y2|D7T9Y2_VITVI Putative uncharacterized protein OS=Vitis vinifera GN=VIT_01s0011g00290 PE=3 SV=1	1e-81	ref|XP_002273771.1| PREDICTED: uncharacterized protein LOC100259261 [Vitis vinifera]	8e-83	D7T9Y2_VITVI/139-306 PF02576.12;DUF150;	3e-75	-	GO:0042274.ribosomal small subunit biogenesis;GO:0005737.cytoplasm;	-	-	-
CL1Contig229	5.25	0.89	0.84	1340	sp|Q0WQK2|ZDHC9_ARATH Probable S-acyltransferase At3g26935 OS=Arabidopsis thaliana GN=At3g26935 PE=1 SV=1	2e-99	gnl|CDD|201843 pfam01529. zf-DHHC. DHHC palmitoyltransferase. This family includes the well known DHHC zinc binding domain as well as three of the four conserved transmembrane regions found in this family of palmitoyltransferase enzymes.	2e-40	tr|F6HJ79|F6HJ79_VITVI Putative uncharacterized protein OS=Vitis vinifera GN=VIT_01s0150g00350 PE=4 SV=1	7e-156	emb|CBI29283.3| unnamed protein product [Vitis vinifera]	1e-156	A5BHQ9_VITVI/151-338 PF01529.15;zf-DHHC;	6e-99	-	GO:0032440.2-alkenal reductase [NAD(P)] activity;GO:0046872.metal ion binding;GO:0008270.zinc ion binding;GO:0055114.oxidation-reduction process;GO:0016491.oxidoreductase activity;	-	-	-
CL1Contig230	4	2.83	0.76	867	-	-	-	-	-	-	-	-	-	-	-	-	-	-	-
CL1Contig231	1.83	2.19	1.57	1422	-	-	-	-	tr|G7LE39|G7LE39_MEDTR Putative uncharacterized protein OS=Medicago truncatula GN=MTR_8g093850 PE=4 SV=1	3e-56	ref|XP_003630285.1| hypothetical protein MTR_8g093850 [Medicago truncatula] gb|AET04761.1| hypothetical protein MTR_8g093850 [Medicago truncatula]	3e-56	-	-	-	-	-	-	-
CL1Contig232	10.16	12.96	8.22	2536	sp|Q9FPS3|UBP24_ARATH Ubiquitin carboxyl-terminal hydrolase 24 OS=Arabidopsis thaliana GN=UBP24 PE=1 SV=1	4e-170	gnl|CDD|201230 pfam00443. UCH. Ubiquitin carboxyl-terminal hydrolase.	9e-56	tr|D7SQ20|D7SQ20_VITVI Ubiquitin carboxyl-terminal hydrolase OS=Vitis vinifera GN=VIT_13s0019g01690 PE=3 SV=1	0	ref|XP_002268974.1| PREDICTED: ubiquitin carboxyl-terminal hydrolase 24 [Vitis vinifera] emb|CBI17749.3| unnamed protein product [Vitis vinifera]	0	B9RGG1_RICCO/266-602 PF00443.24;UCH;	5e-166	O	GO:0016787.hydrolase activity;GO:0008234.cysteine-type peptidase activity;GO:0008233.peptidase activity;GO:0006511.ubiquitin-dependent protein catabolic process;GO:0004221.ubiquitin thiolesterase activity;	EC:3.1.2.15	K11841	-
CL1Contig233	4.26	1.85	3.26	526	sp|Q9SKZ2|CAF1G_ARATH Probable CCR4-associated factor 1 homolog 7 OS=Arabidopsis thaliana GN=CAF1-7 PE=2 SV=2	9e-42	-	-	tr|G7JDA9|G7JDA9_MEDTR Ribonuclease CAF1 OS=Medicago truncatula GN=MTR_4g006800 PE=4 SV=1	9e-41	ref|XP_003604226.1| Ribonuclease CAF1 [Medicago truncatula] gb|AES86423.1| Ribonuclease CAF1 [Medicago truncatula]	8e-41	CAF1G_ARATH/13-246 PF04857.15;CAF1;	1e-37	-	GO:0005634.nucleus;GO:0003676.nucleic acid binding;	-	K12581	ko03018. RNA degradation;
CL1Contig234	1.49	1.63	0.91	1347	-	-	gnl|CDD|202615 pfam03398. Ist1. Regulator of Vps4 activity in the MVB pathway. ESCRT-I. -II. and -III are endosomal sorting complexes required for transporting proteins and carry out cargo sorting and vesicle formation in the multivesicular bodies. MVBs. pathway. These complexes are transiently recruited from the cytoplasm to the endosomal membrane where they bind transmembrane proteins previousl…	2e-66	tr|A6YGF0|A6YGF0_CARPA Putative uncharacterized protein OS=Carica papaya PE=2 SV=1	3e-70	-	-	B9ST08_RICCO/19-184 PF03398.9;Ist1;	1e-70	-	-	-	-	-
CL1Contig235	2.58	1.47	1.62	2361	sp|Q94A08|RFS2_ARATH Probable galactinol--sucrose galactosyltransferase 2 OS=Arabidopsis thaliana GN=RFS2 PE=2 SV=2	0	gnl|CDD|165863 PLN02219. PLN02219. probable galactinol--sucrose galactosyltransferase 2.	0	tr|B9IF13|B9IF13_POPTR Predicted protein OS=Populus trichocarpa GN=POPTRDRAFT_575259 PE=4 SV=1	0	ref|XP_002321648.1| predicted protein [Populus trichocarpa] gb|EEF05775.1| predicted protein [Populus trichocarpa]	0	B9IF13_POPTR/8-739 PF05691.7;Raffinose_syn;	0	-	GO:0008152.metabolic process;GO:0000166.nucleotide binding;GO:0003824.catalytic activity;GO:0003676.nucleic acid binding;	EC:2.4.1.82	K06617	ko00052. Galactose metabolism;
CL1Contig236	12.14	9.53	18.85	2768	sp|P93008|RH21_ARATH DEAD-box ATP-dependent RNA helicase 21 OS=Arabidopsis thaliana GN=RH21 PE=2 SV=1	0	gnl|CDD|30859 COG0513. SrmB. Superfamily II DNA and RNA helicases [DNA replication. recombination. and repair / Transcription / Translation. ribosomal structure and biogenesis].	7e-122	tr|F6I1B2|F6I1B2_VITVI Putative uncharacterized protein OS=Vitis vinifera GN=VIT_03s0038g00010 PE=3 SV=1	0	ref|XP_003631587.1| PREDICTED: DEAD-box ATP-dependent RNA helicase 21-like [Vitis vinifera]	0	C0HHR1_MAIZE/337-528 PF00270.24;DEAD;	5e-118	A	GO:0006397.mRNA processing;GO:0005634.nucleus;GO:0005524.ATP binding;GO:0004386.helicase activity;GO:0008026.ATP-dependent helicase activity;GO:0003676.nucleic acid binding;GO:0016787.hydrolase activity;GO:0005681.spliceosomal complex;GO:0000166.nucleotide binding;GO:0008380.RNA splicing;	EC:3.6.4.13	K12858	ko03040. Spliceosome;
CL1Contig237	8.72	2.09	1.73	1616	sp|Q9SV84|NIP51_ARATH Probable aquaporin NIP5-1 OS=Arabidopsis thaliana GN=NIP5-1 PE=2 SV=1	1e-128	gnl|CDD|177663 PLN00026. PLN00026. aquaporin NIP; Provisional.	3e-167	tr|D7TVX3|D7TVX3_VITVI Putative uncharacterized protein OS=Vitis vinifera GN=VIT_02s0025g03260 PE=3 SV=1	5e-140	ref|XP_002276319.1| PREDICTED: probable aquaporin NIP5-1 [Vitis vinifera] emb|CBI34648.3| unnamed protein product [Vitis vinifera]	5e-140	A3KPG0_ARATH/71-283 PF00230.15;MIP;	8e-110	G	GO:0016020.membrane;GO:0006810.transport;GO:0016021.integral to membrane;GO:0005215.transporter activity;	-	K09874	-
CL1Contig238	8.18	5.34	5.26	1793	-	-	gnl|CDD|206136 pfam13966. zf-RVT. zinc-binding in reverse transcriptase. This domain would appear to be a zinc-binding region of a putative reverse transcriptase.	1e-13	tr|D7UA25|D7UA25_VITVI Putative uncharacterized protein OS=Vitis vinifera GN=VIT_14s0060g01250 PE=4 SV=1	3e-61	ref|XP_002282328.1| PREDICTED: uncharacterized protein LOC100266617 [Vitis vinifera] emb|CBI39589.3| unnamed protein product [Vitis vinifera]	3e-61	D7UA25_VITVI/1-129 PB014669; Pfam-B_14669;	2e-61	-	-	-	-	-
CL1Contig239	12.43	12.73	13.11	1372	sp|Q66L33|MK16A_XENLA Protein MAK16 homolog A OS=Xenopus laevis GN=mak16-a PE=2 SV=1	2e-69	gnl|CDD|177674 PLN00040. PLN00040. Protein MAK16 homolog; Provisional.	2e-131	tr|D7SHJ7|D7SHJ7_VITVI Putative uncharacterized protein OS=Vitis vinifera GN=VIT_17s0000g09220 PE=4 SV=1	5e-127	emb|CBI34226.3| unnamed protein product [Vitis vinifera]	4e-127	D7SHJ7_VITVI/6-119 PF01778.12;Ribosomal_L28e;	8e-74	A	GO:0005840.ribosome;GO:0005634.nucleus;GO:0005730.nucleolus;GO:0006412.translation;GO:0005622.intracellular;GO:0003735.structural constituent of ribosome;	-	K14831	-
CL1Contig240	4.16	2.65	2.52	1378	sp|Q8L9Y2|ELP6_ARATH Elongator complex protein 6 OS=Arabidopsis thaliana GN=ELP6 PE=1 SV=1	2e-83	gnl|CDD|192388 pfam09807. DUF2348. Uncharacterized conserved protein (DUF2348). Members of this family of putative uncharacterized proteins have no known function.	1e-63	tr|D7T496|D7T496_VITVI Putative uncharacterized protein OS=Vitis vinifera GN=VIT_13s0067g03400 PE=4 SV=1	9e-94	ref|XP_002281393.1| PREDICTED: UPF0405 protein C3orf75 homolog [Vitis vinifera] emb|CBI25328.3| unnamed protein product [Vitis vinifera]	8e-94	D7T496_VITVI/2-244 PF09807.4;DUF2348;	5e-87	-	-	-	-	-
CL1Contig241	1.98	2.41	1.87	903	-	-	-	-	-	-	-	-	-	-	-	-	-	-	-
CL1Contig242	10.35	2.83	0.15	963	-	-	gnl|CDD|201096 pfam00226. DnaJ. DnaJ domain. DnaJ domains (J-domains) are associated with hsp70 heat-shock system and it is thought that this domain mediates the interaction. DnaJ-domain is therefore part of a chaperone (protein folding) system. The T-antigens. although not in Prosite are confirmed as DnaJ containing domains from literature.	1e-18	tr|A5CA95|A5CA95_VITVI Putative uncharacterized protein OS=Vitis vinifera GN=VIT_18s0117g00260 PE=4 SV=1	8e-94	ref|XP_002272533.1| PREDICTED: uncharacterized protein LOC100252905 [Vitis vinifera] emb|CAN75474.1| hypothetical protein VITISV_002798 [Vitis vinifera] emb|CBI18515.3| unnamed protein product [Vitis vinifera]	7e-94	A5CA95_VITVI/110-173 PF00226.26;DnaJ;	1e-29	-	GO:0006457.protein folding;GO:0051082.unfolded protein binding;GO:0031072.heat shock protein binding;GO:0006950.response to stress;	-	-	-
CL1Contig243	6.6	0.76	0.34	897	sp|Q7NML9|CLPS_GLOVI ATP-dependent Clp protease adapter protein ClpS OS=Gloeobacter violaceus (strain PCC 7421) GN=clpS PE=3 SV=1	2e-10	gnl|CDD|145654 pfam02617. ClpS. ATP-dependent Clp protease adaptor protein ClpS. In the bacterial cytosol. ATP-dependent protein degradation is performed by several different chaperone-protease pairs. including ClpAP. ClpS directly influences the ClpAP machine by binding to the N-terminal domain of the chaperone ClpA. The degradation of ClpAP substrates. both SsrA-tagged proteins and ClpA itself.…	2e-10	tr|A9PIR2|A9PIR2_9ROSI Putative uncharacterized protein OS=Populus trichocarpa x Populus deltoides PE=2 SV=1	3e-54	gb|ABK96265.1| unknown [Populus trichocarpa x Populus deltoides]	3e-54	B9HVL2_POPTR/95-171 PF02617.12;ClpS;	2e-32	-	GO:0030163.protein catabolic process;	-	-	-
CL1Contig244	7.75	2.24	0.13	1421	-	-	-	-	tr|F6I2W9|F6I2W9_VITVI Putative uncharacterized protein OS=Vitis vinifera GN=VIT_15s0048g02780 PE=4 SV=1	1e-125	ref|XP_002266943.1| PREDICTED: uncharacterized protein LOC100242029 [Vitis vinifera]	1e-125	D7KQA5_ARALL/142-271 PF13578.1;Methyltransf_24;	4e-66	-	GO:0008168.methyltransferase activity;GO:0032259.methylation;GO:0008610.lipid biosynthetic process;	-	-	-
CL1Contig245	98.34	66.52	156.13	973	sp|O22263|PDI21_ARATH Protein disulfide-isomerase like 2-1 OS=Arabidopsis thaliana GN=PDIL2-1 PE=1 SV=1	1e-95	gnl|CDD|191840 pfam07749. ERp29. Endoplasmic reticulum protein ERp29. C-terminal domain. ERp29 is a ubiquitously expressed endoplasmic reticulum protein found in mammals. ERp29 is comprised of two domains. This domain. the C-terminal domain. has an all helical fold. ERp29 is thought to form part of the thyroglobulin folding complex.	1e-40	tr|D2IX30|D2IX30_VIOBI Disulfide isomerase-like protein (Fragment) OS=Viola biflora PE=2 SV=1	2e-107	gb|ACZ95470.1| disulfide isomerase-like protein [Viola biflora]	2e-107	D2IX30_VIOBI/1-82 PF00085.15;Thioredoxin;	6e-44	-	GO:0005788.endoplasmic reticulum lumen;GO:0015035.protein disulfide oxidoreductase activity;GO:0009055.electron carrier activity;GO:0005783.endoplasmic reticulum;GO:0016853.isomerase activity;GO:0045454.cell redox homeostasis;GO:0006662.glycerol ether metabolic process;GO:0003756.protein disulfide isomerase activity;	EC:5.3.4.1	K09584	ko04141. Protein processing in endoplasmic reticulum;
CL1Contig246	34.94	9.4	1.14	1215	sp|Q96324|GSTFB_ARATH Glutathione S-transferase F11 OS=Arabidopsis thaliana GN=GSTF11 PE=2 SV=1	1e-59	gnl|CDD|166036 PLN02395. PLN02395. glutathione S-transferase.	3e-80	tr|A5AJY2|A5AJY2_VITVI Putative uncharacterized protein OS=Vitis vinifera GN=VIT_18s0001g00690 PE=3 SV=1	2e-116	ref|XP_002285906.1| PREDICTED: glutathione S-transferase PARB [Vitis vinifera] emb|CAN69111.1| hypothetical protein VITISV_031837 [Vitis vinifera] emb|CBI18904.3| unnamed protein product [Vitis vinifera]	2e-116	B9GQ64_POPTR/101-206 PF00043.20;GST_C;	5e-41	O	GO:0004364.glutathione transferase activity;GO:0009734.auxin mediated signaling pathway;GO:0016740.transferase activity;	EC:2.5.1.18	K00799	ko00480. Glutathione metabolism;ko00980. Metabolism of xenobiotics by cytochrome P450;ko00982. Drug metabolism - cytochrome P450;ko05204. Chemical carcinogenesis;
CL1Contig247	3.2	10.31	75.43	5136	sp|Q8GU88|PDR7_ORYSJ Putative pleiotropic drug resistance protein 7 OS=Oryza sativa subsp. japonica GN=PDR7 PE=3 SV=1	0	gnl|CDD|178685 PLN03140. PLN03140. ABC transporter G family member; Provisional.	0	tr|B8ADW1|B8ADW1_ORYSI Putative uncharacterized protein OS=Oryza sativa subsp. indica GN=OsI_06321 PE=4 SV=1	0	gb|EEC72716.1| hypothetical protein OsI_06321 [Oryza sativa Indica Group]	0	B8ADW1_ORYSI/504-717 PF01061.19;ABC2_membrane;	2e-110	Q	GO:0006810.transport;GO:0016020.membrane;GO:0005524.ATP binding;GO:0006952.defense response;GO:0000166.nucleotide binding;GO:0016021.integral to membrane;GO:0006200.ATP catabolic process;GO:0017111.nucleoside-triphosphatase activity;GO:0005886.plasma membrane;GO:0016887.ATPase activity;	-	-	-
CL1Contig248	3.09	1.33	1.23	1736	sp|O65399|E131_ARATH Glucan endo-1.3-beta-glucosidase 1 OS=Arabidopsis thaliana GN=At1g11820 PE=1 SV=3	0	gnl|CDD|201161 pfam00332. Glyco_hydro_17. Glycosyl hydrolases family 17.	3e-84	tr|B9RXJ9|B9RXJ9_RICCO Glucan endo-1.3-beta-glucosidase. putative OS=Ricinus communis GN=RCOM_0904160 PE=3 SV=1	0	ref|XP_002518468.1| Glucan endo-1.3-beta-glucosidase precursor. putative [Ricinus communis] gb|EEF43855.1| Glucan endo-1.3-beta-glucosidase precursor. putative [Ricinus communis]	0	B9RXJ9_RICCO/50-371 PF00332.13;Glyco_hydro_17;	0	-	GO:0008152.metabolic process;GO:0003824.catalytic activity;GO:0016798.hydrolase activity. acting on glycosyl bonds;GO:0042973.glucan endo-1.3-beta-D-glucosidase activity;GO:0004553.hydrolase activity. hydrolyzing O-glycosyl compounds;GO:0043169.cation binding;GO:0016787.hydrolase activity;GO:0005975.carbohydrate metabolic process;	-	-	-
CL1Contig249	4.18	4.69	2.97	1003	sp|Q66HA6|ARL8B_RAT ADP-ribosylation factor-like protein 8B OS=Rattus norvegicus GN=Arl8b PE=2 SV=1	7e-82	gnl|CDD|206724 cd04159. Arl10_like. Arf-like 9 (Arl9) and 10 (Arl10) GTPases. Arl10-like subfamily. Arl9/Arl10 was identified from a human cancer-derived EST dataset. No functional information about the subfamily is available at the current time. but crystal structures of human Arl10b and Arl10c have been solved.	5e-99	tr|I1MBV8|I1MBV8_SOYBN Uncharacterized protein OS=Glycine max PE=4 SV=1	2e-118	ref|XP_003544985.1| PREDICTED: ADP-ribosylation factor-like protein 8B-A-like [Glycine max]	2e-118	B9GUS4_POPTR/7-180 PF00025.16;Arf;	3e-107	RUZ	GO:0016020.membrane;GO:0005765.lysosomal membrane;GO:0007059.chromosome segregation;GO:0031902.late endosome membrane;GO:0005622.intracellular;GO:0005764.lysosome;GO:0007067.mitosis;GO:0005768.endosome;GO:0051301.cell division;GO:0000166.nucleotide binding;GO:0007264.small GTPase mediated signal transduction;GO:0005525.GTP binding;GO:0007049.cell cycle;	-	K07955	-
CL1Contig250	3.77	7.49	8.29	1596	-	-	-	-	-	-	emb|CBI25670.3| unnamed protein product [Vitis vinifera]	2e-32	D7T588_VITVI/40-233 PF07897.6;DUF1675;	8e-30	-	-	-	-	-
CL1Contig251	0.8	0.18	7.9	742	sp|Q93WT0|WRK31_ARATH Probable WRKY transcription factor 31 OS=Arabidopsis thaliana GN=WRKY31 PE=2 SV=1	5e-57	gnl|CDD|145969 pfam03106. WRKY. WRKY DNA -binding domain.	2e-22	tr|F6H7H0|F6H7H0_VITVI Putative uncharacterized protein OS=Vitis vinifera GN=VIT_10s0116g01200 PE=4 SV=1	2e-73	ref|XP_002263115.1| PREDICTED: WRKY transcription factor 6-like [Vitis vinifera]	2e-73	A5BNC2_VITVI/338-506 PB002929; Pfam-B_2929;	6e-41	-	GO:0006355.regulation of transcription. DNA-dependent;GO:0043565.sequence-specific DNA binding;GO:0006351.transcription. DNA-dependent;GO:0003700.sequence-specific DNA binding transcription factor activity;	-	-	-
CL1Contig252	22.88	11.79	17.69	1313	-	-	gnl|CDD|197498 smart00064. FYVE. Protein present in Fab1. YOTB. Vac1. and EEA1. The FYVE zinc finger is named after four proteins where it was first found: Fab1. YOTB/ZK632.12. Vac1. and EEA1. The FYVE finger has been shown to bind two Zn2+ ions. The FYVE finger has eight potential zinc coordinating cysteine positions. The FYVE finger is structurally related to the PHD finger and the RING finger.…	3e-19	tr|D7TB53|D7TB53_VITVI Putative uncharacterized protein OS=Vitis vinifera GN=VIT_07s0130g00470 PE=4 SV=1	4e-113	ref|XP_002268154.1| PREDICTED: FYVE and coiled-coil domain-containing protein 1 isoform 1 [Vitis vinifera] emb|CBI27726.3| unnamed protein product [Vitis vinifera]	4e-113	B9RR08_RICCO/177-288 PF12796.2;Ank_2;	2e-45	-	GO:0046872.metal ion binding;	-	-	-
CL1Contig253	11.02	7.95	8.81	2382	sp|Q9LM55|FBK8_ARATH F-box/kelch-repeat protein At1g22040 OS=Arabidopsis thaliana GN=At1g22040 PE=2 SV=1	0	gnl|CDD|201739 pfam01344. Kelch_1. Kelch motif. The kelch motif was initially discovered in Kelch. In this protein there are six copies of the motif. It has been shown that the Drosophila ring canal kelch protein is related to Galactose Oxidase. for which a structure has been solved. The kelch motif forms a beta sheet. Several of these sheets associate to form a beta propeller structure as found …	7e-10	tr|F6H0U8|F6H0U8_VITVI Putative uncharacterized protein OS=Vitis vinifera GN=VIT_18s0001g04730 PE=4 SV=1	0	ref|XP_002285816.1| PREDICTED: F-box/kelch-repeat protein At1g22040 [Vitis vinifera]	0	E0CRF7_VITVI/134-179 PF01344.20;Kelch_1;	3e-17	-	-	-	-	-
CL1Contig254	5.46	4.36	5.71	1774	-	-	-	-	tr|B9T7Q1|B9T7Q1_RICCO Putative uncharacterized protein OS=Ricinus communis GN=RCOM_0140630 PE=4 SV=1	5e-104	ref|XP_002534270.1| conserved hypothetical protein [Ricinus communis] gb|EEF28113.1| conserved hypothetical protein [Ricinus communis]	4e-104	B9T7Q1_RICCO/22-286 PB206726; Pfam-B_206726;	4e-105	-	-	-	-	-
CL1Contig255	104.56	77.24	102.37	695	-	-	gnl|CDD|203005 pfam04419. 4F5. 4F5 protein family. Members of this family are short proteins that are rich in aspartate. glutamate. lysine and arginine. Although the function of these proteins is unknown. they are found to be ubiquitously expressed.	6e-08	tr|Q0IT26|Q0IT26_ORYSJ Os11g0425600 protein OS=Oryza sativa subsp. japonica GN=Os11g0425600 PE=4 SV=1	4e-12	ref|NP_001067776.1| Os11g0425600 [Oryza sativa Japonica Group] dbj|BAF28139.1| Os11g0425600 [Oryza sativa Japonica Group]	3e-12	Q0IT26_ORYSJ/1-35 PF04419.9;4F5;	1e-11	-	-	-	-	-
CL1Contig256	0.73	2.66	3.32	2046	-	-	-	-	-	-	-	-	A5BAH8_VITVI/121-425 PF00083.19;Sugar_tr;	2e-57	-	-	-	K08150	-
CL1Contig257	7.69	14.18	25.85	2296	sp|Q05047|C72A1_CATRO Secologanin synthase OS=Catharanthus roseus GN=CYP72A1 PE=2 SV=1	9e-166	gnl|CDD|177927 PLN02290. PLN02290. cytokinin trans-hydroxylase.	2e-103	tr|D7STX0|D7STX0_VITVI Putative uncharacterized protein OS=Vitis vinifera GN=VIT_04s0008g01860 PE=3 SV=1	0	ref|XP_002281332.1| PREDICTED: secologanin synthase [Vitis vinifera] emb|CBI20719.3| unnamed protein product [Vitis vinifera]	0	B9RRC5_RICCO/37-485 PF00067.17;p450;	0	QI	GO:0016020.membrane;GO:0009055.electron carrier activity;GO:0020037.heme binding;GO:0005506.iron ion binding;GO:0055114.oxidation-reduction process;GO:0005773.vacuole;GO:0005774.vacuolar membrane;GO:0050616.secologanin synthase activity;GO:0016705.oxidoreductase activity. acting on paired donors. with incorporation or reduction of molecular oxygen;GO:0046872.metal ion binding;GO:0016021.integral …	-	-	-
CL1Contig258	0.03	5.86	35.65	1566	sp|Q9SK55|NAC42_ARATH NAC domain-containing protein 42 OS=Arabidopsis thaliana GN=NAC042 PE=2 SV=1	5e-47	gnl|CDD|202220 pfam02365. NAM. No apical meristem (NAM) protein. This is a family of no apical meristem (NAM) proteins these are plant development proteins. Mutations in NAM result in the failure to develop a shoot apical meristem in petunia embryos. NAM is indicated as having a role in determining positions of meristems and primordial. One member of this family NAP (NAC-like. activated by AP3/PI…	1e-35	tr|D7SWV7|D7SWV7_VITVI Putative uncharacterized protein OS=Vitis vinifera GN=VIT_19s0027g00840 PE=4 SV=1	3e-73	ref|XP_002265956.2| PREDICTED: NAC domain-containing protein 42 [Vitis vinifera]	2e-73	D7SWV7_VITVI/16-147 PF02365.10;NAM;	5e-42	-	GO:0003677.DNA binding;GO:0006355.regulation of transcription. DNA-dependent;	-	-	-
CL1Contig259	5.72	0	0	1703	-	-	gnl|CDD|197808 smart00633. Glyco_10. Glycosyl hydrolase family 10.	3e-73	tr|D7U574|D7U574_VITVI Putative uncharacterized protein OS=Vitis vinifera GN=VIT_03s0038g02180 PE=3 SV=1	0	ref|XP_002277675.1| PREDICTED: probable endo-1.4-beta-xylanase C-like [Vitis vinifera]	0	D7U574_VITVI/276-564 PF00331.15;Glyco_hydro_10;	2e-165	-	GO:0043169.cation binding;GO:0004553.hydrolase activity. hydrolyzing O-glycosyl compounds;GO:0016787.hydrolase activity;GO:0008152.metabolic process;GO:0005975.carbohydrate metabolic process;GO:0003824.catalytic activity;GO:0016798.hydrolase activity. acting on glycosyl bonds;	-	-	-
CL1Contig260	9.16	3.46	1.42	778	-	-	-	-	-	-	-	-	-	-	-	-	-	-	-
CL1Contig261	29.87	21.53	23.54	879	sp|Q17Q89|PFD6_BOVIN Prefoldin subunit 6 OS=Bos taurus GN=PFDN6 PE=2 SV=1	2e-12	gnl|CDD|202045 pfam01920. Prefoldin_2. Prefoldin subunit. This family includes prefoldin subunits that are not detected by pfam02996.	1e-16	tr|B9H401|B9H401_POPTR Predicted protein (Fragment) OS=Populus trichocarpa GN=POPTRDRAFT_714512 PE=4 SV=1	9e-42	ref|XP_002305336.1| predicted protein [Populus trichocarpa] gb|EEE85847.1| predicted protein [Populus trichocarpa]	8e-42	C6SZL9_SOYBN/5-119 PF01920.15;Prefoldin_2;	6e-40	O	GO:0016272.prefoldin complex;GO:0006457.protein folding;GO:0051082.unfolded protein binding;	-	K04798	-
CL1Contig262	14.05	15.22	22.14	2313	sp|A1K5T6|Y1574_AZOSB UPF0061 protein azo1574 OS=Azoarcus sp. (strain BH72) GN=azo1574 PE=3 SV=1	3e-167	gnl|CDD|178805 PRK00029. PRK00029. hypothetical protein; Validated.	0	tr|F6GUD9|F6GUD9_VITVI Putative uncharacterized protein OS=Vitis vinifera GN=VIT_06s0004g01360 PE=3 SV=1	0	emb|CBI16448.3| unnamed protein product [Vitis vinifera]	0	D7SLC0_VITVI/154-643 PF02696.9;UPF0061;	0	S	-	-	-	-
CL1Contig263	29.84	23.24	36.88	2237	sp|Q56XP4|NHX2_ARATH Sodium/hydrogen exchanger 2 OS=Arabidopsis thaliana GN=NHX2 PE=1 SV=2	0	-	-	tr|A5BKR5|A5BKR5_VITVI Sodium/hydrogen exchanger OS=Vitis vinifera GN=VIT_05s0020g01960 PE=3 SV=1	0	ref|XP_002277061.1| PREDICTED: sodium/hydrogen exchanger 2 [Vitis vinifera] emb|CAN61480.1| hypothetical protein VITISV_010931 [Vitis vinifera] emb|CBI26120.3| unnamed protein product [Vitis vinifera]	0	A5BKR5_VITVI/26-444 PF00999.16;Na_H_Exchanger;	0	P	GO:0006810.transport;GO:0055085.transmembrane transport;GO:0015385.sodium:hydrogen antiporter activity;GO:0006885.regulation of pH;GO:0015299.solute:hydrogen antiporter activity;GO:0006812.cation transport;GO:0006811.ion transport;GO:0016021.integral to membrane;GO:0006814.sodium ion transport;GO:0015297.antiporter activity;	-	-	-
CL1Contig264	3.14	2.23	2.13	2384	sp|Q9D0L4|ADCK1_MOUSE Uncharacterized aarF domain-containing protein kinase 1 OS=Mus musculus GN=Adck1 PE=2 SV=1	2e-92	-	-	tr|B9SR97|B9SR97_RICCO Ubiquinone biosynthesis protein coq-8. putative OS=Ricinus communis GN=RCOM_0113190 PE=4 SV=1	0	ref|XP_002528516.1| Ubiquinone biosynthesis protein coq-8. putative [Ricinus communis] gb|EEF33885.1| Ubiquinone biosynthesis protein coq-8. putative [Ricinus communis]	0	B9SR97_RICCO/160-276 PF03109.11;ABC1;	7e-48	R	GO:0016310.phosphorylation;GO:0005524.ATP binding;GO:0016301.kinase activity;GO:0006468.protein phosphorylation;GO:0004674.protein serine/threonine kinase activity;GO:0000166.nucleotide binding;GO:0004672.protein kinase activity;GO:0005576.extracellular region;GO:0016740.transferase activity;GO:0016772.transferase activity. transferring phosphorus-containing groups;	-	K08869	-
CL1Contig265	18.24	8.89	6.4	2190	sp|Q39033|PLCD2_ARATH Phosphoinositide phospholipase C 2 OS=Arabidopsis thaliana GN=PLC2 PE=1 SV=1	0	gnl|CDD|178538 PLN02952. PLN02952. phosphoinositide phospholipase C.	0	tr|A5C0R5|A5C0R5_VITVI Putative uncharacterized protein OS=Vitis vinifera GN=VIT_13s0067g00900 PE=4 SV=1	0	ref|XP_002269949.1| PREDICTED: phosphoinositide phospholipase C 2 isoform 1 [Vitis vinifera] emb|CAN64084.1| hypothetical protein VITISV_006935 [Vitis vinifera]	0	Q2YGU0_LILDA/73-216 PF00388.14;PI-PLC-X;	2e-81	T	GO:0007165.signal transduction;GO:0004435.phosphatidylinositol phospholipase C activity;GO:0005622.intracellular;GO:0035556.intracellular signal transduction;GO:0004629.phospholipase C activity;GO:0016787.hydrolase activity;GO:0008081.phosphoric diester hydrolase activity;GO:0005509.calcium ion binding;GO:0004871.signal transducer activity;GO:0006629.lipid metabolic process;	EC:3.1.4.11	K05857	ko00562. Inositol phosphate metabolism;ko04020. Calcium signaling pathway;ko04070. Phosphatidylinositol signaling system;
CL1Contig266	9.62	10.98	10.94	1698	sp|Q9FMY5|U2AFB_ARATH Splicing factor U2af small subunit B OS=Arabidopsis thaliana GN=U2AF35B PE=2 SV=1	9e-107	-	-	tr|F6I6W8|F6I6W8_VITVI Putative uncharacterized protein OS=Vitis vinifera GN=VIT_18s0122g00480 PE=4 SV=1	1e-107	ref|XP_002276502.1| PREDICTED: splicing factor U2af small subunit B isoform 1 [Vitis vinifera] ref|XP_003634337.1| PREDICTED: splicing factor U2af small subunit B isoform 2 [Vitis vinifera]	9e-108	B9SN77_RICCO/69-140 PF00076.17;RRM_1;	2e-26	A	GO:0046872.metal ion binding;GO:0005634.nucleus;GO:0003723.RNA binding;GO:0000166.nucleotide binding;GO:0008270.zinc ion binding;GO:0003676.nucleic acid binding;	-	K12836	ko03040. Spliceosome;ko05131. Shigellosis;
CL1Contig267	3.17	2.86	2.24	1081	sp|Q5E9J7|ADAT2_BOVIN tRNA-specific adenosine deaminase 2 OS=Bos taurus GN=DEADC1 PE=2 SV=1	4e-43	gnl|CDD|30935 COG0590. CumB. Cytosine/adenosine deaminases [Nucleotide transport and metabolism / Translation. ribosomal structure and biogenesis].	3e-33	tr|B9SZ91|B9SZ91_RICCO tRNA-specific adenosine deaminase subunit TAD2. putative OS=Ricinus communis GN=RCOM_1056370 PE=4 SV=1	1e-91	emb|CBI40096.3| unnamed protein product [Vitis vinifera]	3e-92	D7UBI1_VITVI/27-134 PF00383.17;dCMP_cyt_deam_1;	4e-55	F	GO:0046872.metal ion binding;GO:0016787.hydrolase activity;GO:0008152.metabolic process;GO:0008270.zinc ion binding;GO:0003824.catalytic activity;GO:0008033.tRNA processing;	EC:3.5.4.-	K15441	-
CL1Contig268	7.2	9.58	11.58	1130	sp|Q8H100|AGD8_ARATH Probable ADP-ribosylation factor GTPase-activating protein AGD8 OS=Arabidopsis thaliana GN=AGD8 PE=1 SV=1	1e-60	gnl|CDD|178661 PLN03114. PLN03114. ADP-ribosylation factor GTPase-activating protein AGD10; Provisional.	1e-55	tr|B9SNV8|B9SNV8_RICCO Arf gtpase-activating protein. putative OS=Ricinus communis GN=RCOM_1279410 PE=4 SV=1	1e-77	ref|XP_002527677.1| arf gtpase-activating protein. putative [Ricinus communis] gb|EEF34748.1| arf gtpase-activating protein. putative [Ricinus communis]	1e-77	B9MU26_POPTR/132-335 PB038862; Pfam-B_38862;	1e-49	-	GO:0032312.regulation of ARF GTPase activity;GO:0008060.ARF GTPase activator activity;GO:0008270.zinc ion binding;	-	K12493	ko04144. Endocytosis;
CL1Contig269	4.15	0.72	1.1	1151	-	-	gnl|CDD|193252 pfam12776. Myb_DNA-bind_3. Myb/SANT-like DNA-binding domain. This presumed domain appears to be related to other Myb/SANT like DNA binding domains. In particular pfam10545 seems most related. This family is greatly expanded in plants and appears in several proteins annotated as transposon proteins.	2e-27	tr|B9I7Y0|B9I7Y0_POPTR Predicted protein OS=Populus trichocarpa GN=POPTRDRAFT_729646 PE=4 SV=1	3e-27	-	-	D7U2E1_VITVI/154-248 PF12776.2;Myb_DNA-bind_3;	4e-18	-	-	-	-	-
CL1Contig270	0.34	1.32	6.83	897	-	-	-	-	-	-	-	-	-	-	-	-	-	-	-
CL1Contig271	134.9	45.98	118.85	1304	-	-	gnl|CDD|28954 cd00073. H15. linker histone 1 and histone 5 domains; the basic subunit of chromatin is the nucleosome. consisting of an octamer of core histones. two full turns of DNA. a linker histone (H1 or H5) and a variable length of linker DNA; H1/H5 are chromatin-associated proteins that bind to the exterior of nucleosomes and dramatically stabilize the highly condensed states of chromatin f…	9e-11	-	-	-	-	Q851P9_ORYSJ/53-123 PF00538.14;Linker_histone;	1e-16	-	-	-	K11275	-
CL1Contig272	14.78	18.58	17.68	2306	sp|Q42525|HXK1_ARATH Hexokinase-1 OS=Arabidopsis thaliana GN=HXK1 PE=1 SV=2	0	gnl|CDD|178027 PLN02405. PLN02405. hexokinase.	0	tr|Q9FVD3|Q9FVD3_CITSI Hexokinase OS=Citrus sinensis PE=2 SV=1	0	gb|AAG28503.1|AF196966_1 hexokinase [Citrus sinensis]	0	A5BEA9_VITVI/244-492 PF03727.11;Hexokinase_2;	1e-126	G	GO:0016020.membrane;GO:0016310.phosphorylation;GO:0005524.ATP binding;GO:0016301.kinase activity;GO:0016773.phosphotransferase activity. alcohol group as acceptor;GO:0006096.glycolysis;GO:0009527.plastid outer membrane;GO:0000166.nucleotide binding;GO:0016021.integral to membrane;GO:0005975.carbohydrate metabolic process;GO:0009707.chloroplast outer membrane;GO:0009536.plastid;GO:0004396.hexokina…	EC:2.7.1.1	K00844	ko00010. Glycolysis / Gluconeogenesis;ko00051. Fructose and mannose metabolism;ko00052. Galactose metabolism;ko00500. Starch and sucrose metabolism;ko00520. Amino sugar and nucleotide sugar metabolism;ko00521. Streptomycin biosynthesis;ko00524. Butirosin and neomycin biosynthesis;ko04066. HIF-1 signaling pathway;ko04910. Insulin signaling pathway;ko04930. Type II diabetes mellitus;ko04973. Carboh…
CL1Contig273	32.23	21.21	27.27	1161	sp|F6HQ26|RU1C_VITVI U1 small nuclear ribonucleoprotein C OS=Vitis vinifera GN=VIT_07s0104g01170 PE=3 SV=1	3e-68	gnl|CDD|114912 pfam06220. zf-U1. U1 zinc finger. This family consists of several U1 small nuclear ribonucleoprotein C (U1-C) proteins. The U1 small nuclear ribonucleoprotein (U1 snRNP) binds to the pre-mRNA 5' splice site (ss) at early stages of spliceosome assembly. Recruitment of U1 to a class of weak 5' ss is promoted by binding of the protein TIA-1 to uridine-rich sequences immediately downst…	1e-19	tr|G3MJD1|G3MJD1_9ACAR Putative uncharacterized protein (Fragment) OS=Amblyomma maculatum PE=2 SV=1	3e-66	ref|XP_002270246.1| PREDICTED: uncharacterized protein LOC100263028 [Vitis vinifera] sp|F6HQ26.1|RU1C_VITVI RecName: Full=U1 small nuclear ribonucleoprotein C; Short=U1 snRNP C; Short=U1-C; Short=U1C	1e-66	Q84VV2_ARATH/1-38 PF06220.7;zf-U1;	6e-18	A	GO:0005685.U1 snRNP;GO:0005634.nucleus;GO:0030529.ribonucleoprotein complex;GO:0008270.zinc ion binding;GO:0003676.nucleic acid binding;	-	K11095	ko03040. Spliceosome;
CL1Contig274	0.71	33.82	240.43	2016	sp|O22822|U74F2_ARATH UDP-glycosyltransferase 74F2 OS=Arabidopsis thaliana GN=UGT74F2 PE=1 SV=1	2e-157	gnl|CDD|177830 PLN02173. PLN02173. UDP-glucosyl transferase family protein.	1e-174	tr|A5BTJ4|A5BTJ4_VITVI Putative uncharacterized protein OS=Vitis vinifera GN=VIT_05s0094g00990 PE=3 SV=1	0	ref|XP_002275170.1| PREDICTED: UDP-glycosyltransferase 74F2 [Vitis vinifera] emb|CAN68287.1| hypothetical protein VITISV_017016 [Vitis vinifera]	0	A5BTJ4_VITVI/12-431 PF00201.13;UDPGT;	2e-173	-	GO:0047215.indole-3-acetate beta-glucosyltransferase activity;GO:0016757.transferase activity. transferring glycosyl groups;GO:0008152.metabolic process;GO:0016758.transferase activity. transferring hexosyl groups;GO:0016740.transferase activity;	EC:2.4.1.-	K13691	-
CL1Contig275	3.67	1.71	2.37	1815	sp|Q8L4S2|MRS2F_ORYSJ Magnesium transporter MRS2-F OS=Oryza sativa subsp. japonica GN=MRS2-F PE=1 SV=1	2e-150	-	-	tr|B4FZW1|B4FZW1_MAIZE Putative uncharacterized protein OS=Zea mays PE=2 SV=1	2e-150	ref|NP_001142108.1| uncharacterized protein LOC100274272 [Zea mays] gb|ACF87654.1| unknown [Zea mays] gb|ACN35773.1| unknown [Zea mays]	2e-150	B4FZW1_MAIZE/5-441 PB000359; Pfam-B_359;	1e-150	P	-	-	-	-
CL1Contig276	12.33	7.97	5.83	1478	sp|Q6J163|5NG4_PINTA Auxin-induced protein 5NG4 OS=Pinus taeda PE=2 SV=1	1e-59	gnl|CDD|177805 PLN00411. PLN00411. nodulin MtN21 family protein; Provisional.	3e-63	tr|G7JNU3|G7JNU3_MEDTR Auxin-induced protein 5NG4 OS=Medicago truncatula GN=MTR_4g106720 PE=4 SV=1	2e-122	ref|XP_002283377.1| PREDICTED: auxin-induced protein 5NG4-like [Vitis vinifera]	6e-124	D7SHV9_VITVI/158-287 PF00892.15;EamA;	4e-48	-	GO:0006810.transport;GO:0016020.membrane;GO:0005938.cell cortex;GO:0009734.auxin mediated signaling pathway;GO:0005737.cytoplasm;GO:0003674.molecular_function;GO:0005887.integral to plasma membrane;GO:0016021.integral to membrane;	-	-	-
CL1Contig277	2.82	1.41	1.67	2454	-	-	-	-	tr|G7JYY3|G7JYY3_MEDTR Putative uncharacterized protein OS=Medicago truncatula GN=MTR_5g033190 PE=4 SV=1	0	ref|XP_003519830.1| PREDICTED: uncharacterized protein LOC100804310 [Glycine max]	0	-	-	-	GO:0005488.binding;	-	-	-
CL1Contig278	1.79	2.61	6.71	3372	-	-	-	-	tr|F6I0J8|F6I0J8_VITVI Putative uncharacterized protein OS=Vitis vinifera GN=VIT_04s0044g00140 PE=4 SV=1	0	ref|XP_002272977.1| PREDICTED: uncharacterized protein LOC100260782 [Vitis vinifera]	0	B9S6V3_RICCO/273-671 PB032789; Pfam-B_32789;	3e-117	-	-	-	-	-
CL1Contig279	9.57	2.34	1.22	964	-	-	-	-	tr|B6TNY3|B6TNY3_MAIZE Uclacyanin-2 OS=Zea mays PE=2 SV=1	3e-37	ref|NP_001150365.1| uclacyanin-2 precursor [Zea mays] gb|ACG38816.1| uclacyanin-2 precursor [Zea mays]	2e-37	B9RDG0_RICCO/39-141 PF02298.12;Cu_bind_like;	2e-26	-	GO:0009055.electron carrier activity;GO:0005507.copper ion binding;	-	-	-
CL1Contig280	13.42	4.01	6.44	1101	sp|Q9SD38|GATA6_ARATH GATA transcription factor 6 OS=Arabidopsis thaliana GN=GATA6 PE=2 SV=1	9e-36	gnl|CDD|197702 smart00401. ZnF_GATA. zinc finger binding to DNA consensus sequence [AT]GATA[AG].	3e-12	tr|B9HRG7|B9HRG7_POPTR Predicted protein OS=Populus trichocarpa GN=POPTRDRAFT_649333 PE=4 SV=1	1e-57	ref|XP_002313763.1| predicted protein [Populus trichocarpa] gb|EEE87718.1| predicted protein [Populus trichocarpa]	1e-57	C6TAJ4_SOYBN/268-303 PF00320.22;GATA;	5e-16	-	GO:0005634.nucleus;GO:0003677.DNA binding;GO:0006355.regulation of transcription. DNA-dependent;GO:0043565.sequence-specific DNA binding;GO:0008270.zinc ion binding;GO:0006351.transcription. DNA-dependent;GO:0003700.sequence-specific DNA binding transcription factor activity;GO:0045893.positive regulation of transcription. DNA-dependent;	-	-	-
CL1Contig281	19.92	13.9	14.46	1272	sp|C3LRA0|RS18_VIBCM 30S ribosomal protein S18 OS=Vibrio cholerae serotype O1 (strain M66-2) GN=rpsR PE=3 SV=1	3e-08	gnl|CDD|201589 pfam01084. Ribosomal_S18. Ribosomal protein S18.	8e-14	tr|D7SJX0|D7SJX0_VITVI Putative uncharacterized protein OS=Vitis vinifera GN=VIT_06s0004g06690 PE=3 SV=1	7e-106	emb|CBI15946.3| unnamed protein product [Vitis vinifera]	6e-106	D7SJX0_VITVI/225-278 PF01084.15;Ribosomal_S18;	7e-22	-	GO:0005840.ribosome;GO:0003723.RNA binding;GO:0030529.ribonucleoprotein complex;GO:0006412.translation;GO:0005622.intracellular;GO:0003735.structural constituent of ribosome;GO:0019843.rRNA binding;	-	-	-
CL1Contig282	2.93	2.66	1.74	2346	sp|Q9ATY5|UVH3_ARATH DNA repair protein UVH3 OS=Arabidopsis thaliana GN=UVH3 PE=2 SV=1	3e-169	-	-	tr|F6HV16|F6HV16_VITVI Putative uncharacterized protein OS=Vitis vinifera GN=VIT_14s0066g01630 PE=4 SV=1	0	ref|XP_002275112.1| PREDICTED: DNA repair protein UVH3-like [Vitis vinifera]	0	D7TWS8_VITVI/807-891 PF00867.13;XPG_I;	8e-45	-	GO:0005634.nucleus;GO:0003677.DNA binding;GO:0006281.DNA repair;GO:0003824.catalytic activity;GO:0016788.hydrolase activity. acting on ester bonds;GO:0006289.nucleotide-excision repair;GO:0004518.nuclease activity;GO:0003697.single-stranded DNA binding;GO:0004519.endonuclease activity;	-	K10846	ko03420. Nucleotide excision repair;
CL1Contig283	2.64	2.23	2.79	1230	-	-	-	-	tr|B9GN11|B9GN11_POPTR Predicted protein OS=Populus trichocarpa GN=POPTRDRAFT_548180 PE=4 SV=1	2e-45	ref|XP_002297916.1| predicted protein [Populus trichocarpa] gb|EEE82721.1| predicted protein [Populus trichocarpa]	2e-45	B9GN11_POPTR/129-176 PF13041.1;PPR_2;	6e-07	-	-	-	-	-
CL1Contig284	10.11	6.49	12.01	1663	sp|Q8VD66|ABHD4_MOUSE Abhydrolase domain-containing protein 4 OS=Mus musculus GN=Abhd4 PE=2 SV=1	3e-47	gnl|CDD|178482 PLN02894. PLN02894. hydrolase. alpha/beta fold family protein.	0	tr|E0CPI5|E0CPI5_VITVI Putative uncharacterized protein OS=Vitis vinifera GN=VIT_18s0001g13610 PE=4 SV=1	0	emb|CBI19801.3| unnamed protein product [Vitis vinifera]	0	E0CPI5_VITVI/95-364 PF12697.2;Abhydrolase_6;	9e-178	R	GO:0010891.negative regulation of sequestering of triglyceride;GO:0010898.positive regulation of triglyceride catabolic process;GO:0003841.1-acylglycerol-3-phosphate O-acyltransferase activity;GO:0005737.cytoplasm;GO:0006654.phosphatidic acid biosynthetic process;GO:0008654.phospholipid biosynthetic process;GO:0005829.cytosol;GO:0006631.fatty acid metabolic process;GO:0004806.triglyceride lipase …	-	-	-
CL1Contig285	5.8	1.79	2.16	1077	-	-	-	-	tr|A9PGJ8|A9PGJ8_POPTR Putative uncharacterized protein OS=Populus trichocarpa PE=2 SV=1	3e-45	gb|ABK95501.1| unknown [Populus trichocarpa]	2e-45	A9PGJ8_POPTR/1-207 PF05368.8;NmrA;	4e-46	-	GO:0005488.binding;	-	-	-
CL1Contig286	14.27	0.3	0.08	1725	sp|O64896|TPPA_ARATH Trehalose-phosphate phosphatase A OS=Arabidopsis thaliana GN=TPPA PE=1 SV=1	1e-166	gnl|CDD|178192 PLN02580. PLN02580. trehalose-phosphatase.	0	tr|A5AQ08|A5AQ08_VITVI Putative uncharacterized protein OS=Vitis vinifera GN=VIT_16s0022g00660 PE=4 SV=1	0	emb|CAN71555.1| hypothetical protein VITISV_039552 [Vitis vinifera] emb|CBI24586.3| unnamed protein product [Vitis vinifera]	0	B9T2V9_RICCO/123-367 PF02358.11;Trehalose_PPase;	7e-128	-	GO:0004805.trehalose-phosphatase activity;GO:0016787.hydrolase activity;GO:0008152.metabolic process;GO:0005992.trehalose biosynthetic process;GO:0003824.catalytic activity;	EC:3.1.3.12	K01087	ko00500. Starch and sucrose metabolism;
CL1Contig287	12.51	21.66	27.73	1002	sp|P38389|SC61B_ARATH Protein transport protein Sec61 subunit beta OS=Arabidopsis thaliana GN=At2g45070 PE=2 SV=1	2e-14	gnl|CDD|202805 pfam03911. Sec61_beta. Sec61beta family. This family consists of homologues of Sec61beta - a component of the Sec61/SecYEG protein secretory system. The domain is found in eukaryotes and archaea and is possibly homologous to the bacterial SecG. It consists of a single putative transmembrane helix. preceded by a short stretch containing various charged residues; this arrangement may…	1e-10	tr|D7LRR8|D7LRR8_ARALL SEC61 beta OS=Arabidopsis lyrata subsp. lyrata GN=ARALYDRAFT_907582 PE=4 SV=1	3e-14	ref|XP_002878341.1| SEC61 beta [Arabidopsis lyrata subsp. lyrata] gb|EFH54600.1| SEC61 beta [Arabidopsis lyrata subsp. lyrata]	2e-14	A9PF90_POPTR/33-73 PF03911.11;Sec61_beta;	5e-11	-	-	-	K09481	ko03060. Protein export;ko04141. Protein processing in endoplasmic reticulum;ko04145. Phagosome;ko05110. Vibrio cholerae infection;
CL1Contig288	10.24	7.2	4.39	273	-	-	-	-	-	-	-	-	-	-	-	-	-	-	-
CL1Contig289	17.84	17.43	32.56	2542	-	-	-	-	tr|A5BE58|A5BE58_VITVI Putative uncharacterized protein OS=Vitis vinifera GN=VITISV_039631 PE=4 SV=1	3e-137	emb|CAN65532.1| hypothetical protein VITISV_039631 [Vitis vinifera]	3e-137	D7U087_VITVI/1-369 PB115892; Pfam-B_115892;	1e-75	-	-	-	-	-
CL1Contig290	5.17	2.46	2.75	838	-	-	-	-	-	-	-	-	-	-	-	-	-	-	-
CL1Contig291	2.18	2.15	0.97	1517	-	-	-	-	tr|B9SP73|B9SP73_RICCO Putative uncharacterized protein OS=Ricinus communis GN=RCOM_0629290 PE=4 SV=1	1e-120	ref|XP_002527792.1| conserved hypothetical protein [Ricinus communis] gb|EEF34602.1| conserved hypothetical protein [Ricinus communis]	1e-120	B9GV71_POPTR/131-429 PF10151.4;DUF2359;	2e-68	-	-	-	-	-
CL1Contig292	7.1	4.44	5.04	1374	sp|Q9ZTN2|ERD2_PETHY ER lumen protein retaining receptor OS=Petunia hybrida GN=ERD2 PE=2 SV=1	6e-108	gnl|CDD|144416 pfam00810. ER_lumen_recept. ER lumen protein retaining receptor.	6e-81	tr|D7T7R3|D7T7R3_VITVI ER lumen protein retaining receptor OS=Vitis vinifera GN=VIT_16s0039g02210 PE=3 SV=1	7e-116	ref|XP_002276990.1| PREDICTED: ER lumen protein retaining receptor [Vitis vinifera] emb|CBI26534.3| unnamed protein product [Vitis vinifera]	7e-116	D7T7R3_VITVI/28-172 PF00810.13;ER_lumen_recept;	1e-81	U	GO:0016020.membrane;GO:0006810.transport;GO:0005783.endoplasmic reticulum;GO:0004872.receptor activity;GO:0016192.vesicle-mediated transport;GO:0006621.protein retention in ER lumen;GO:0046923.ER retention sequence binding;GO:0016021.integral to membrane;GO:0005789.endoplasmic reticulum membrane;GO:0015031.protein transport;	-	K10949	ko05110. Vibrio cholerae infection;
CL1Contig293	0.67	0.74	0.83	367	-	-	-	-	-	-	-	-	-	-	-	-	-	-	-
CL1Contig294	86.06	34.47	36.82	1264	sp|Q6EP31|RAC5_ORYSJ Rac-like GTP-binding protein 5 OS=Oryza sativa subsp. japonica GN=RAC5 PE=2 SV=2	3e-115	gnl|CDD|206705 cd04133. Rop_like. Rho-related protein from plants (Rop)-like. The Rop (Rho-related protein from plants) subfamily plays a role in diverse cellular processes. including cytoskeletal organization. pollen and vegetative cell growth. hormone responses. stress responses. and pathogen resistance. Rops are able to regulate several downstream pathways to amplify a specific signal by actin…	2e-128	tr|A5AP72|A5AP72_VITVI Putative uncharacterized protein OS=Vitis vinifera GN=VIT_03s0038g02380 PE=3 SV=1	2e-115	ref|XP_002278633.1| PREDICTED: rac-like GTP-binding protein RAC1 isoform 2 [Vitis vinifera] ref|XP_002278595.1| PREDICTED: rac-like GTP-binding protein RAC1 isoform 1 [Vitis vinifera] emb|CAN73627.1| hypothetical protein VITISV_026639 [Vitis vinifera] emb|CBI37875.3| unnamed protein product [Vitis vinifera]	2e-115	O49180_BRACM/8-179 PF00071.17;Ras;	3e-107	R	GO:0016020.membrane;GO:0016787.hydrolase activity;GO:0004767.sphingomyelin phosphodiesterase activity;GO:0007264.small GTPase mediated signal transduction;GO:0000166.nucleotide binding;GO:0005622.intracellular;GO:0005525.GTP binding;GO:0005737.cytoplasm;	-	K04392	ko04010. MAPK signaling pathway;ko04062. Chemokine signaling pathway;ko04145. Phagosome;ko04151. PI3K-Akt signaling pathway;ko04310. Wnt signaling pathway;ko04360. Axon guidance;ko04370. VEGF signaling pathway;ko04380. Osteoclast differentiation;ko04510. Focal adhesion;ko04520. Adherens junction;ko04620. Toll-like receptor signaling pathway;ko04650. Natural killer cell mediated cytotoxicity;ko046…
CL1Contig295	23.9	20.55	26.23	1377	-	-	gnl|CDD|197681 smart00360. RRM. RNA recognition motif.	1e-19	tr|F6H614|F6H614_VITVI Putative uncharacterized protein OS=Vitis vinifera GN=VIT_14s0036g00630 PE=4 SV=1	6e-116	ref|XP_002266454.2| PREDICTED: uncharacterized protein LOC100246648 [Vitis vinifera]	5e-116	B9S7K8_RICCO/132-202 PF00076.17;RRM_1;	6e-38	RA	GO:0000166.nucleotide binding;GO:0003676.nucleic acid binding;	-	-	-
CL1Contig296	13.68	9.62	9.53	2624	sp|B9DHT4|ARIA_ARATH ARM REPEAT PROTEIN INTERACTING WITH ABF2 OS=Arabidopsis thaliana GN=ARIA PE=1 SV=2	0	gnl|CDD|201372 pfam00651. BTB. BTB/POZ domain. The BTB (for BR-C. ttk and bab) or POZ (for Pox virus and Zinc finger) domain is present near the N-terminus of a fraction of zinc finger (pfam00096) proteins and in proteins that contain the pfam01344 motif such as Kelch and a family of pox virus proteins. The BTB/POZ domain mediates homomeric dimerisation and in some instances heteromeric dimerisat…	1e-21	tr|B9RTY8|B9RTY8_RICCO Protein binding protein. putative OS=Ricinus communis GN=RCOM_0913950 PE=4 SV=1	0	ref|XP_002281388.1| PREDICTED: ARM REPEAT PROTEIN INTERACTING WITH ABF2 isoform 1 [Vitis vinifera] emb|CBI26217.3| unnamed protein product [Vitis vinifera]	0	B9RTY8_RICCO/295-401 PF13646.1;HEAT_2;	5e-59	U	GO:0005488.binding;	-	-	-
CL1Contig297	15.25	8.68	10.05	1752	sp|Q9LQK7|AB7I_ARATH Protein ABCI7. chloroplastic OS=Arabidopsis thaliana GN=ABCI7 PE=1 SV=1	2e-153	gnl|CDD|144885 pfam01458. UPF0051. Uncharacterized protein family (UPF0051).	8e-66	tr|A5AVH4|A5AVH4_VITVI Putative uncharacterized protein OS=Vitis vinifera GN=VITISV_028794 PE=4 SV=1	5e-175	emb|CBI33903.3| unnamed protein product [Vitis vinifera]	3e-177	B9T968_RICCO/219-451 PF01458.12;UPF0051;	5e-114	-	GO:0016226.iron-sulfur cluster assembly;	-	K09015	-
CL1Contig298	5.82	3.84	2.75	1292	-	-	-	-	tr|F6HKX0|F6HKX0_VITVI Putative uncharacterized protein OS=Vitis vinifera GN=VIT_08s0007g01890 PE=4 SV=1	2e-65	ref|XP_002274014.1| PREDICTED: uncharacterized protein LOC100242508 [Vitis vinifera]	2e-65	D7THA8_VITVI/1197-1452 PB031928; Pfam-B_31928;	4e-66	-	-	-	-	-
CL1Contig299	5.18	1.38	1.77	2623	sp|Q8GX69|BGA16_ARATH Beta-galactosidase 16 OS=Arabidopsis thaliana GN=BGAL16 PE=2 SV=2	0	gnl|CDD|166698 PLN03059. PLN03059. beta-galactosidase; Provisional.	0	tr|E0CR37|E0CR37_VITVI Beta-galactosidase OS=Vitis vinifera GN=VIT_18s0001g02230 PE=3 SV=1	0	emb|CBI18991.3| unnamed protein product [Vitis vinifera]	0	B9H4M9_POPTR/31-338 PF01301.14;Glyco_hydro_35;	0	G	GO:0008152.metabolic process;GO:0005529.carbohydrate binding;GO:0003824.catalytic activity;GO:0016798.hydrolase activity. acting on glycosyl bonds;GO:0004553.hydrolase activity. hydrolyzing O-glycosyl compounds;GO:0043169.cation binding;GO:0004565.beta-galactosidase activity;GO:0016787.hydrolase activity;GO:0005975.carbohydrate metabolic process;	-	-	-
CL1Contig300	19.61	32.46	52.65	2420	sp|Q9ASS7|CAAT2_ARATH Cationic amino acid transporter 2. vacuolar OS=Arabidopsis thaliana GN=CAT2 PE=1 SV=1	0	gnl|CDD|129984 TIGR00906. 2A0303. cationic amino acid transport permease.	1e-127	tr|B9IPU4|B9IPU4_POPTR Cationic amino acid transporter OS=Populus trichocarpa GN=PtrCAT3 PE=4 SV=1	0	ref|XP_002325438.1| cationic amino acid transporter [Populus trichocarpa] gb|EEE99819.1| cationic amino acid transporter [Populus trichocarpa]	0	B9IPU3_POPTR/25-504 PF13520.1;AA_permease_2;	0	-	GO:0016020.membrane;GO:0006810.transport;GO:0055085.transmembrane transport;GO:0016021.integral to membrane;GO:0003333.amino acid transmembrane transport;GO:0015171.amino acid transmembrane transporter activity;	-	-	-
CL1Contig301	1.97	3.61	3.6	1951	-	-	-	-	-	-	-	-	-	-	-	-	-	-	-
CL1Contig302	8.7	5.91	4.83	1929	sp|Q9SM23|ACBP1_ARATH Acyl-CoA-binding domain-containing protein 1 OS=Arabidopsis thaliana GN=ACBP1 PE=1 SV=2	2e-118	gnl|CDD|29261 cd00204. ANK. ankyrin repeats; ankyrin repeats mediate protein-protein interactions in very diverse families of proteins. The number of ANK repeats in a protein can range from 2 to over 20 (ankyrins. for example). ANK repeats may occur in combinations with other types of domains. The structural repeat unit contains two antiparallel helices and a beta-hairpin. repeats are stacked in …	3e-25	tr|B9SJT4|B9SJT4_RICCO Acyl-coenzyme A binding domain containing. putative OS=Ricinus communis GN=RCOM_0736260 PE=4 SV=1	2e-121	ref|XP_002526253.1| acyl-coenzyme A binding domain containing. putative [Ricinus communis] gb|EEF36122.1| acyl-coenzyme A binding domain containing. putative [Ricinus communis]	1e-121	B9I1Y3_POPTR/220-329 PF12796.2;Ank_2;	1e-47	-	GO:0000062.fatty-acyl-CoA binding;GO:0005488.binding;	-	-	-
CL1Contig303	7.54	6.37	5.98	2492	sp|Q9SL48|SLY1_ARATH SEC1 family transport protein SLY1 OS=Arabidopsis thaliana GN=SLY1 PE=1 SV=1	0	gnl|CDD|201542 pfam00995. Sec1. Sec1 family.	7e-145	tr|B9MYY5|B9MYY5_POPTR Predicted protein OS=Populus trichocarpa GN=POPTRDRAFT_594991 PE=4 SV=1	0	ref|XP_002278576.1| PREDICTED: SEC1 family transport protein SLY1 [Vitis vinifera]	0	A5BHU2_VITVI/34-599 PF00995.18;Sec1;	0	U	GO:0006904.vesicle docking involved in exocytosis;GO:0016192.vesicle-mediated transport;	-	-	-
CL1Contig304	1.42	1.48	1.73	2296	-	-	-	-	tr|F6HLC5|F6HLC5_VITVI Putative uncharacterized protein OS=Vitis vinifera GN=VIT_08s0007g00360 PE=4 SV=1	0	ref|XP_002270472.1| PREDICTED: uncharacterized protein LOC100256181 [Vitis vinifera]	0	B9T258_RICCO/317-549 PB019721; Pfam-B_19721;	2e-35	-	GO:0005634.nucleus;GO:0003677.DNA binding;GO:0006355.regulation of transcription. DNA-dependent;	-	K09422	-
CL1Contig305	6.61	3.15	2.9	2934	sp|Q948U0|RBOHA_SOLTU Respiratory burst oxidase homolog protein A OS=Solanum tuberosum GN=RBOHA PE=1 SV=1	0	gnl|CDD|203841 pfam08030. NAD_binding_6. Ferric reductase NAD binding domain.	9e-48	tr|F6HUN7|F6HUN7_VITVI Putative uncharacterized protein OS=Vitis vinifera GN=VIT_02s0025g00510 PE=4 SV=1	0	emb|CBI34401.3| unnamed protein product [Vitis vinifera]	0	D7TV76_VITVI/719-905 PF08030.7;NAD_binding_6;	3e-102	PQ	GO:0016174.NAD(P)H oxidase activity;GO:0016020.membrane;GO:0009055.electron carrier activity;GO:0005506.iron ion binding;GO:0050660.flavin adenine dinucleotide binding;GO:0055114.oxidation-reduction process;GO:0046872.metal ion binding;GO:0050664.oxidoreductase activity. acting on NADH or NADPH. oxygen as acceptor;GO:0004601.peroxidase activity;GO:0005509.calcium ion binding;GO:0016021.integral t…	EC:1.6.3.- 1.11.1.-	K13447	ko04626. Plant-pathogen interaction;
CL1Contig306	7.63	7.4	6.54	1285	sp|Q08747|UAF30_YEAST Upstream activation factor subunit UAF30 OS=Saccharomyces cerevisiae (strain ATCC 204508 / S288c) GN=UAF30 PE=1 SV=1	5e-19	gnl|CDD|145386 pfam02201. SWIB. SWIB/MDM2 domain. This family includes the SWIB domain and the MDM2 domain. The p53-associated protein (MDM2) is an inhibitor of the p53 tumour suppressor gene binding the transactivation domain and down regulating the ability of p53 to activate transcription. This family contains the p53 binding domain of MDM2.	2e-31	tr|A5BDQ8|A5BDQ8_VITVI Putative uncharacterized protein OS=Vitis vinifera GN=VITISV_044372 PE=4 SV=1	2e-129	emb|CAN83123.1| hypothetical protein VITISV_044372 [Vitis vinifera]	1e-129	B9S8L0_RICCO/243-320 PF02201.13;SWIB;	2e-37	K	-	-	K15223	-
CL1Contig307	17.29	10.18	14.63	1143	sp|Q9LVA7|ICLN_ARATH Chloride conductance regulatory protein ICln OS=Arabidopsis thaliana GN=At5g62290 PE=2 SV=1	6e-68	gnl|CDD|202675 pfam03517. ICln_channel. Nucleotide-sensitive chloride conductance regulator (ICln). ICln is a ubiquitously expressed multi-functional protein that plays a critical role in regulating volume decrease in cells after cellular swelling. In plants. ICln induces Cl- currents. thus regulating Cl- homoeostasis in eukaryotes. Structurally. the fold resembles a pleckstrin homology fold. on …	1e-27	tr|B9I4K9|B9I4K9_POPTR Predicted protein OS=Populus trichocarpa GN=POPTRDRAFT_570580 PE=4 SV=1	1e-82	ref|XP_002318279.1| predicted protein [Populus trichocarpa] gb|EEE96499.1| predicted protein [Populus trichocarpa]	1e-82	B9I4K9_POPTR/49-156 PF03517.8;ICln_channel;	5e-40	-	GO:0006884.cell volume homeostasis;GO:0006821.chloride transport;	-	K05019	ko03013. RNA transport;
CL1Contig308	8.11	0.68	0.36	1430	-	-	-	-	tr|I1KCE9|I1KCE9_SOYBN Uncharacterized protein OS=Glycine max GN=Gma.48216 PE=4 SV=1	2e-146	ref|NP_001242678.1| uncharacterized protein LOC100804037 [Glycine max] gb|ACU18361.1| unknown [Glycine max]	3e-145	D7SHQ2_VITVI/1-321 PB003922; Pfam-B_3922;	2e-141	-	-	-	-	-
CL1Contig309	6.62	4.38	3.84	1113	-	-	-	-	-	-	-	-	-	-	-	-	-	-	-
CL1Contig310	2.05	0.76	1.04	590	-	-	-	-	-	-	-	-	-	-	-	-	-	-	-
CL1Contig311	9.09	2.69	2.75	1557	-	-	gnl|CDD|190135 pfam01844. HNH. HNH endonuclease.	4e-07	tr|F6GT71|F6GT71_VITVI Putative uncharacterized protein OS=Vitis vinifera GN=VIT_17s0000g06320 PE=4 SV=1	5e-74	ref|XP_002284877.1| PREDICTED: uncharacterized protein LOC100262165 isoform 1 [Vitis vinifera]	4e-74	C6T0T5_SOYBN/122-161 PF01844.18;HNH;	9e-19	-	GO:0004519.endonuclease activity;GO:0003676.nucleic acid binding;	-	-	-
CL1Contig312	114.84	141.23	17.24	1843	sp|Q41249|PORA_CUCSA Protochlorophyllide reductase. chloroplastic OS=Cucumis sativus GN=PORA PE=2 SV=1	0	gnl|CDD|177654 PLN00015. PLN00015. protochlorophyllide reductase.	0	tr|D7TE52|D7TE52_VITVI Putative uncharacterized protein OS=Vitis vinifera GN=VIT_12s0059g00270 PE=4 SV=1	0	sp|Q41249.1|PORA_CUCSA RecName: Full=Protochlorophyllide reductase. chloroplastic; Short=PCR; AltName: Full=NADPH-protochlorophyllide oxidoreductase; Short=POR; Flags: Precursor dbj|BAA21089.1| NADPH-protochlorophyllide oxidoreductase [Cucumis sativus]	0	E0CSP0_VITVI/84-234 PF00106.20;adh_short;	2e-74	Q	GO:0008152.metabolic process;GO:0055114.oxidation-reduction process;GO:0005488.binding;GO:0009536.plastid;GO:0016630.protochlorophyllide reductase activity;GO:0015995.chlorophyll biosynthetic process;GO:0016491.oxidoreductase activity;GO:0009507.chloroplast;GO:0015979.photosynthesis;	EC:1.3.1.33	K00218	ko00860. Porphyrin and chlorophyll metabolism;
CL1Contig313	6.54	9.17	9.74	2017	sp|Q9D853|MET10_MOUSE Methyltransferase-like protein 10 OS=Mus musculus GN=Mettl10 PE=2 SV=1	4e-39	-	-	tr|D7TSW3|D7TSW3_VITVI Putative uncharacterized protein OS=Vitis vinifera GN=VIT_14s0006g02080 PE=4 SV=1	5e-159	ref|XP_002269621.1| PREDICTED: methyltransferase-like protein 10 isoform 1 [Vitis vinifera] emb|CBI33585.3| unnamed protein product [Vitis vinifera]	5e-159	B9N4C2_POPTR/162-322 PF13847.1;Methyltransf_31;	4e-73	R	-	-	-	-
CL1Contig314	39.71	15.47	20.65	953	-	-	-	-	tr|D7SSS3|D7SSS3_VITVI Putative uncharacterized protein OS=Vitis vinifera GN=VIT_00s0199g00150 PE=4 SV=1	2e-22	ref|XP_003635047.1| PREDICTED: uncharacterized protein LOC100853187 isoform 1 [Vitis vinifera] ref|XP_003635048.1| PREDICTED: uncharacterized protein LOC100853187 isoform 2 [Vitis vinifera] emb|CBI18707.3| unnamed protein product [Vitis vinifera]	2e-22	D7SSS3_VITVI/117-200 PF14159.1;DUF4308;	1e-17	-	-	-	-	-
CL1Contig315	6.12	1.77	2.89	1055	sp|P45406|CCMH_RHIME Cytochrome c-type biogenesis protein CcmH OS=Rhizobium meliloti (strain 1021) GN=ccmH PE=3 SV=2	3e-13	-	-	tr|I1HZI0|I1HZI0_BRADI Uncharacterized protein OS=Brachypodium distachyon GN=BRADI3G10220 PE=4 SV=1	3e-74	ref|XP_003572452.1| PREDICTED: cytochrome c-type biogenesis protein CcmH-like [Brachypodium distachyon]	3e-74	B9RQJ3_RICCO/2-141 PF03918.9;CcmH;	8e-73	-	GO:0016020.membrane;GO:0046872.metal ion binding;GO:0017004.cytochrome complex assembly;GO:0016021.integral to membrane;	-	-	-
CL1Contig316	4.64	0.45	0	1307	sp|Q9FKB6|Y5880_ARATH BTB/POZ domain-containing protein At5g48800 OS=Arabidopsis thaliana GN=At5g48800 PE=1 SV=1	2e-126	gnl|CDD|202505 pfam03000. NPH3. NPH3 family. Phototropism of Arabidopsis thaliana seedlings in response to a blue light source is initiated by nonphototropic hypocotyl 1 (NPH1). a light-activated serine-threonine protein kinase. Mutations in NPH3 disrupt early signaling occurring downstream of the NPH1 photoreceptor. The NPH3 gene encodes a NPH1-interacting protein. NPH3 is a member of a large pr…	2e-86	tr|B9S529|B9S529_RICCO Protein binding protein. putative OS=Ricinus communis GN=RCOM_1720390 PE=4 SV=1	6e-139	ref|XP_002521098.1| protein binding protein. putative [Ricinus communis] gb|EEF41249.1| protein binding protein. putative [Ricinus communis]	6e-139	B9S529_RICCO/201-460 PF03000.9;NPH3;	8e-88	-	GO:0007165.signal transduction;GO:0009416.response to light stimulus;GO:0004871.signal transducer activity;	-	-	-
CL1Contig317	8.55	9.91	9.53	2717	-	-	-	-	tr|F6GST9|F6GST9_VITVI Putative uncharacterized protein OS=Vitis vinifera GN=VIT_17s0000g01450 PE=4 SV=1	0	ref|XP_002279988.1| PREDICTED: uncharacterized protein LOC100268151 [Vitis vinifera]	0	B9RAG8_RICCO/275-631 PF03081.10;Exo70;	3e-132	-	GO:0000145.exocyst;GO:0006887.exocytosis;	-	K07195	ko04910. Insulin signaling pathway;
CL1Contig318	2.65	2.01	1.17	1308	-	-	-	-	tr|Q0DTP3|Q0DTP3_ORYSJ Os03g0234600 protein OS=Oryza sativa subsp. japonica GN=Os03g0234600 PE=4 SV=2	2e-37	emb|CBI32170.3| unnamed protein product [Vitis vinifera]	3e-45	D7TNU7_VITVI/207-340 PB019779; Pfam-B_19779;	1e-38	-	-	-	-	-
CL1Contig319	5.29	0.93	0.14	1390	sp|Q9SJG2|Y2296_ARATH Probable receptor-like protein kinase At2g42960 OS=Arabidopsis thaliana GN=At2g42960 PE=2 SV=1	3e-77	-	-	tr|A5BJT6|A5BJT6_VITVI Putative uncharacterized protein OS=Vitis vinifera GN=VITISV_037750 PE=3 SV=1	7e-110	emb|CAN65734.1| hypothetical protein VITISV_037750 [Vitis vinifera]	6e-110	B9RFQ2_RICCO/191-360 PF00069.20;Pkinase;	2e-46	-	GO:0005524.ATP binding;GO:0004674.protein serine/threonine kinase activity;GO:0004672.protein kinase activity;GO:0000166.nucleotide binding;GO:0006468.protein phosphorylation;GO:0016772.transferase activity. transferring phosphorus-containing groups;	-	-	-
CL1Contig320	2.36	2.17	2.38	948	-	-	-	-	-	-	-	-	E0CPS7_VITVI/49-136 PF02458.10;Transferase;	7e-16	-	-	-	-	-
CL1Contig321	1.57	0.71	1.41	1150	-	-	-	-	tr|A5AI07|A5AI07_VITVI Putative uncharacterized protein OS=Vitis vinifera GN=VIT_06s0004g02530 PE=4 SV=1	3e-101	emb|CAN66759.1| hypothetical protein VITISV_006317 [Vitis vinifera]	3e-101	Q8VYG5_ARATH/127-429 PF00069.20;Pkinase;	1e-85	-	GO:0005524.ATP binding;GO:0004672.protein kinase activity;GO:0006468.protein phosphorylation;GO:0016772.transferase activity. transferring phosphorus-containing groups;	-	-	-
CL1Contig322	14.6	23.43	52.24	2233	sp|Q5W736|CIPKI_ORYSJ CBL-interacting protein kinase 18 OS=Oryza sativa subsp. japonica GN=CIPK18 PE=2 SV=1	0	gnl|CDD|197582 smart00220. S_TKc. Serine/Threonine protein kinases. catalytic domain. Phosphotransferases. Serine or threonine-specific kinase subfamily.	8e-87	tr|B0FM77|B0FM77_PERAE Serine-threonine kinase OS=Persea americana GN=STK PE=4 SV=1	0	gb|ABY58274.1| serine-threonine kinase [Persea americana]	0	A5BJJ8_VITVI/12-266 PF00069.20;Pkinase;	3e-149	T	GO:0016310.phosphorylation;GO:0007165.signal transduction;GO:0005524.ATP binding;GO:0004674.protein serine/threonine kinase activity;GO:0016301.kinase activity;GO:0004672.protein kinase activity;GO:0000166.nucleotide binding;GO:0006468.protein phosphorylation;GO:0016740.transferase activity;GO:0016772.transferase activity. transferring phosphorus-containing groups;	-	-	-
CL1Contig323	4.93	7.89	5.59	1660	-	-	gnl|CDD|190008 pfam01490. Aa_trans. Transmembrane amino acid transporter protein. This transmembrane region is found in many amino acid transporters including UNC-47 and MTR. UNC-47 encodes a vesicular amino butyric acid (GABA) transporter. (VGAT). UNC-47 is predicted to have 10 transmembrane domains. MTR is a N system amino acid transporter system protein involved in methyltryptophan resistance.…	5e-91	tr|B9IIF6|B9IIF6_POPTR Aromatic and neutral amino acid transporter (Fragment) OS=Populus trichocarpa GN=POPTRDRAFT_256101 PE=4 SV=1	8e-150	ref|XP_002323359.1| aromatic and neutral amino acid transporter [Populus trichocarpa] gb|EEF05120.1| aromatic and neutral amino acid transporter [Populus trichocarpa]	7e-150	B9IIF6_POPTR/12-413 PF01490.13;Aa_trans;	1e-150	E	GO:0016020.membrane;GO:0016021.integral to membrane;	-	K14209	-
CL1Contig324	27.5	22.71	25.09	1069	-	-	-	-	tr|B9R8R4|B9R8R4_RICCO Putative uncharacterized protein OS=Ricinus communis GN=RCOM_1601730 PE=4 SV=1	3e-39	ref|XP_002510707.1| conserved hypothetical protein [Ricinus communis] gb|EEF52894.1| conserved hypothetical protein [Ricinus communis]	3e-39	Q9C7S3_ARATH/114-167 PB062323; Pfam-B_62323;	5e-18	-	-	-	-	-
CL1Contig325	3.25	10.24	0.83	2013	sp|Q8L612|MACP1_ARATH MACPF domain-containing protein At1g14780 OS=Arabidopsis thaliana GN=At1g14780 PE=2 SV=1	0	-	-	tr|D7T8J2|D7T8J2_VITVI Putative uncharacterized protein OS=Vitis vinifera GN=VIT_01s0011g05950 PE=4 SV=1	0	ref|XP_002281436.1| PREDICTED: uncharacterized protein LOC100261217 [Vitis vinifera]	0	D7T8J2_VITVI/97-312 PF01823.14;MACPF;	8e-100	-	-	-	-	-
CL1Contig326	3.85	1.14	0.25	2152	-	-	gnl|CDD|202220 pfam02365. NAM. No apical meristem (NAM) protein. This is a family of no apical meristem (NAM) proteins these are plant development proteins. Mutations in NAM result in the failure to develop a shoot apical meristem in petunia embryos. NAM is indicated as having a role in determining positions of meristems and primordial. One member of this family NAP (NAC-like. activated by AP3/PI…	2e-64	-	-	-	-	A5BPU2_VITVI/9-137 PF02365.10;NAM;	9e-62	-	-	-	-	-
CL1Contig327	23.75	26.6	28.96	1437	sp|P54967|BIOB_ARATH Biotin synthase OS=Arabidopsis thaliana GN=BIO2 PE=2 SV=1	0	gnl|CDD|178013 PLN02389. PLN02389. biotin synthase.	0	tr|D7U1M4|D7U1M4_VITVI Putative uncharacterized protein OS=Vitis vinifera GN=VIT_05s0102g00090 PE=3 SV=1	0	ref|XP_002263125.1| PREDICTED: biotin synthase [Vitis vinifera] emb|CBI36640.3| unnamed protein product [Vitis vinifera]	0	D7U1M4_VITVI/88-252 PF04055.16;Radical_SAM;	2e-101	H	GO:0051537.2 iron. 2 sulfur cluster binding;GO:0008152.metabolic process;GO:0003824.catalytic activity;GO:0051536.iron-sulfur cluster binding;GO:0004076.biotin synthase activity;GO:0046872.metal ion binding;GO:0051539.4 iron. 4 sulfur cluster binding;GO:0016740.transferase activity;GO:0009102.biotin biosynthetic process;GO:0051186.cofactor metabolic process;	EC:2.8.1.6	K01012	ko00780. Biotin metabolism;
CL1Contig328	2.64	2.66	2.85	358	-	-	-	-	-	-	-	-	-	-	-	-	-	-	-
CL1Contig329	3.99	4.5	2.14	811	-	-	-	-	-	-	-	-	C6TMU1_SOYBN/353-398 PF01585.18;G-patch;	4e-11	-	-	-	K13096	-
CL1Contig330	2.86	0.63	0.28	1320	sp|Q6AWW5|Y5262_ARATH Ankyrin repeat-containing protein At5g02620 OS=Arabidopsis thaliana GN=At5g02620 PE=1 SV=1	2e-48	gnl|CDD|206132 pfam13962. PGG. Domain of unknown function. The PGG domain is named for the highly conserved sequence motif found at the startt of the domain. The function is not known.	7e-08	tr|F6HB38|F6HB38_VITVI Putative uncharacterized protein OS=Vitis vinifera GN=VIT_05s0094g01320 PE=4 SV=1	5e-77	emb|CBI24749.3| unnamed protein product [Vitis vinifera]	2e-77	A5BNQ6_VITVI/415-529 PF13962.1;PGG;	3e-22	-	-	-	-	-
CL1Contig331	97.7	0.05	0	833	sp|Q43017|NLTP1_PRUDU Non-specific lipid-transfer protein 1 OS=Prunus dulcis PE=3 SV=1	3e-10	gnl|CDD|72939 cd01960. nsLTP1. nsLTP1: Non-specific lipid-transfer protein type 1 (nsLTP1) subfamily; Plant nsLTPs are small. soluble proteins that facilitate the transfer of fatty acids. phospholipids. glycolipids. and steroids between membranes. In addition to lipid transport and assembly. nsLTPs also play a key role in the defense of plants against pathogens. There are two closely-related type…	8e-14	-	-	-	-	Q5J026_MALDO/16-111 PF00234.17;Tryp_alpha_amyl;	6e-09	-	GO:0008289.lipid binding;GO:0006810.transport;GO:0006869.lipid transport;	-	-	-
CL1Contig332	5.89	4.99	3.33	1574	-	-	gnl|CDD|112177 pfam03350. UPF0114. Uncharacterized protein family. UPF0114.	6e-34	tr|D7T379|D7T379_VITVI Putative uncharacterized protein OS=Vitis vinifera GN=VIT_13s0064g00200 PE=4 SV=1	7e-102	gb|AFK41380.1| unknown [Lotus japonicus]	3e-102	B9RVJ9_RICCO/108-249 PF03350.11;UPF0114;	5e-71	-	-	-	-	-
CL1Contig333	61.28	61.35	154	1196	sp|O48646|GPX6_ARATH Probable phospholipid hydroperoxide glutathione peroxidase 6. mitochondrial OS=Arabidopsis thaliana GN=GPX6 PE=2 SV=2	1e-98	gnl|CDD|166053 PLN02412. PLN02412. probable glutathione peroxidase.	7e-97	tr|Q6JAG4|Q6JAG4_SORBI Glutathione peroxidase OS=Sorghum bicolor GN=Sb06g024920 PE=3 SV=1	3e-99	ref|XP_002446921.1| hypothetical protein SORBIDRAFT_06g024920 [Sorghum bicolor] gb|AAT42166.1| putative glutathione peroxidase [Sorghum bicolor] gb|EES11249.1| hypothetical protein SORBIDRAFT_06g024920 [Sorghum bicolor]	3e-99	B8ASV8_ORYSI/10-118 PF00255.14;GSHPx;	4e-64	O	GO:0006950.response to stress;GO:0004602.glutathione peroxidase activity;GO:0005737.cytoplasm;GO:0055114.oxidation-reduction process;GO:0006979.response to oxidative stress;GO:0047066.phospholipid-hydroperoxide glutathione peroxidase activity;GO:0004601.peroxidase activity;GO:0016491.oxidoreductase activity;	EC:1.11.1.9	K00432	ko00480. Glutathione metabolism;ko00590. Arachidonic acid metabolism;
CL1Contig334	1.68	0.85	0.83	732	-	-	-	-	-	-	-	-	-	-	-	-	-	-	-
CL1Contig335	4.15	2.34	5.6	1347	-	-	-	-	-	-	-	-	-	-	-	-	-	-	-
CL1Contig336	13.98	3.73	3.56	804	-	-	gnl|CDD|178741 PLN03200. PLN03200. cellulose synthase-interactive protein; Provisional.	4e-97	tr|Q6NPD6|Q6NPD6_ARATH At2g22125 OS=Arabidopsis thaliana PE=2 SV=1	1e-82	gb|AAR20777.1| At2g22125 [Arabidopsis thaliana] gb|AAR24766.1| At2g22125 [Arabidopsis thaliana]	9e-83	Q700A9_CICAR/120-200 PF00168.25;C2;	2e-44	-	GO:0005488.binding;	-	-	-
CL1Contig337	4.77	20.57	16.76	1197	-	-	gnl|CDD|201233 pfam00447. HSF_DNA-bind. HSF-type DNA-binding.	1e-30	tr|C6TEV6|C6TEV6_SOYBN Putative uncharacterized protein OS=Glycine max PE=3 SV=1	8e-29	gb|AFK49315.1| unknown [Lotus japonicus]	3e-35	B9SRG8_RICCO/83-181 PF00447.12;HSF_DNA-bind;	3e-26	-	GO:0005634.nucleus;GO:0003677.DNA binding;GO:0006355.regulation of transcription. DNA-dependent;GO:0043565.sequence-specific DNA binding;GO:0006351.transcription. DNA-dependent;GO:0003700.sequence-specific DNA binding transcription factor activity;	-	K09419	-
CL1Contig338	25.76	4.74	0.09	1601	sp|Q9C7N5|GDL14_ARATH GDSL esterase/lipase At1g29660 OS=Arabidopsis thaliana GN=At1g29660 PE=2 SV=1	3e-173	gnl|CDD|58514 cd01837. SGNH_plant_lipase_like. SGNH_plant_lipase_like. a plant specific subfamily of the SGNH-family of hydrolases. a diverse family of lipases and esterases. The tertiary fold of the enzyme is substantially different from that of the alpha/beta hydrolase family and unique among all known hydrolases; its active site closely resembles the Ser-His-Asp(Glu) triad found in other serin…	5e-128	tr|D7TJU3|D7TJU3_VITVI Putative uncharacterized protein OS=Vitis vinifera GN=VIT_10s0003g02120 PE=4 SV=1	0	ref|XP_002266118.1| PREDICTED: GDSL esterase/lipase At5g45670 [Vitis vinifera] emb|CBI30765.3| unnamed protein product [Vitis vinifera]	0	D7TJU3_VITVI/33-344 PF00657.17;Lipase_GDSL;	2e-174	-	GO:0016787.hydrolase activity;GO:0016788.hydrolase activity. acting on ester bonds;GO:0006629.lipid metabolic process;	-	-	-
CL1Contig339	4.67	0.22	0.03	1777	sp|C0LGF5|Y1341_ARATH Probable LRR receptor-like serine/threonine-protein kinase At1g34110 OS=Arabidopsis thaliana GN=At1g34110 PE=2 SV=2	3e-37	-	-	tr|A5CBP2|A5CBP2_VITVI Putative uncharacterized protein OS=Vitis vinifera GN=VIT_12s0142g00620 PE=4 SV=1	8e-175	ref|XP_002280055.2| PREDICTED: LRR receptor-like serine/threonine-protein kinase ERECTA-like [Vitis vinifera] emb|CAN62290.1| hypothetical protein VITISV_017315 [Vitis vinifera]	7e-175	B9S334_RICCO/192-252 PF13855.1;LRR_8;	5e-21	S	GO:0032440.2-alkenal reductase [NAD(P)] activity;GO:0016310.phosphorylation;GO:0016301.kinase activity;GO:0055114.oxidation-reduction process;GO:0016491.oxidoreductase activity;	-	-	-
CL1Contig340	13.23	13.36	16.31	1725	-	-	gnl|CDD|192915 pfam12014. DUF3506. Domain of unknown function (DUF3506). This presumed domain is functionally uncharacterized. This domain is found in eukaryotes. This domain is typically between 131 to 148 amino acids in length. This domain has a conserved KLTGD sequence motif.	9e-52	tr|D7SHT0|D7SHT0_VITVI Putative uncharacterized protein OS=Vitis vinifera GN=VIT_17s0000g08220 PE=4 SV=1	6e-158	ref|XP_002279734.2| PREDICTED: protein EXECUTER 1. chloroplastic [Vitis vinifera]	4e-158	B9RB35_RICCO/495-625 PF12014.3;DUF3506;	6e-63	-	-	-	-	-
CL1Contig341	5.8	6.56	8.78	1495	-	-	-	-	-	-	-	-	-	-	-	-	-	-	-
CL1Contig342	1.61	2.06	3.46	828	-	-	-	-	-	-	-	-	-	-	-	-	-	-	-
CL1Contig343	5.7	6.8	4.92	1395	-	-	-	-	tr|F6H2M9|F6H2M9_VITVI Putative uncharacterized protein OS=Vitis vinifera GN=VIT_19s0014g01280 PE=4 SV=1	1e-20	-	-	E0CS88_VITVI/21-269 PB022852; Pfam-B_22852;	2e-21	-	-	-	-	-
CL1Contig344	2.82	1.37	1.21	1481	-	-	gnl|CDD|191010 pfam04504. DUF573. Protein of unknown function. DUF573.	3e-22	-	-	-	-	B9RPN8_RICCO/149-243 PF04504.9;DUF573;	7e-13	-	-	-	-	-
CL1Contig345	4.43	2.24	1.4	2249	-	-	-	-	tr|A5AUF9|A5AUF9_VITVI Putative uncharacterized protein OS=Vitis vinifera GN=VITISV_027339 PE=4 SV=1	2e-169	ref|XP_002277132.1| PREDICTED: CMP-N-acetylneuraminate-beta-galactosamide-alpha-2.3-sialyltransferase 1-like [Vitis vinifera]	8e-171	A5AUF9_VITVI/114-377 PF00777.13;Glyco_transf_29;	6e-137	-	GO:0003836.beta-galactoside (CMP) alpha-2.3-sialyltransferase activity;GO:0006486.protein glycosylation;GO:0016757.transferase activity. transferring glycosyl groups;GO:0030173.integral to Golgi membrane;GO:0008373.sialyltransferase activity;GO:0016740.transferase activity;	-	-	-
CL1Contig346	3.5	2.39	8.33	1791	-	-	-	-	tr|F6HTE1|F6HTE1_VITVI Putative uncharacterized protein OS=Vitis vinifera GN=VIT_02s0012g00290 PE=4 SV=1	5e-50	-	-	B9N2T7_POPTR/295-338 PF13920.1;zf-C3HC4_3;	6e-07	O	GO:0008270.zinc ion binding;	-	-	-
CL1Contig347	3.08	2.44	1.47	1106	sp|Q9SZT8|PP354_ARATH Pentatricopeptide repeat-containing protein At4g37380. chloroplastic OS=Arabidopsis thaliana GN=PCMP-H48 PE=2 SV=1	2e-122	-	-	tr|F6HSW6|F6HSW6_VITVI Putative uncharacterized protein OS=Vitis vinifera GN=VIT_07s0129g00680 PE=4 SV=1	1e-152	ref|XP_002279137.1| PREDICTED: pentatricopeptide repeat-containing protein At4g37380. chloroplastic-like [Vitis vinifera]	1e-152	B9SG26_RICCO/324-373 PF13041.1;PPR_2;	1e-17	-	GO:0005488.binding;	-	-	-
CL1Contig348	11.38	19.71	18.29	1103	-	-	gnl|CDD|202999 pfam04398. DUF538. Protein of unknown function. DUF538. This family consists of several plant proteins of unknown function.	3e-36	tr|F6GUJ3|F6GUJ3_VITVI Putative uncharacterized protein OS=Vitis vinifera GN=VIT_06s0004g00890 PE=4 SV=1	9e-54	ref|XP_002283456.2| PREDICTED: uncharacterized protein LOC100253539 [Vitis vinifera]	8e-54	B9GLI0_POPTR/31-141 PF04398.7;DUF538;	1e-46	-	-	-	-	-
CL1Contig349	2.95	5.58	5.09	1186	-	-	gnl|CDD|130620 TIGR01557. myb_SHAQKYF. myb-like DNA-binding domain. SHAQKYF class. This model describes a DNA-binding domain restricted to (but common in) plant proteins. many of which also contain a response regulator domain. The domain appears related to the Myb-like DNA-binding domain described by Pfam model pfam00249. It is distinguished in part by a well-conserved motif SH[AL]QKY[RF] at the …	4e-21	tr|F6HQP5|F6HQP5_VITVI Putative uncharacterized protein OS=Vitis vinifera GN=VIT_08s0040g00900 PE=4 SV=1	7e-70	ref|XP_002283226.1| PREDICTED: uncharacterized protein LOC100256764 isoform 1 [Vitis vinifera] ref|XP_003632618.1| PREDICTED: uncharacterized protein LOC100256764 isoform 2 [Vitis vinifera]	6e-70	D8QSL9_SELML/110-160 PF00249.26;Myb_DNA-binding;	5e-25	-	GO:0005634.nucleus;GO:0003677.DNA binding;GO:0006355.regulation of transcription. DNA-dependent;	-	-	-
CL1Contig350	2.95	2.56	1.79	1247	-	-	-	-	tr|G7IS52|G7IS52_MEDTR Putative uncharacterized protein OS=Medicago truncatula GN=MTR_2g099820 PE=4 SV=1	1e-51	ref|XP_003597581.1| hypothetical protein MTR_2g099820 [Medicago truncatula] gb|AES67832.1| hypothetical protein MTR_2g099820 [Medicago truncatula]	1e-51	D7L1I6_ARALL/1-271 PB057403; Pfam-B_57403;	1e-43	-	-	-	-	-
CL1Contig351	3.33	1.84	0.72	2465	-	-	-	-	tr|I1P9P3|I1P9P3_ORYGL Uncharacterized protein OS=Oryza glaberrima PE=4 SV=1	0	gb|ABF95079.1| Ser/Thr protein phosphatase family protein. expressed [Oryza sativa Japonica Group] gb|EEE58730.1| hypothetical protein OsJ_10210 [Oryza sativa Japonica Group]	0	F2D3P6_HORVD/1-293 PB006408; Pfam-B_6408;	2e-108	-	-	-	-	-
CL1Contig352	1.75	2.83	2.57	497	-	-	-	-	tr|A5AFD9|A5AFD9_VITVI Putative uncharacterized protein OS=Vitis vinifera GN=VITISV_006367 PE=4 SV=1	4e-19	emb|CAN71225.1| hypothetical protein VITISV_006367 [Vitis vinifera]	3e-19	-	-	-	GO:0015074.DNA integration;GO:0003723.RNA binding;GO:0003677.DNA binding;GO:0003676.nucleic acid binding;GO:0003964.RNA-directed DNA polymerase activity;GO:0046872.metal ion binding;GO:0008270.zinc ion binding;GO:0006278.RNA-dependent DNA replication;	-	-	-
CL1Contig353	2.96	2.18	2.35	1489	-	-	gnl|CDD|192895 pfam11955. PORR. Plant organelle RNA recognition domain. This family. which was previously known as DUF860. has been shown to be a component of group II intron ribonucleoprotein particles in maize chloroplasts. The domain is required for the splicing of the introns with which it associates. and promotes splicing in the context of a heterodimer with the RNase III-domain protein RNC1…	5e-92	tr|B9SB45|B9SB45_RICCO Putative uncharacterized protein OS=Ricinus communis GN=RCOM_0784650 PE=4 SV=1	3e-107	ref|XP_002265738.1| PREDICTED: uncharacterized protein LOC100266927 [Vitis vinifera] emb|CBI39436.3| unnamed protein product [Vitis vinifera]	3e-115	D7U9M2_VITVI/58-401 PF11955.3;PORR;	4e-117	-	-	-	-	-
CL1Contig354	2.17	0.72	0.67	1788	-	-	-	-	-	-	-	-	F2ECZ8_HORVD/622-669 PF13041.1;PPR_2;	2e-16	-	-	-	-	-
CL1Contig355	3.8	1.78	3.19	1485	-	-	-	-	tr|B9RWF6|B9RWF6_RICCO Putative uncharacterized protein OS=Ricinus communis GN=RCOM_1019110 PE=4 SV=1	3e-117	ref|XP_002273954.1| PREDICTED: UV radiation resistance-associated gene protein [Vitis vinifera] emb|CBI17213.3| unnamed protein product [Vitis vinifera]	4e-129	Q8S9J3_ARATH/5-339 PF10186.4;Atg14;	3e-98	-	-	-	-	-
CL1Contig356	7.73	3.33	4.67	619	-	-	-	-	-	-	-	-	-	-	-	-	-	-	-
CL1Contig357	12.51	12.94	32.75	1278	sp|O48670|RER1A_ARATH Protein RER1A OS=Arabidopsis thaliana GN=RER1A PE=2 SV=1	3e-69	gnl|CDD|202582 pfam03248. Rer1. Rer1 family. RER1 family protein are involved in involved in the retrieval of some endoplasmic reticulum membrane proteins from the early golgi compartment. The C terminus of yeast Rer1p interacts with a coatomer complex.	3e-87	tr|D7SVS2|D7SVS2_VITVI Putative uncharacterized protein OS=Vitis vinifera GN=VIT_07s0031g00030 PE=4 SV=1	6e-85	ref|XP_002283333.1| PREDICTED: protein RER1A [Vitis vinifera] emb|CBI21371.3| unnamed protein product [Vitis vinifera]	6e-85	D7SVS2_VITVI/21-191 PF03248.8;Rer1;	3e-80	U	GO:0016021.integral to membrane;	-	-	-
CL1Contig358	3.41	4.2	3.9	1601	sp|Q0J4D4|PUS3_ORYSJ RNA pseudourine synthase 3. mitochondrial OS=Oryza sativa subsp. japonica GN=Os08g0520100 PE=2 SV=1	0	gnl|CDD|211346 cd02869. PseudoU_synth_RluCD_like. Pseudouridine synthase. RsuA/RluD family. This group is comprised of eukaryotic. bacterial and archeal proteins similar to eight site specific Escherichia coli pseudouridine synthases: RsuA. RluA. RluB. RluC. RluD. RluE. RluF and TruA. Pseudouridine synthases catalyze the isomerization of specific uridines in a n RNA molecule to pseudouridines (5-…	5e-45	tr|D7SS16|D7SS16_VITVI Putative uncharacterized protein OS=Vitis vinifera GN=VIT_09s0054g00780 PE=4 SV=1	0	ref|XP_002267010.1| PREDICTED: RNA pseudourine synthase 3. mitochondrial-like [Vitis vinifera]	0	A3BUX1_ORYSJ/219-392 PF00849.17;PseudoU_synth_2;	2e-97	-	GO:0003723.RNA binding;GO:0009451.RNA modification;GO:0009982.pseudouridine synthase activity;GO:0001522.pseudouridine synthesis;	-	-	-
CL1Contig359	4.33	10.39	33.84	2474	sp|Q9ZWJ3|U85A2_ARATH UDP-glycosyltransferase 85A2 OS=Arabidopsis thaliana GN=UGT85A2 PE=2 SV=1	8e-119	gnl|CDD|178378 PLN02779. PLN02779. haloacid dehalogenase-like hydrolase family protein.	2e-136	tr|I1I826|I1I826_BRADI Uncharacterized protein OS=Brachypodium distachyon GN=BRADI3G38777 PE=4 SV=1	8e-144	ref|XP_003574671.1| PREDICTED: protein CbbY. chromosomal-like isoform 1 [Brachypodium distachyon]	8e-144	B9RJL9_RICCO/28-458 PF00201.13;UDPGT;	4e-130	-	GO:0016787.hydrolase activity;GO:0008152.metabolic process;GO:0003824.catalytic activity;	-	-	-
CL1Contig360	3.34	3.89	3.82	2770	sp|Q8VZD4|DEG15_ARATH Glyoxysomal processing protease. glyoxysomal OS=Arabidopsis thaliana GN=DEG15 PE=1 SV=2	1e-174	gnl|CDD|205544 pfam13365. Trypsin_2. Trypsin-like peptidase domain. This family includes trypsin like peptidase domains.	9e-12	tr|F6HM26|F6HM26_VITVI Putative uncharacterized protein OS=Vitis vinifera GN=VIT_10s0003g00070 PE=4 SV=1	0	ref|XP_002273997.2| PREDICTED: LOW QUALITY PROTEIN: glyoxysomal processing protease. glyoxysomal-like [Vitis vinifera]	0	B9RBB4_RICCO/386-608 PF13365.1;Trypsin_2;	1e-59	-	GO:0004252.serine-type endopeptidase activity;GO:0016787.hydrolase activity;GO:0008233.peptidase activity;GO:0006508.proteolysis;GO:0008152.metabolic process;GO:0003824.catalytic activity;	-	-	-
CL1Contig361	3.03	1.34	1.82	786	-	-	-	-	-	-	-	-	-	-	-	-	-	-	-
CL1Contig362	15.7	12.64	16.34	1180	sp|Q93VG8|PPDEX_ARATH DeSI-like protein At4g17486 OS=Arabidopsis thaliana GN=At4g17486 PE=2 SV=1	4e-94	gnl|CDD|203346 pfam05903. DUF862. PPPDE putative peptidase domain. The PPPDE superfamily (after Permuted Papain fold Peptidases of DsRNA viruses and Eukaryotes). consists of predicted thiol peptidases with a circularly permuted papain-like fold. The inference of the likely DUB function of the PPPDE superfamily proteins is based on the fusions of the catalytic domain to Ub-binding PUG (PUB)/UBA do…	2e-60	tr|B9MUS7|B9MUS7_POPTR Predicted protein OS=Populus trichocarpa GN=POPTRDRAFT_589895 PE=4 SV=1	7e-111	ref|XP_002326664.1| predicted protein [Populus trichocarpa] gb|EEE72463.1| predicted protein [Populus trichocarpa]	6e-111	B9MUS7_POPTR/26-163 PF05903.9;DUF862;	7e-85	S	-	-	-	-
CL1Contig363	5.85	3.94	3.78	3874	-	-	-	-	tr|F6H7D6|F6H7D6_VITVI Putative uncharacterized protein OS=Vitis vinifera GN=VIT_16s0098g01310 PE=4 SV=1	0	ref|XP_002271655.2| PREDICTED: uncharacterized protein LOC100258836 [Vitis vinifera]	0	B2Z6N3_NICBE/1751-2408 PB036944; Pfam-B_36944;	4e-177	-	-	-	-	-
CL1Contig364	8.9	7.97	3.78	1006	-	-	gnl|CDD|178697 PLN03152. PLN03152. hypothetical protein; Provisional.	1e-124	tr|B9RF17|B9RF17_RICCO Putative uncharacterized protein OS=Ricinus communis GN=RCOM_1430460 PE=4 SV=1	6e-95	ref|XP_002512336.1| conserved hypothetical protein [Ricinus communis] gb|EEF49788.1| conserved hypothetical protein [Ricinus communis]	5e-95	B9RF17_RICCO/65-238 PB182518; Pfam-B_182518;	2e-94	-	GO:0009523.photosystem II;GO:0019898.extrinsic to membrane;GO:0005509.calcium ion binding;GO:0015979.photosynthesis;GO:0009654.oxygen evolving complex;	-	-	-
CL1Contig365	26.03	16.35	27.24	1607	sp|Q9S7T8|SPZX_ARATH Serpin-ZX OS=Arabidopsis thaliana GN=At1g47710 PE=1 SV=1	5e-152	gnl|CDD|29118 cd02043. plant_SERPIN. SERine Proteinase INhibitors (serpins). plant specific subgroup. It has been suggested that plant serpins play a role in defense against insect predators. This subgroup corresponds to clade P of the serpin superfamily. In general. serpins exhibit conformational polymorphism shifting from native to cleaved. latent. delta. or polymorphic forms. Many serpins. suc…	2e-171	tr|A5AT46|A5AT46_VITVI Putative uncharacterized protein OS=Vitis vinifera GN=VITISV_021647 PE=3 SV=1	0	emb|CAN78278.1| hypothetical protein VITISV_021647 [Vitis vinifera]	0	A5AT46_VITVI/8-386 PF00079.15;Serpin;	7e-178	V	GO:0010466.negative regulation of peptidase activity;GO:0004867.serine-type endopeptidase inhibitor activity;GO:0016740.transferase activity;GO:0030414.peptidase inhibitor activity;	-	K13963	ko05146. Amoebiasis;
CL1Contig366	2.68	6.11	12.37	1012	-	-	-	-	-	-	-	-	-	-	-	-	-	-	-
CL1Contig367	6.34	2	3.33	2055	sp|Q9ZUU0|WRK44_ARATH WRKY transcription factor 44 OS=Arabidopsis thaliana GN=WRKY44 PE=1 SV=2	2e-97	gnl|CDD|145969 pfam03106. WRKY. WRKY DNA -binding domain.	2e-32	tr|F6HQV7|F6HQV7_VITVI Putative uncharacterized protein OS=Vitis vinifera GN=VIT_08s0040g03070 PE=4 SV=1	0	ref|XP_002275978.1| PREDICTED: WRKY transcription factor 44-like [Vitis vinifera]	0	E7CEX2_CUCSA/204-262 PF03106.10;WRKY;	2e-32	-	GO:0006355.regulation of transcription. DNA-dependent;GO:0043565.sequence-specific DNA binding;GO:0006351.transcription. DNA-dependent;GO:0003700.sequence-specific DNA binding transcription factor activity;	-	-	-
CL1Contig368	0.88	1.44	1.51	512	-	-	-	-	-	-	-	-	-	-	-	-	-	-	-
CL1Contig369	5.16	2.84	8.55	637	-	-	-	-	-	-	-	-	-	-	-	-	-	-	-
CL1Contig370	0.4	3.9	3.63	1172	sp|P29136|MEP1_SOYBN Metalloendoproteinase 1 OS=Glycine max PE=1 SV=2	2e-78	gnl|CDD|201216 pfam00413. Peptidase_M10. Matrixin. The members of this family are enzymes that cleave peptides. These proteases require zinc for catalysis.	1e-58	tr|F6HV37|F6HV37_VITVI Putative uncharacterized protein OS=Vitis vinifera GN=VIT_14s0066g01970 PE=4 SV=1	1e-95	ref|XP_002275556.1| PREDICTED: metalloendoproteinase 1-like [Vitis vinifera]	1e-95	B9I890_POPTR/9-164 PF00413.19;Peptidase_M10;	3e-57	-	GO:0031012.extracellular matrix;GO:0046872.metal ion binding;GO:0016787.hydrolase activity;GO:0008237.metallopeptidase activity;GO:0008233.peptidase activity;GO:0008152.metabolic process;GO:0006508.proteolysis;GO:0004222.metalloendopeptidase activity;GO:0008270.zinc ion binding;	EC:3.4.24.24	K07761	-
CL1Contig371	7.71	4.77	4.54	1521	-	-	gnl|CDD|206045 pfam13874. Nup54. Nucleoporin complex subunit 54. This is the human Nup54 subunit of the nucleoporin complex. equivalent to Nup57 of yeast. Nup54. Nup58 and Nup62 all have similar affinities for importin-beta. It seems likely that they are the only FG-repeat nucleoporins of the central channel. and as such they would form a zone of equal affinity spanning the central channel. The d…	2e-35	tr|F6HG89|F6HG89_VITVI Putative uncharacterized protein OS=Vitis vinifera GN=VIT_01s0010g03310 PE=4 SV=1	7e-155	ref|XP_002279552.1| PREDICTED: nuclear pore complex protein Nup54-like [Vitis vinifera]	6e-155	D7TAV1_VITVI/48-197 PF13874.1;Nup54;	8e-79	-	-	-	K14308	ko03013. RNA transport;
CL1Contig372	1.8	1.38	2.06	1325	-	-	-	-	tr|B9NFK4|B9NFK4_POPTR Predicted protein (Fragment) OS=Populus trichocarpa GN=POPTRDRAFT_298824 PE=4 SV=1	1e-81	ref|XP_002334039.1| predicted protein [Populus trichocarpa] gb|EEE77965.1| predicted protein [Populus trichocarpa]	1e-81	D7SP78_VITVI/536-765 PF09814.4;DUF2351;	1e-77	-	-	-	-	-
CL1Contig373	32.31	11.3	10.95	1491	-	-	-	-	tr|I1M2A2|I1M2A2_SOYBN Uncharacterized protein OS=Glycine max PE=4 SV=1	8e-22	emb|CAN73264.1| hypothetical protein VITISV_021768 [Vitis vinifera]	1e-18	A5CB80_VITVI/141-289 PB278826; Pfam-B_278826;	2e-11	-	-	-	-	-
CL1Contig374	3.89	2.27	2.44	343	-	-	-	-	-	-	-	-	-	-	-	-	-	-	-
CL1Contig375	15.33	7.33	0.65	2419	sp|Q9ZQC5|ICR2_ARATH Interactor of constitutive active ROPs 2. chloroplastic OS=Arabidopsis thaliana GN=ICR2 PE=1 SV=1	2e-117	-	-	tr|F6HQZ3|F6HQZ3_VITVI Putative uncharacterized protein OS=Vitis vinifera GN=VIT_08s0040g02400 PE=4 SV=1	0	ref|XP_002279291.1| PREDICTED: interactor of constitutive active ROPs 2. chloroplastic-like [Vitis vinifera]	0	B9SGR1_RICCO/12-566 PB014147; Pfam-B_14147;	1e-159	ZS	-	-	-	-
CL1Contig376	6.67	4.77	0.28	1581	sp|Q42656|AGAL_COFAR Alpha-galactosidase OS=Coffea arabica PE=1 SV=1	0	gnl|CDD|166449 PLN02808. PLN02808. alpha-galactosidase.	0	tr|B9RZ40|B9RZ40_RICCO Alpha-galactosidase/alpha-n-acetylgalactosaminidase. putative OS=Ricinus communis GN=RCOM_0934840 PE=4 SV=1	0	ref|XP_002519009.1| alpha-galactosidase/alpha-n-acetylgalactosaminidase. putative [Ricinus communis] gb|EEF43220.1| alpha-galactosidase/alpha-n-acetylgalactosaminidase. putative [Ricinus communis]	0	A9NWJ8_PICSI/27-315 PF02065.13;Melibiase;	1e-142	G	GO:0052692.raffinose alpha-galactosidase activity;GO:0008152.metabolic process;GO:0051682.galactomannan catabolic process;GO:0003824.catalytic activity;GO:0016798.hydrolase activity. acting on glycosyl bonds;GO:0004553.hydrolase activity. hydrolyzing O-glycosyl compounds;GO:0043169.cation binding;GO:0016787.hydrolase activity;GO:0005975.carbohydrate metabolic process;GO:0004557.alpha-galactosidas…	EC:3.2.1.22	K07407	ko00052. Galactose metabolism;ko00561. Glycerolipid metabolism;ko00600. Sphingolipid metabolism;ko00603. Glycosphingolipid biosynthesis - globo series;
CL1Contig377	1.87	2.39	3.26	2259	-	-	-	-	tr|B9T095|B9T095_RICCO Putative uncharacterized protein OS=Ricinus communis GN=RCOM_0767320 PE=4 SV=1	1e-72	ref|XP_002531664.1| conserved hypothetical protein [Ricinus communis] gb|EEF30708.1| conserved hypothetical protein [Ricinus communis]	1e-72	Q6Z238_ORYSJ/1-431 PB099358; Pfam-B_99358;	4e-47	ZS	-	-	-	-
CL1Contig378	17.74	17.77	19.07	2933	sp|Q9FWR2|AVPX_ARATH Pyrophosphate-energized membrane proton pump 3 OS=Arabidopsis thaliana GN=AVPL2 PE=2 SV=1	0	gnl|CDD|177916 PLN02277. PLN02277. H(+) -translocating inorganic pyrophosphatase.	0	tr|D7SS21|D7SS21_VITVI Putative uncharacterized protein OS=Vitis vinifera GN=VIT_09s0054g00700 PE=3 SV=1	0	ref|XP_002265811.2| PREDICTED: pyrophosphate-energized membrane proton pump 3 [Vitis vinifera]	0	B8AJF2_ORYSI/72-795 PF03030.11;H_PPase;	0	-	GO:0006810.transport;GO:0016020.membrane;GO:0000287.magnesium ion binding;GO:0004427.inorganic diphosphatase activity;GO:0006811.ion transport;GO:0016787.hydrolase activity;GO:0005887.integral to plasma membrane;GO:0016021.integral to membrane;GO:0015992.proton transport;GO:0005886.plasma membrane;GO:0009678.hydrogen-translocating pyrophosphatase activity;	EC:3.6.1.1	K01507	ko00190. Oxidative phosphorylation;
CL1Contig379	5.58	2.87	3.09	2404	sp|Q8RX28|HDA5_ARATH Histone deacetylase 5 OS=Arabidopsis thaliana GN=HDA5 PE=2 SV=1	0	gnl|CDD|212518 cd09992. HDAC_classII. Histone deacetylases and histone-like deacetylases. classII. Class II histone deacetylases are Zn-dependent enzymes that catalyze hydrolysis of N(6)-acetyl-lysine residues of histones (EC 3.5.1.98) and possibly other proteins to yield deacetylated histones/other proteins. This group includes animal HDAC4.5.6.7.8.9.10. fungal HOS3 and HDA1. plant HDA5 and HDA1…	7e-118	tr|D7SI14|D7SI14_VITVI Putative uncharacterized protein OS=Vitis vinifera GN=VIT_17s0000g07280 PE=4 SV=1	0	ref|XP_002305854.1| histone deacetylase [Populus trichocarpa] gb|EEE86365.1| histone deacetylase [Populus trichocarpa]	0	D7SI14_VITVI/17-333 PF00850.14;Hist_deacetyl;	4e-140	-	GO:0016787.hydrolase activity;	EC:3.5.1.98	K11407	ko05034. Alcoholism;ko05203. Viral carcinogenesis;
CL1Contig380	10.19	6.3	3.52	2049	sp|P43297|RD21A_ARATH Cysteine proteinase RD21a OS=Arabidopsis thaliana GN=RD21A PE=1 SV=1	1e-120	gnl|CDD|201011 pfam00112. Peptidase_C1. Papain family cysteine protease.	2e-113	tr|A5HIJ5|A5HIJ5_ACTDE Cysteine protease Cp5 OS=Actinidia deliciosa PE=2 SV=1	0	gb|ABQ10203.1| cysteine protease Cp5 [Actinidia deliciosa]	0	D7TJM0_VITVI/12-228 PF00112.18;Peptidase_C1;	2e-120	OT	GO:0016787.hydrolase activity;GO:0008234.cysteine-type peptidase activity;GO:0008233.peptidase activity;GO:0006508.proteolysis;GO:0004197.cysteine-type endopeptidase activity;	-	K01376	-
CL1Contig381	10.52	3.92	4.65	1515	-	-	-	-	tr|D7TWR7|D7TWR7_VITVI Putative uncharacterized protein OS=Vitis vinifera GN=VIT_14s0066g01460 PE=4 SV=1	5e-156	ref|XP_002279099.1| PREDICTED: uncharacterized protein LOC100247524 [Vitis vinifera] emb|CBI34942.3| unnamed protein product [Vitis vinifera]	5e-156	B9RUA5_RICCO/101-315 PF12348.3;CLASP_N;	1e-101	S	GO:0005488.binding;	-	-	-
CL1Contig382	7.43	5.65	5.45	2410	-	-	-	-	tr|F6I6B8|F6I6B8_VITVI Putative uncharacterized protein OS=Vitis vinifera GN=VIT_15s0046g01020 PE=4 SV=1	1e-173	emb|CAN67650.1| hypothetical protein VITISV_005081 [Vitis vinifera]	9e-167	-	-	-	GO:0016779.nucleotidyltransferase activity;	-	-	-
CL1Contig383	3.25	3.8	2.96	4398	sp|Q8GUQ8|XDH1_ARATH Xanthine dehydrogenase 1 OS=Arabidopsis thaliana GN=XDH1 PE=1 SV=1	0	gnl|CDD|178494 PLN02906. PLN02906. xanthine dehydrogenase.	0	tr|H6UJ41|H6UJ41_CAMSI Xanthine dehydrogenase OS=Camellia sinensis PE=2 SV=1	0	gb|AEY85033.1| xanthine dehydrogenase [Camellia sinensis]	0	B9RIB6_RICCO/729-1277 PF02738.13;Ald_Xan_dh_C2;	0	F	GO:0016614.oxidoreductase activity. acting on CH-OH group of donors;GO:0009055.electron carrier activity;GO:0008762.UDP-N-acetylmuramate dehydrogenase activity;GO:0051537.2 iron. 2 sulfur cluster binding;GO:0004855.xanthine oxidase activity;GO:0005506.iron ion binding;GO:0050660.flavin adenine dinucleotide binding;GO:0003824.catalytic activity;GO:0055114.oxidation-reduction process;GO:0051536.iro…	EC:1.17.1.4 1.17.3.2	K00106	ko00230. Purine metabolism;ko00232. Caffeine metabolism;ko00983. Drug metabolism - other enzymes;ko04146. Peroxisome;
CL1Contig384	2.97	7.38	0.59	427	-	-	-	-	-	-	-	-	-	-	-	-	-	-	-
CL1Contig385	14.74	7.12	3.51	2005	-	-	-	-	tr|F6H782|F6H782_VITVI Putative uncharacterized protein OS=Vitis vinifera GN=VIT_16s0098g01820 PE=4 SV=1	1e-135	ref|XP_002277586.1| PREDICTED: uncharacterized protein LOC100257134 [Vitis vinifera]	1e-135	-	-	-	-	-	-	-
CL1Contig386	6.62	4.45	3.98	2067	-	-	gnl|CDD|191082 pfam04765. DUF616. Protein of unknown function (DUF616). Family of uncharacterized proteins.	9e-171	tr|F6I0Y3|F6I0Y3_VITVI Putative uncharacterized protein OS=Vitis vinifera GN=VIT_03s0038g02820 PE=4 SV=1	0	emb|CBI37829.3| unnamed protein product [Vitis vinifera]	0	D7U510_VITVI/158-464 PF04765.8;DUF616;	0	-	-	-	-	-
CL1Contig387	171.34	83.88	183.33	2992	sp|Q43007|PLDA1_ORYSJ Phospholipase D alpha 1 OS=Oryza sativa subsp. japonica GN=PLD1 PE=1 SV=2	0	gnl|CDD|165912 PLN02270. PLN02270. phospholipase D alpha.	0	tr|C0HFU7|C0HFU7_MAIZE Phospholipase D OS=Zea mays PE=2 SV=1	0	gb|ACN25900.1| unknown [Zea mays] gb|ACN27927.1| unknown [Zea mays] gb|ACN28359.1| unknown [Zea mays] gb|ACN29073.1| unknown [Zea mays]	0	B9IMZ2_POPTR/504-704 PF13091.1;PLDc_2;	3e-105	I	GO:0016020.membrane;GO:0005783.endoplasmic reticulum;GO:0046470.phosphatidylcholine metabolic process;GO:0016042.lipid catabolic process;GO:0008152.metabolic process;GO:0003824.catalytic activity;GO:0005737.cytoplasm;GO:0070290.NAPE-specific phospholipase D activity;GO:0005773.vacuole;GO:0004630.phospholipase D activity;GO:0016787.hydrolase activity;GO:0005509.calcium ion binding;GO:0009536.plast…	EC:3.1.4.4	K01115	ko00564. Glycerophospholipid metabolism;ko00565. Ether lipid metabolism;ko04144. Endocytosis;ko04666. Fc gamma R-mediated phagocytosis;ko04724. Glutamatergic synapse;ko04912. GnRH signaling pathway;
CL1Contig388	16.57	27.76	32.34	1138	-	-	gnl|CDD|178718 PLN03174. PLN03174. Chalcone-flavanone isomerase-related; Provisional.	1e-135	tr|B9S415|B9S415_RICCO Putative uncharacterized protein OS=Ricinus communis GN=RCOM_0557520 PE=4 SV=1	3e-105	ref|XP_002520734.1| conserved hypothetical protein [Ricinus communis] gb|EEF41696.1| conserved hypothetical protein [Ricinus communis]	2e-105	B9S415_RICCO/86-290 PF02431.10;Chalcone;	5e-97	-	GO:0016872.intramolecular lyase activity;GO:0042398.cellular modified amino acid biosynthetic process;GO:0045430.chalcone isomerase activity;GO:0009813.flavonoid biosynthetic process;	-	-	-
CL1Contig389	42.32	19.1	12.77	1925	sp|Q8GUI4|UGPI6_ARATH Uncharacterized GPI-anchored protein At1g61900 OS=Arabidopsis thaliana GN=At1g61900 PE=1 SV=1	5e-94	-	-	tr|F6HB01|F6HB01_VITVI Putative uncharacterized protein OS=Vitis vinifera GN=VIT_05s0094g00050 PE=4 SV=1	0	ref|XP_002273850.1| PREDICTED: uncharacterized GPI-anchored protein At1g61900-like [Vitis vinifera]	0	A5B3N6_VITVI/1-466 PB010367; Pfam-B_10367;	0	-	-	-	-	-
CL1Contig390	22.25	14.94	39.7	1888	sp|Q93WX6|NFS2_ARATH Cysteine desulfurase 2. chloroplastic OS=Arabidopsis thaliana GN=NFS2 PE=1 SV=1	0	gnl|CDD|178446 PLN02855. PLN02855. Bifunctional selenocysteine lyase/cysteine desulfurase.	0	tr|D7T1C8|D7T1C8_VITVI Putative uncharacterized protein OS=Vitis vinifera GN=VIT_06s0009g02300 PE=4 SV=1	0	ref|XP_002267920.1| PREDICTED: cysteine desulfurase 2. chloroplastic [Vitis vinifera] emb|CBI24308.3| unnamed protein product [Vitis vinifera]	0	B9SB60_RICCO/80-454 PF00266.14;Aminotran_5;	0	-	GO:0008152.metabolic process;GO:0003824.catalytic activity;GO:0031071.cysteine desulfurase activity;GO:0006534.cysteine metabolic process;GO:0009000.selenocysteine lyase activity;GO:0016829.lyase activity;GO:0016740.transferase activity;GO:0030170.pyridoxal phosphate binding;	EC:2.8.1.7 4.4.1.16	K11717	ko00450. Selenocompound metabolism;ko00730. Thiamine metabolism;
CL1Contig391	1.87	2.2	1.54	1952	sp|Q9M0Y6|DPNPM_ARATH Putative PAP-specific phosphatase. mitochondrial OS=Arabidopsis thaliana GN=At4g05090 PE=2 SV=1	2e-129	gnl|CDD|162304 TIGR01330. bisphos_HAL2. 3'(2').5'-bisphosphate nucleotidase. HAL2 family. Sulfate is incorporated into 3-phosphoadenylylsulfate. PAPS. for utilization in pathways such as methionine biosynthesis. Transfer of sulfate from PAPS to an acceptor leaves adenosine 3'-5'-bisphosphate. APS. This model describes a form found in plants of the enzyme 3'(2').5'-bisphosphate nucleotidase. which…	2e-47	tr|D7UDP6|D7UDP6_VITVI Putative uncharacterized protein OS=Vitis vinifera GN=VIT_00s0203g00060 PE=4 SV=1	1e-142	ref|XP_003635071.1| PREDICTED: putative PAP-specific phosphatase. mitochondrial-like [Vitis vinifera] emb|CBI40861.3| unnamed protein product [Vitis vinifera]	9e-143	D7UDP6_VITVI/73-434 PF00459.20;Inositol_P;	1e-142	FP	GO:0004441.inositol-1.4-bisphosphate 1-phosphatase activity;GO:0004437.inositol or phosphatidylinositol phosphatase activity;GO:0016787.hydrolase activity;	EC:3.1.3.7	K01082	ko00920. Sulfur metabolism;
CL1Contig392	11.71	8.35	14.09	1284	-	-	-	-	tr|D7SZU8|D7SZU8_VITVI Putative uncharacterized protein OS=Vitis vinifera GN=VIT_12s0034g02170 PE=4 SV=1	3e-168	ref|XP_002267621.1| PREDICTED: uncharacterized protein LOC100258355 [Vitis vinifera] emb|CBI23777.3| unnamed protein product [Vitis vinifera]	2e-168	B9STE7_RICCO/9-251 PB020760; Pfam-B_20760;	4e-153	-	GO:0016811.hydrolase activity. acting on carbon-nitrogen (but not peptide) bonds. in linear amides;GO:0016021.integral to membrane;GO:0006672.ceramide metabolic process;	-	-	-
CL1Contig393	10.92	4.21	5.97	1104	-	-	-	-	tr|D7TJT6|D7TJT6_VITVI Putative uncharacterized protein OS=Vitis vinifera GN=VIT_10s0003g02060 PE=4 SV=1	7e-98	ref|XP_002263226.1| PREDICTED: dual specificity protein kinase shkB [Vitis vinifera] emb|CBI30758.3| unnamed protein product [Vitis vinifera]	7e-98	Q1EP67_MUSBA/180-438 PF00069.20;Pkinase;	5e-86	-	GO:0016310.phosphorylation;GO:0005524.ATP binding;GO:0004674.protein serine/threonine kinase activity;GO:0016301.kinase activity;GO:0004672.protein kinase activity;GO:0006468.protein phosphorylation;GO:0009966.regulation of signal transduction;GO:0016772.transferase activity. transferring phosphorus-containing groups;	-	-	-
CL1Contig394	2.56	1.49	3.88	916	-	-	-	-	tr|A5AP76|A5AP76_VITVI Putative uncharacterized protein OS=Vitis vinifera GN=VITISV_026643 PE=4 SV=1	1e-52	emb|CAN73631.1| hypothetical protein VITISV_026643 [Vitis vinifera]	1e-52	A4ZGT4_SOYBN/1-117 PB002358; Pfam-B_2358;	1e-32	-	GO:0005634.nucleus;GO:0003677.DNA binding;GO:0006355.regulation of transcription. DNA-dependent;GO:0043565.sequence-specific DNA binding;GO:0006351.transcription. DNA-dependent;GO:0003700.sequence-specific DNA binding transcription factor activity;GO:0046983.protein dimerization activity;	-	-	-
CL1Contig395	4.03	2.52	3.12	2548	sp|Q9M9Y5|GAUT6_ARATH Probable galacturonosyltransferase 6 OS=Arabidopsis thaliana GN=GAUT6 PE=2 SV=1	2e-170	gnl|CDD|178320 PLN02718. PLN02718. Probable galacturonosyltransferase.	0	tr|D7SQL4|D7SQL4_VITVI Putative uncharacterized protein OS=Vitis vinifera GN=VIT_07s0141g00580 PE=4 SV=1	0	ref|XP_002282102.1| PREDICTED: probable galacturonosyltransferase 6 [Vitis vinifera] emb|CBI17945.3| unnamed protein product [Vitis vinifera]	0	D7SQL4_VITVI/268-562 PF01501.15;Glyco_transf_8;	6e-113	-	GO:0016757.transferase activity. transferring glycosyl groups;GO:0016740.transferase activity;	EC:2.4.1.43	K13648	ko00500. Starch and sucrose metabolism;ko00520. Amino sugar and nucleotide sugar metabolism;
CL1Contig396	0.03	2.35	16.86	1456	-	-	gnl|CDD|199909 cd10747. DnaJ_C. C-terminal substrate binding domain of DnaJ and HSP40. The C-terminal region of the DnaJ/Hsp40 protein mediates oligomerization and binding to denatured polypeptide substrate. DnaJ/Hsp40 is a widely conserved heat-shock protein. It prevents the aggregation of unfolded substrate and forms a ternary complex with both substrate and DnaK/Hsp70; the N-terminal J-domain …	6e-35	tr|F6H935|F6H935_VITVI Putative uncharacterized protein OS=Vitis vinifera GN=VIT_12s0034g02190 PE=4 SV=1	4e-81	emb|CBI23775.3| unnamed protein product [Vitis vinifera]	2e-80	D7SZU6_VITVI/227-307 PF01556.13;DnaJ_C;	8e-22	-	GO:0006457.protein folding;GO:0051082.unfolded protein binding;	-	K09519	-
CL1Contig397	27.42	19.37	16.41	3605	sp|Q9NZW4|DSPP_HUMAN Dentin sialophosphoprotein OS=Homo sapiens GN=DSPP PE=1 SV=2	8e-20	-	-	tr|D7SUX3|D7SUX3_VITVI Putative uncharacterized protein OS=Vitis vinifera GN=VIT_04s0008g05800 PE=4 SV=1	0	ref|XP_002282819.2| PREDICTED: uncharacterized protein LOC100260975 [Vitis vinifera]	0	D7SUX3_VITVI/1-259 PB000026; Pfam-B_26;	4e-117	Y	GO:0003677.DNA binding;GO:0005488.binding;	-	-	-
CL1Contig398	18.87	7.97	7.54	2020	-	-	-	-	tr|F6HGH8|F6HGH8_VITVI Putative uncharacterized protein OS=Vitis vinifera GN=VIT_01s0010g01230 PE=4 SV=1	0	emb|CBI27450.3| unnamed protein product [Vitis vinifera]	0	D7TAC7_VITVI/391-488 PB013329; Pfam-B_13329;	5e-46	-	-	-	-	-
CL1Contig399	2.2	0.99	4.11	1439	sp|Q9STJ8|Y4539_ARATH Receptor-like serine/threonine-protein kinase At4g25390 OS=Arabidopsis thaliana GN=At4g25390 PE=1 SV=1	3e-64	-	-	tr|F6I346|F6I346_VITVI Putative uncharacterized protein OS=Vitis vinifera GN=VIT_15s0048g01400 PE=3 SV=1	1e-74	ref|XP_002272077.2| PREDICTED: receptor-like serine/threonine-protein kinase At2g45590-like [Vitis vinifera]	9e-75	Y2559_ARATH/92-268 PF00069.20;Pkinase;	2e-59	-	GO:0004674.protein serine/threonine kinase activity;GO:0005524.ATP binding;GO:0004672.protein kinase activity;GO:0000166.nucleotide binding;GO:0006468.protein phosphorylation;GO:0016772.transferase activity. transferring phosphorus-containing groups;	-	-	-
CL1Contig400	14.59	11.42	16.33	2751	sp|Q9LDK9|APBLA_ARATH Beta-adaptin-like protein A OS=Arabidopsis thaliana GN=BETAA-AD PE=1 SV=1	0	-	-	tr|D7SUE8|D7SUE8_VITVI Putative uncharacterized protein OS=Vitis vinifera GN=VIT_04s0008g03880 PE=4 SV=1	0	ref|XP_002284239.1| PREDICTED: beta-adaptin-like protein A [Vitis vinifera] emb|CBI20897.3| unnamed protein product [Vitis vinifera]	0	D7SUE8_VITVI/21-553 PF01602.15;Adaptin_N;	0	U	GO:0006886.intracellular protein transport;GO:0030117.membrane coat;GO:0008565.protein transporter activity;GO:0030131.clathrin adaptor complex;GO:0015031.protein transport;GO:0005488.binding;GO:0016192.vesicle-mediated transport;	-	-	-
CL1Contig401	10.94	7.91	8.6	969	-	-	-	-	tr|I1ITU5|I1ITU5_BRADI Uncharacterized protein OS=Brachypodium distachyon GN=BRADI4G40900 PE=4 SV=1	1e-55	ref|XP_003578821.1| PREDICTED: uncharacterized protein LOC100845545 [Brachypodium distachyon]	1e-55	A3CFK0_ORYSJ/1-164 PB004542; Pfam-B_4542;	8e-56	-	-	-	K11878	-
CL1Contig402	16.84	9.77	3.47	1613	sp|Q6Z4H0|6PGL2_ORYSJ Probable 6-phosphogluconolactonase 2 OS=Oryza sativa subsp. japonica GN=Os07g0604000 PE=2 SV=1	5e-114	gnl|CDD|166001 PLN02360. PLN02360. probable 6-phosphogluconolactonase.	3e-150	tr|B9REC3|B9REC3_RICCO 6-phosphogluconolactonase. putative OS=Ricinus communis GN=RCOM_1620240 PE=4 SV=1	9e-127	ref|XP_002512062.1| 6-phosphogluconolactonase. putative [Ricinus communis] gb|EEF50731.1| 6-phosphogluconolactonase. putative [Ricinus communis]	8e-127	B9REC3_RICCO/22-226 PF01182.15;Glucosamine_iso;	2e-103	G	GO:0006098.pentose-phosphate shunt;GO:0016787.hydrolase activity;GO:0017057.6-phosphogluconolactonase activity;GO:0005975.carbohydrate metabolic process;	EC:3.1.1.31	K01057	ko00030. Pentose phosphate pathway;
CL1Contig403	4.66	4.08	3.45	3707	-	-	-	-	tr|F6HGI8|F6HGI8_VITVI Putative uncharacterized protein OS=Vitis vinifera GN=VIT_07s0130g00120 PE=4 SV=1	0	emb|CBI27694.3| unnamed protein product [Vitis vinifera]	0	D7LWY8_ARALL/1-473 PB000772; Pfam-B_772;	4e-108	R	GO:0005488.binding;	-	-	-
CL1Contig404	13.55	9.32	9.81	1054	-	-	gnl|CDD|205816 pfam13639. zf-RING_2. Ring finger domain.	3e-15	-	-	-	-	Q24GF5_TETTH/192-237 PF13639.1;zf-RING_2;	8e-12	-	-	-	K11980	-
CL1Contig405	4.06	2.02	1.33	3220	-	-	gnl|CDD|99731 cd06410. PB1_UP2. Uncharacterized protein 2. The PB1 domain is a modular domain mediating specific protein-protein interaction which play a role in many critical cell processes such as osteoclastogenesis. angiogenesis. early cardiovascular development. and cell polarity. A canonical PB1-PB1 interaction. which involves heterodimerization of two PB1 domains. is required for the format…	6e-25	tr|F6HE43|F6HE43_VITVI Putative uncharacterized protein OS=Vitis vinifera GN=VIT_05s0020g00850 PE=4 SV=1	0	ref|XP_002268620.1| PREDICTED: uncharacterized protein LOC100247698 [Vitis vinifera]	0	A5BJU6_VITVI/399-490 PF10551.4;MULE;	3e-26	-	GO:0008270.zinc ion binding;GO:0003676.nucleic acid binding;	-	-	-
CL1Contig406	14.01	14.49	12.41	1279	-	-	-	-	tr|E0CNX1|E0CNX1_VITVI Putative uncharacterized protein OS=Vitis vinifera GN=VIT_18s0001g08480 PE=4 SV=1	5e-38	ref|XP_002283527.2| PREDICTED: uncharacterized protein LOC100262671 [Vitis vinifera] emb|CBI19349.3| unnamed protein product [Vitis vinifera]	4e-38	E0CNX1_VITVI/61-153 PB048263; Pfam-B_48263;	2e-24	-	-	-	-	-
CL1Contig407	5.62	4.68	7.58	1255	sp|Q9H8H3|MET7A_HUMAN Methyltransferase-like protein 7A OS=Homo sapiens GN=METTL7A PE=1 SV=1	1e-33	gnl|CDD|203885 pfam08241. Methyltransf_11. Methyltransferase domain. Members of this family are SAM dependent methyltransferases.	1e-20	tr|D7TN69|D7TN69_VITVI Putative uncharacterized protein OS=Vitis vinifera GN=VIT_01s0026g02640 PE=4 SV=1	2e-106	ref|XP_002272557.1| PREDICTED: methyltransferase-like protein 7A [Vitis vinifera] emb|CBI31942.3| unnamed protein product [Vitis vinifera]	2e-106	D7TN69_VITVI/136-235 PF08241.7;Methyltransf_11;	3e-42	R	GO:0008152.metabolic process;GO:0008168.methyltransferase activity;GO:0032259.methylation;	-	-	-
CL1Contig408	4.33	0	0	1348	sp|Q9FFC6|GDL78_ARATH GDSL esterase/lipase At5g22810 OS=Arabidopsis thaliana GN=At5g22810 PE=2 SV=3	2e-154	gnl|CDD|58514 cd01837. SGNH_plant_lipase_like. SGNH_plant_lipase_like. a plant specific subfamily of the SGNH-family of hydrolases. a diverse family of lipases and esterases. The tertiary fold of the enzyme is substantially different from that of the alpha/beta hydrolase family and unique among all known hydrolases; its active site closely resembles the Ser-His-Asp(Glu) triad found in other serin…	2e-127	tr|B9SN62|B9SN62_RICCO Zinc finger protein. putative OS=Ricinus communis GN=RCOM_1185640 PE=4 SV=1	2e-174	ref|XP_002527431.1| zinc finger protein. putative [Ricinus communis] gb|EEF34923.1| zinc finger protein. putative [Ricinus communis]	2e-174	B9SN62_RICCO/38-350 PF00657.17;Lipase_GDSL;	3e-162	-	GO:0016787.hydrolase activity;GO:0016298.lipase activity;GO:0016788.hydrolase activity. acting on ester bonds;GO:0006629.lipid metabolic process;	-	-	-
CL1Contig409	101.78	9.5	7.75	1343	sp|O24542|AX22D_VIGRR Auxin-induced protein 22D OS=Vigna radiata var. radiata GN=AUX22D PE=2 SV=1	9e-71	gnl|CDD|202200 pfam02309. AUX_IAA. AUX/IAA family. Transcription of the AUX/IAA family of genes is rapidly induced by the plant hormone auxin. Some members of this family are longer and contain an N terminal DNA binding domain. The function of this region is uncertain.	2e-93	tr|Q8RW14|Q8RW14_9ROSI Aux/IAA protein OS=Populus tremula x Populus tremuloides GN=IAA8 PE=2 SV=1	9e-75	ref|XP_002284121.1| PREDICTED: auxin-induced protein 22D [Vitis vinifera] emb|CBI26356.3| unnamed protein product [Vitis vinifera]	6e-77	D7T785_VITVI/11-192 PF02309.11;AUX_IAA;	4e-77	-	GO:0005634.nucleus;GO:0005515.protein binding;GO:0006355.regulation of transcription. DNA-dependent;GO:0009734.auxin mediated signaling pathway;GO:0006351.transcription. DNA-dependent;GO:0046983.protein dimerization activity;	-	K14484	ko04075. Plant hormone signal transduction;
CL1Contig410	23.61	22.46	32.17	1986	-	-	-	-	tr|F6HEG3|F6HEG3_VITVI Putative uncharacterized protein OS=Vitis vinifera GN=VIT_16s0039g02200 PE=4 SV=1	0	ref|XP_002274331.2| PREDICTED: E3 ubiquitin-protein ligase synoviolin-like [Vitis vinifera]	0	D3B8I8_POLPA/11-181 PB238369; Pfam-B_238369;	3e-28	-	GO:0046872.metal ion binding;GO:0008270.zinc ion binding;	EC:6.3.2.19	K10601	ko04120. Ubiquitin mediated proteolysis;ko04141. Protein processing in endoplasmic reticulum;
CL1Contig411	124.67	175.49	204.39	1411	sp|Q9LEV3|CBSX3_ARATH CBS domain-containing protein CBSX3. mitochondrial OS=Arabidopsis thaliana GN=CBSX3 PE=1 SV=1	4e-108	gnl|CDD|73122 cd04623. CBS_pair_10. The CBS domain. named after human CBS. is a small domain originally identified in cystathionine beta-synthase and is subsequently found in a wide range of different proteins. CBS domains usually occur in tandem repeats. They associate to form a so-called Bateman domain or a CBS pair based on crystallographic studies in bacteria. The CBS pair was used as a basis…	2e-43	tr|D7SJF5|D7SJF5_VITVI Putative uncharacterized protein OS=Vitis vinifera GN=VIT_06s0004g08460 PE=4 SV=1	6e-117	emb|CBI15781.3| unnamed protein product [Vitis vinifera]	5e-117	B9SK70_RICCO/132-189 PF00571.23;CBS;	1e-26	-	GO:0008152.metabolic process;GO:0003824.catalytic activity;	-	-	-
CL1Contig412	29.62	24.93	33.67	2358	sp|Q9SRE5|Y1666_ARATH Uncharacterized protein At1g76660 OS=Arabidopsis thaliana GN=At1g76660 PE=1 SV=1	1e-100	-	-	tr|F6I6Y3|F6I6Y3_VITVI Putative uncharacterized protein OS=Vitis vinifera GN=VIT_18s0122g00140 PE=4 SV=1	8e-169	ref|XP_002274136.2| PREDICTED: uncharacterized protein At1g76660-like [Vitis vinifera]	7e-169	Q0DT38_ORYSJ/1-539 PB006836; Pfam-B_6836;	4e-122	-	-	-	-	-
CL1Contig413	1.11	16.48	29.68	1225	-	-	gnl|CDD|206179 pfam14009. DUF4228. Domain of unknown function (DUF4228). This domain is found in plants. The function is not known.	2e-40	tr|F6HFK5|F6HFK5_VITVI Putative uncharacterized protein OS=Vitis vinifera GN=VIT_01s0011g04550 PE=4 SV=1	1e-44	ref|XP_002284010.1| PREDICTED: uncharacterized protein LOC100262828 [Vitis vinifera]	9e-45	A9PGX2_POPTR/1-172 PF14009.1;DUF4228;	5e-44	-	-	-	-	-
CL1Contig414	10.49	15.33	23.23	1114	-	-	-	-	tr|D7TZ54|D7TZ54_VITVI Putative uncharacterized protein OS=Vitis vinifera GN=VIT_05s0077g00110 PE=4 SV=1	3e-52	ref|XP_002282518.1| PREDICTED: uncharacterized protein LOC100251153 [Vitis vinifera] emb|CBI35770.3| unnamed protein product [Vitis vinifera]	3e-52	D7TZ54_VITVI/88-288 PB024245; Pfam-B_24245;	3e-53	-	-	-	-	-
CL1Contig415	34.06	22.66	36.81	2561	sp|Q94C11|SUGP1_ARATH SURP and G-patch domain-containing protein 1-like protein OS=Arabidopsis thaliana GN=At3g52120 PE=2 SV=1	6e-111	gnl|CDD|201983 pfam01805. Surp. Surp module. This domain is also known as the SWAP domain. SWAP stands for Suppressor-of-White-APricot. It has been suggested that these domains may be RNA binding.	5e-11	tr|D7T2X7|D7T2X7_VITVI Putative uncharacterized protein OS=Vitis vinifera GN=VIT_13s0064g01280 PE=4 SV=1	2e-126	ref|XP_003633594.1| PREDICTED: SURP and G-patch domain-containing protein 1-like protein-like isoform 2 [Vitis vinifera] emb|CBI24858.3| unnamed protein product [Vitis vinifera]	2e-126	B9RHH0_RICCO/147-201 PF01805.15;Surp;	5e-23	-	GO:0006396.RNA processing;GO:0003723.RNA binding;GO:0005622.intracellular;GO:0003676.nucleic acid binding;	-	K13096	-
CL1Contig416	55.87	35.32	45.94	1361	sp|Q7DLS1|PSB7B_ARATH Proteasome subunit beta type-7-B OS=Arabidopsis thaliana GN=PBB2 PE=1 SV=2	4e-162	gnl|CDD|48461 cd03763. proteasome_beta_type_7. proteasome beta type-7 subunit. The 20S proteasome. multisubunit proteolytic complex. is the central enzyme of nonlysosomal protein degradation in both the cytosol and nucleus. It is composed of 28 subunits arranged as four homoheptameric rings that stack on top of one another forming an elongated alpha-beta-beta-alpha cylinder with a central cavity.…	5e-121	tr|A9NYV8|A9NYV8_PICSI Proteasome subunit beta type OS=Picea sitchensis PE=2 SV=1	7e-174	gb|ABK25819.1| unknown [Picea sitchensis]	6e-174	B9SJ80_RICCO/37-218 PF00227.21;Proteasome;	4e-117	O	GO:0004175.endopeptidase activity;GO:0005634.nucleus;GO:0051603.proteolysis involved in cellular protein catabolic process;GO:0008233.peptidase activity;GO:0004298.threonine-type endopeptidase activity;GO:0000502.proteasome complex;GO:0005737.cytoplasm;GO:0005839.proteasome core complex;GO:0016787.hydrolase activity;	EC:3.4.25.1	K02739	ko03050. Proteasome;
CL1Contig417	8.91	5.77	6.39	1247	-	-	-	-	tr|F6HEW1|F6HEW1_VITVI Putative uncharacterized protein OS=Vitis vinifera GN=VIT_01s0011g03660 PE=4 SV=1	5e-32	ref|XP_002283553.1| PREDICTED: uncharacterized protein LOC100244058 [Vitis vinifera]	4e-32	B9HJ39_POPTR/197-269 PB050677; Pfam-B_50677;	5e-07	-	-	-	-	-
CL1Contig418	3.37	2.98	3.7	901	-	-	-	-	tr|I1HLB2|I1HLB2_BRADI Uncharacterized protein OS=Brachypodium distachyon GN=BRADI2G34140 PE=4 SV=1	1e-12	-	-	-	-	-	-	-	-	-
CL1Contig419	7.2	4.77	5.39	828	-	-	-	-	tr|F6HPI3|F6HPI3_VITVI Putative uncharacterized protein OS=Vitis vinifera GN=VIT_01s0026g01130 PE=4 SV=1	2e-38	ref|XP_002272743.1| PREDICTED: uncharacterized protein LOC100243345 [Vitis vinifera]	8e-42	D7TNI4_VITVI/1-188 PB019732; Pfam-B_19732;	8e-40	-	-	-	-	-
CL1Contig420	36.07	3.21	1.62	2220	sp|O48780|KCS11_ARATH 3-ketoacyl-CoA synthase 11 OS=Arabidopsis thaliana GN=KCS11 PE=1 SV=1	0	gnl|CDD|165836 PLN02192. PLN02192. 3-ketoacyl-CoA synthase.	0	tr|F6HDW6|F6HDW6_VITVI 3-ketoacyl-CoA synthase OS=Vitis vinifera GN=VIT_05s0020g04540 PE=3 SV=1	0	ref|XP_002283935.1| PREDICTED: 3-ketoacyl-CoA synthase 11 [Vitis vinifera]	0	B9RTG6_RICCO/103-394 PF08392.7;FAE1_CUT1_RppA;	2e-157	-	GO:0016020.membrane;GO:0008152.metabolic process;GO:0016747.transferase activity. transferring acyl groups other than amino-acyl groups;GO:0016740.transferase activity;GO:0006633.fatty acid biosynthetic process;GO:0003824.catalytic activity;GO:0008610.lipid biosynthetic process;	EC:2.3.1.-	K15397	ko00062. Fatty acid elongation;
CL1Contig421	5.39	3.61	2.8	1503	-	-	-	-	tr|A5BR54|A5BR54_VITVI Putative uncharacterized protein OS=Vitis vinifera GN=VIT_15s0021g01540 PE=4 SV=1	1e-104	ref|XP_002273241.1| PREDICTED: protein kinase G11A [Vitis vinifera] emb|CAN79227.1| hypothetical protein VITISV_011040 [Vitis vinifera]	1e-104	Q0JBA2_ORYSJ/1-239 PB045896; Pfam-B_45896;	1e-54	-	GO:0016310.phosphorylation;GO:0005524.ATP binding;GO:0004674.protein serine/threonine kinase activity;GO:0016301.kinase activity;GO:0004672.protein kinase activity;GO:0006468.protein phosphorylation;GO:0016740.transferase activity;GO:0016772.transferase activity. transferring phosphorus-containing groups;	-	-	-
CL1Contig422	0.84	1.23	0.83	761	-	-	-	-	-	-	-	-	-	-	-	-	-	-	-
CL1Contig423	2.09	1.12	1.33	1130	-	-	-	-	-	-	-	-	-	-	-	-	-	-	-
CL1Contig424	3.42	3.4	4.23	1670	-	-	gnl|CDD|191482 pfam06258. Mito_fiss_Elm1. Mitochondrial fission ELM1. In plants. this family is involved in mitochondrial fission. It binds to dynamin-related proteins and plays a role in their relocation from the cytosol to mitochondrial fission sites. Its function in bacteria is unknown.	1e-113	tr|F6HHD8|F6HHD8_VITVI Putative uncharacterized protein OS=Vitis vinifera GN=VIT_06s0080g00830 PE=4 SV=1	0	ref|XP_002273670.1| PREDICTED: uncharacterized protein RP120 [Vitis vinifera]	0	B9HQ43_POPTR/39-417 PF06258.6;Mito_fiss_Elm1;	0	-	-	-	-	-
CL1Contig425	45.59	2.86	0.05	940	sp|P29675|SF3_HELAN Pollen-specific protein SF3 OS=Helianthus annuus GN=SF3 PE=2 SV=1	3e-93	gnl|CDD|188824 cd09440. LIM1_SF3. The first Lim domain of pollen specific protein SF3. The first Lim domain of pollen specific protein SF3: SF3 is a Lim protein that is found exclusively in mature plant pollen grains. It contains two LIM domains. The exact function of SF3 is unknown. It may be a transcription factor required for the expression of late pollen genes. It is possible that SF3 protein…	5e-43	tr|A5BYE7|A5BYE7_VITVI Putative uncharacterized protein OS=Vitis vinifera GN=VIT_18s0001g09040 PE=4 SV=1	8e-115	ref|XP_002285355.1| PREDICTED: pollen-specific protein SF3 [Vitis vinifera] emb|CAN72849.1| hypothetical protein VITISV_013939 [Vitis vinifera] emb|CBI19396.3| unnamed protein product [Vitis vinifera]	7e-115	B7FH07_MEDTR/10-66 PF00412.17;LIM;	8e-34	TZ	GO:0046872.metal ion binding;GO:0008270.zinc ion binding;	-	-	-
CL1Contig426	4.71	3.74	4.86	1840	sp|Q08DJ7|CT004_BOVIN Uncharacterized protein C20orf4 homolog OS=Bos taurus PE=2 SV=1	2e-33	gnl|CDD|203228 pfam05282. AAR2. AAR2 protein. This family consists of several eukaryotic AAR2-like proteins. The yeast protein AAR2 is involved in splicing pre-mRNA of the a1 cistron and other genes that are important for cell growth.	3e-83	tr|D7TST3|D7TST3_VITVI Putative uncharacterized protein OS=Vitis vinifera GN=VIT_14s0006g01740 PE=4 SV=1	0	ref|XP_002272712.1| PREDICTED: uncharacterized protein C20orf4 homolog [Vitis vinifera] emb|CBI33555.3| unnamed protein product [Vitis vinifera]	0	D7TST3_VITVI/6-367 PF05282.6;AAR2;	6e-172	A	-	-	K13205	-
CL1Contig427	2.33	2.65	1.35	2757	-	-	-	-	tr|D7SV84|D7SV84_VITVI Putative uncharacterized protein OS=Vitis vinifera GN=VIT_04s0008g07310 PE=4 SV=1	0	ref|XP_002263074.2| PREDICTED: uncharacterized protein sll0005-like [Vitis vinifera]	0	D8QYY6_SELML/127-345 PF01636.18;APH;	2e-67	-	GO:0005524.ATP binding;GO:0004672.protein kinase activity;GO:0006468.protein phosphorylation;GO:0016772.transferase activity. transferring phosphorus-containing groups;	-	K08869	-
CL1Contig428	2.23	5.36	282.1	1412	sp|Q9LIN2|GDL53_ARATH GDSL esterase/lipase At3g26430 OS=Arabidopsis thaliana GN=At3g26430 PE=2 SV=1	3e-154	gnl|CDD|58514 cd01837. SGNH_plant_lipase_like. SGNH_plant_lipase_like. a plant specific subfamily of the SGNH-family of hydrolases. a diverse family of lipases and esterases. The tertiary fold of the enzyme is substantially different from that of the alpha/beta hydrolase family and unique among all known hydrolases; its active site closely resembles the Ser-His-Asp(Glu) triad found in other serin…	2e-100	tr|B9HLP9|B9HLP9_POPTR Predicted protein OS=Populus trichocarpa GN=POPTRDRAFT_803836 PE=4 SV=1	3e-163	ref|XP_002311760.1| predicted protein [Populus trichocarpa] gb|EEE89127.1| predicted protein [Populus trichocarpa]	3e-163	B9HLP9_POPTR/22-352 PF00657.17;Lipase_GDSL;	1e-146	-	GO:0005575.cellular_component;GO:0016787.hydrolase activity;GO:0006952.defense response;GO:0019863.IgE binding;GO:0016788.hydrolase activity. acting on ester bonds;GO:0006629.lipid metabolic process;	-	-	-
CL1Contig429	7.44	5.6	9.09	1039	sp|P43394|K502_ACTDE Fruit protein pKIWI502 OS=Actinidia deliciosa GN=pKIWI502 PE=2 SV=1	7e-89	-	-	tr|F6HFK9|F6HFK9_VITVI Putative uncharacterized protein OS=Vitis vinifera GN=VIT_01s0011g04500 PE=4 SV=1	2e-137	ref|XP_002283966.1| PREDICTED: fruit protein pKIWI502 [Vitis vinifera]	5e-137	B9HJ81_POPTR/135-239 PF00175.16;NAD_binding_1;	2e-54	-	GO:0055114.oxidation-reduction process;GO:0016491.oxidoreductase activity;	-	-	-
CL1Contig430	2.63	1.65	0.72	1111	-	-	-	-	tr|B9SSV4|B9SSV4_RICCO Serine/threonine protein kinase. putative OS=Ricinus communis GN=RCOM_0792860 PE=4 SV=1	1e-31	-	-	D7SN32_VITVI/1-190 PB014893; Pfam-B_14893;	5e-30	-	GO:0016310.phosphorylation;GO:0005524.ATP binding;GO:0004674.protein serine/threonine kinase activity;GO:0016301.kinase activity;GO:0004672.protein kinase activity;GO:0006468.protein phosphorylation;GO:0016740.transferase activity;GO:0016772.transferase activity. transferring phosphorus-containing groups;	-	-	-
CL1Contig431	22.92	73.33	42.79	959	-	-	-	-	tr|F6HYF2|F6HYF2_VITVI Putative uncharacterized protein OS=Vitis vinifera GN=VIT_09s0002g04510 PE=4 SV=1	2e-22	ref|XP_002284612.1| PREDICTED: uncharacterized protein LOC100260053 [Vitis vinifera]	2e-22	D0VEB3_TOBAC/82-127 PB001253; Pfam-B_1253;	4e-22	-	-	-	-	-
CL1Contig432	46.66	45.82	53.47	1508	sp|P25076|CY11_SOLTU Cytochrome c1-1. heme protein. mitochondrial OS=Solanum tuberosum GN=CYCL PE=2 SV=1	3e-170	gnl|CDD|190231 pfam02167. Cytochrom_C1. Cytochrome C1 family.	1e-115	tr|B9RBM7|B9RBM7_RICCO Cytochrome C1. putative OS=Ricinus communis GN=RCOM_1679010 PE=4 SV=1	3e-179	ref|XP_002509561.1| cytochrome C1. putative [Ricinus communis] gb|EEF50948.1| cytochrome C1. putative [Ricinus communis]	3e-179	A9NMY7_PICSI/102-320 PF02167.10;Cytochrom_C1;	4e-145	C	GO:0016020.membrane;GO:0006810.transport;GO:0009055.electron carrier activity;GO:0020037.heme binding;GO:0005506.iron ion binding;GO:0046872.metal ion binding;GO:0022900.electron transport chain;GO:0005743.mitochondrial inner membrane;GO:0016021.integral to membrane;GO:0070469.respiratory chain;GO:0005739.mitochondrion;	-	K00413	ko00190. Oxidative phosphorylation;ko00910. Nitrogen metabolism;ko02020. Two-component system;ko04260. Cardiac muscle contraction;ko05010. Alzheimer's disease;ko05012. Parkinson's disease;ko05016. Huntington's disease;
CL1Contig433	19.47	22.41	39.76	1432	-	-	-	-	tr|C5YHY0|C5YHY0_SORBI Putative uncharacterized protein Sb07g004990 OS=Sorghum bicolor GN=Sb07g004990 PE=4 SV=1	1e-35	gb|AFK40032.1| unknown [Lotus japonicus]	2e-40	C5YHY0_SORBI/1-311 PB003868; Pfam-B_3868;	2e-36	-	-	-	-	-
CL1Contig434	5.61	4.17	3.34	2459	-	-	-	-	tr|F6HD50|F6HD50_VITVI Putative uncharacterized protein OS=Vitis vinifera GN=VIT_00s0510g00040 PE=4 SV=1	1e-161	ref|XP_002269957.2| PREDICTED: pre-rRNA-processing protein esf1-like [Vitis vinifera]	4e-162	D7T5Q5_VITVI/176-446 PB000210; Pfam-B_210;	1e-86	S	GO:0005634.nucleus;	-	-	-
CL1Contig435	0.83	1.5	1.1	622	-	-	-	-	-	-	-	-	-	-	-	-	-	-	-
CL1Contig436	14.99	6.51	10.49	1730	sp|Q93ZD7|MRS24_ARATH Magnesium transporter MRS2-4 OS=Arabidopsis thaliana GN=MRS2-4 PE=1 SV=1	7e-176	-	-	tr|F6H944|F6H944_VITVI Putative uncharacterized protein OS=Vitis vinifera GN=VIT_12s0034g02550 PE=4 SV=1	0	ref|XP_002265195.1| PREDICTED: magnesium transporter MRS2-4-like [Vitis vinifera]	0	F2E2B9_HORVD/72-467 PB000359; Pfam-B_359;	3e-163	P	GO:0016020.membrane;GO:0055085.transmembrane transport;GO:0046873.metal ion transmembrane transporter activity;GO:0030001.metal ion transport;	-	K16075	-
CL1Contig437	3.31	5.25	6.7	1114	sp|Q8GUH2|Y1015_ARATH Uncharacterized protein At1g01500 OS=Arabidopsis thaliana GN=At1g01500 PE=2 SV=1	1e-82	-	-	tr|F6I648|F6I648_VITVI Putative uncharacterized protein OS=Vitis vinifera GN=VIT_15s0046g02240 PE=4 SV=1	1e-90	emb|CBI40402.3| unnamed protein product [Vitis vinifera]	2e-91	D7UCD7_VITVI/83-359 PB003432; Pfam-B_3432;	9e-86	-	GO:0005634.nucleus;GO:0003677.DNA binding;GO:0016616.oxidoreductase activity. acting on the CH-OH group of donors. NAD or NADP as acceptor;GO:0006355.regulation of transcription. DNA-dependent;GO:0008465.glycerate dehydrogenase activity;GO:0055114.oxidation-reduction process;GO:0005488.binding;GO:0048037.cofactor binding;GO:0016491.oxidoreductase activity;	-	-	-
CL1Contig438	15.33	11.38	10.77	5988	-	-	gnl|CDD|116379 pfam07765. KIP1. KIP1-like protein. This is a family of sequences found exclusively in plants. They are similar to kinase interacting protein 1 (KIP1). which has been found to interact with the kinase domain of PRK1. a receptor-like kinase. This particular region contains two coiled-coils. which are described as motifs involved in protein-protein interactions. It has also been sugg…	3e-41	tr|I1LE24|I1LE24_SOYBN Uncharacterized protein OS=Glycine max PE=4 SV=1	0	ref|XP_003536522.1| PREDICTED: uncharacterized protein LOC100819263 [Glycine max]	0	A5BPP1_VITVI/421-1019 PB003816; Pfam-B_3816;	4e-122	SZLO	-	-	-	-
CL1Contig439	1.43	1.88	1.81	1726	-	-	-	-	-	-	-	-	-	-	-	-	-	-	-
CL1Contig440	7.39	4.45	1.69	2455	-	-	gnl|CDD|197583 smart00221. STYKc. Protein kinase; unclassified specificity. Phosphotransferases. The specificity of this class of kinases can not be predicted. Possible dual-specificity Ser/Thr/Tyr kinase.	3e-36	tr|B9IBY9|B9IBY9_POPTR Predicted protein OS=Populus trichocarpa GN=POPTRDRAFT_730859 PE=4 SV=1	0	ref|XP_002320058.1| predicted protein [Populus trichocarpa] gb|EEE98373.1| predicted protein [Populus trichocarpa]	0	A5BC12_VITVI/406-670 PF07714.12;Pkinase_Tyr;	3e-123	T	GO:0016020.membrane;GO:0005524.ATP binding;GO:0004672.protein kinase activity;GO:0016021.integral to membrane;GO:0006468.protein phosphorylation;GO:0016772.transferase activity. transferring phosphorus-containing groups;	-	-	-
CL1Contig441	153.89	199.28	118.16	766	sp|Q9M5L0|RL35_EUPES 60S ribosomal protein L35 OS=Euphorbia esula GN=RPL35 PE=2 SV=1	3e-70	gnl|CDD|201463 pfam00831. Ribosomal_L29. Ribosomal L29 protein.	3e-15	tr|F6HRR8|F6HRR8_VITVI Putative uncharacterized protein OS=Vitis vinifera GN=VIT_00s0317g00130 PE=3 SV=1	1e-71	ref|XP_002282289.1| PREDICTED: 60S ribosomal protein L35-like [Vitis vinifera]	1e-71	F2CU01_HORVD/2-67 PB076921; Pfam-B_76921;	2e-33	J	GO:0005840.ribosome;GO:0030529.ribonucleoprotein complex;GO:0006412.translation;GO:0005622.intracellular;GO:0003735.structural constituent of ribosome;	-	K02918	ko03010. Ribosome;
CL1Contig442	3.22	3.56	3.25	1671	-	-	gnl|CDD|206091 pfam13920. zf-C3HC4_3. Zinc finger. C3HC4 type (RING finger).	5e-16	tr|F6HR19|F6HR19_VITVI Putative uncharacterized protein OS=Vitis vinifera GN=VIT_08s0040g01940 PE=4 SV=1	2e-128	ref|XP_002280999.1| PREDICTED: E3 ubiquitin-protein ligase MGRN1-like [Vitis vinifera]	2e-128	C0HFT1_MAIZE/145-194 PF13920.1;zf-C3HC4_3;	1e-25	O	GO:0046872.metal ion binding;GO:0008270.zinc ion binding;	-	-	-
CL1Contig443	3.28	1.61	0.74	1587	-	-	gnl|CDD|202269 pfam02517. Abi. CAAX protease self-immunity. Members of this family are probably proteases (after a isoprenyl group is attached to the Cys residue in the C-terminal CAAX motif of a protein to attach it to the membrane. the AAX tripeptide being removed by one of the CAAX prenyl proteases). The family contains the CAAX prenyl protease. The proteins contain a highly conserved Glu-Glu …	7e-19	tr|F6H5A8|F6H5A8_VITVI Putative uncharacterized protein OS=Vitis vinifera GN=VIT_12s0028g03910 PE=4 SV=1	3e-52	ref|XP_002273804.1| PREDICTED: uncharacterized protein LOC100265959 [Vitis vinifera]	3e-52	E0CTC2_VITVI/200-290 PF02517.11;Abi;	5e-36	-	GO:0016020.membrane;GO:0008233.peptidase activity;	-	-	-
CL1Contig444	3.79	2.54	2.65	3320	sp|Q9SGH2|MBD9_ARATH Methyl-CpG-binding domain-containing protein 9 OS=Arabidopsis thaliana GN=MBD9 PE=2 SV=1	6e-98	gnl|CDD|201356 pfam00628. PHD. PHD-finger. PHD folds into an interleaved type of Zn-finger chelating 2 Zn ions in a similar manner to that of the RING and FYVE domains. Several PHD fingers have been identified as binding modules of methylated histone H3.	4e-12	tr|B9RUU8|B9RUU8_RICCO DNA binding protein. putative OS=Ricinus communis GN=RCOM_0851050 PE=4 SV=1	0	ref|XP_002264500.2| PREDICTED: methyl-CpG-binding domain-containing protein 9-like [Vitis vinifera]	0	B9F3T3_ORYSJ/1080-1128 PF00628.24;PHD;	6e-26	-	GO:0046872.metal ion binding;GO:0005634.nucleus;GO:0003677.DNA binding;GO:0008270.zinc ion binding;	-	-	-
CL1Contig445	4.65	2.91	3.26	1716	-	-	-	-	tr|F6GT62|F6GT62_VITVI Putative uncharacterized protein OS=Vitis vinifera GN=VIT_17s0000g06510 PE=4 SV=1	0	ref|XP_002281793.1| PREDICTED: uncharacterized protein LOC100265514 [Vitis vinifera]	0	D7SI85_VITVI/11-174 PF00929.19;RNase_T;	7e-88	-	GO:0004527.exonuclease activity;GO:0005622.intracellular;GO:0003676.nucleic acid binding;	-	-	-
CL1Contig446	3.94	3.47	2.35	1268	-	-	-	-	tr|D7T131|D7T131_VITVI Putative uncharacterized protein OS=Vitis vinifera GN=VIT_06s0009g03780 PE=4 SV=1	2e-111	ref|XP_002274972.1| PREDICTED: uncharacterized protein At2g37660. chloroplastic [Vitis vinifera] emb|CBI24210.3| unnamed protein product [Vitis vinifera]	2e-111	D7T131_VITVI/88-300 PF13460.1;NAD_binding_10;	4e-90	-	GO:0006694.steroid biosynthetic process;GO:0016616.oxidoreductase activity. acting on the CH-OH group of donors. NAD or NADP as acceptor;GO:0003854.3-beta-hydroxy-delta5-steroid dehydrogenase activity;GO:0055114.oxidation-reduction process;GO:0005488.binding;GO:0016491.oxidoreductase activity;	-	-	-
CL1Contig447	6.98	10.59	19.4	1574	sp|Q9LJK3|LAG12_ARATH LAG1 longevity assurance homolog 2 OS=Arabidopsis thaliana GN=LAG2 PE=1 SV=1	8e-122	gnl|CDD|128963 smart00724. TLC. TRAM. LAG1 and CLN8 homology domains. Protein domain with at least 5 transmembrane alpha-helices. Lag1p and Lac1p are essential for acyl-CoA-dependent ceramide synthesis. TRAM is a subunit of the translocon and the CLN8 gene is mutated in Northern epilepsy syndrome. The family may possess multiple functions such as lipid trafficking. metabolism. or sensing. Trh hom…	2e-60	tr|H6WCP6|H6WCP6_GOSHI Longevity assurance protein 1-like protein OS=Gossypium hirsutum PE=2 SV=1	7e-145	gb|AEY81371.1| longevity assurance protein 1-like protein [Gossypium hirsutum]	6e-145	D7TPI5_VITVI/88-287 PF03798.11;TRAM_LAG1_CLN8;	2e-116	U	GO:0003964.RNA-directed DNA polymerase activity;GO:0016020.membrane;GO:0003723.RNA binding;GO:0016021.integral to membrane;GO:0006278.RNA-dependent DNA replication;	-	-	-
CL1Contig448	43.35	44.16	78.31	2581	sp|Q9C884|PMTI_ARATH Probable methyltransferase PMT18 OS=Arabidopsis thaliana GN=At1g33170 PE=2 SV=1	0	gnl|CDD|190539 pfam03141. Methyltransf_29. Putative S-adenosyl-L-methionine-dependent methyltransferase. This family is a putative S-adenosyl-L-methionine (SAM)-dependent methyltransferase.	0	tr|F6HUA9|F6HUA9_VITVI Putative uncharacterized protein OS=Vitis vinifera GN=VIT_02s0025g03200 PE=4 SV=1	0	ref|XP_002270920.1| PREDICTED: probable methyltransferase PMT18 [Vitis vinifera]	0	B9I0N1_POPTR/102-613 PF03141.11;Methyltransf_29;	0	-	GO:0008168.methyltransferase activity;GO:0032259.methylation;	-	-	-
CL1Contig449	9.27	10.33	6.97	1958	sp|Q9FZ49|ALG9_ARATH Dol-P-Man:Man(6)GlcNAc(2)-PP-Dol alpha-1.2-mannosyltransferase OS=Arabidopsis thaliana GN=ALG9 PE=1 SV=1	0	gnl|CDD|202803 pfam03901. Glyco_transf_22. Alg9-like mannosyltransferase family. Members of this family are mannosyltransferase enzymes. At least some members are localised in endoplasmic reticulum and involved in GPI anchor biosynthesis.	1e-105	tr|F6H2N9|F6H2N9_VITVI Putative uncharacterized protein OS=Vitis vinifera GN=VIT_19s0014g01410 PE=4 SV=1	0	ref|XP_002285438.1| PREDICTED: dol-P-Man:Man(6)GlcNAc(2)-PP-Dol alpha-1.2-mannosyltransferase-like [Vitis vinifera]	0	B9SBK6_RICCO/46-450 PF03901.12;Glyco_transf_22;	0	MU	GO:0006506.GPI anchor biosynthetic process;GO:0016757.transferase activity. transferring glycosyl groups;GO:0016740.transferase activity;GO:0031227.intrinsic to endoplasmic reticulum membrane;	EC:2.4.1.259 2.4.1.261	K03846	ko00510. N-Glycan biosynthesis;ko00513. Various types of N-glycan biosynthesis;
CL1Contig450	24.11	81.59	34.67	1292	-	-	gnl|CDD|190389 pfam02679. ComA. (2R)-phospho-3-sulfolactate synthase (ComA). In methanobacteria (2R)-phospho-3-sulfolactate synthase (ComA) catalyzes the first step of the biosynthesis of coenzyme M from phosphoenolpyruvate (P-enolpyruvate). This novel enzyme catalyzes the stereospecific Michael addition of sulfite to P-enolpyruvate. forming L-2-phospho-3-sulfolactate (PSL). It is suggested that …	4e-83	tr|B9HYU2|B9HYU2_POPTR Predicted protein OS=Populus trichocarpa GN=POPTRDRAFT_660497 PE=4 SV=1	9e-146	ref|XP_002317271.1| predicted protein [Populus trichocarpa] gb|EEE97883.1| predicted protein [Populus trichocarpa]	8e-146	B9HYU2_POPTR/14-276 PF02679.10;ComA;	3e-136	-	GO:0019295.coenzyme M biosynthetic process;GO:0016829.lyase activity;GO:0008152.metabolic process;GO:0003824.catalytic activity;GO:0043817.phosphosulfolactate synthase activity;	-	-	-
CL1Contig451	20.35	8.8	10.8	1623	sp|Q8LA53|MBD2_ARATH Methyl-CpG-binding domain-containing protein 2 OS=Arabidopsis thaliana GN=MBD2 PE=1 SV=1	7e-84	gnl|CDD|29025 cd01396. MeCP2_MBD. MeCP2. MBD1. MBD2. MBD3. and MBD4 are members of a protein family that share the methyl-CpG-binding domain (MBD). The MBD. consists of about 70 residues and is defined as the minimal region required for binding to methylated DNA by a methyl-CpG-binding protein which binds specifically to methylated DNA. The MBD can recognize a single symmetrically methylated CpG …	3e-23	tr|D7T0S0|D7T0S0_VITVI Putative uncharacterized protein OS=Vitis vinifera GN=VIT_11s0065g01010 PE=4 SV=1	1e-125	ref|XP_002263085.1| PREDICTED: methyl-CpG-binding domain-containing protein 2 [Vitis vinifera] emb|CBI24099.3| unnamed protein product [Vitis vinifera]	9e-126	B9N851_POPTR/174-259 PF01429.14;MBD;	7e-40	-	GO:0005634.nucleus;GO:0003677.DNA binding;GO:0008270.zinc ion binding;	-	-	-
CL1Contig452	3.05	1.5	0.43	1251	sp|Q39224|SRG1_ARATH Protein SRG1 OS=Arabidopsis thaliana GN=SRG1 PE=2 SV=1	2e-118	gnl|CDD|177863 PLN02216. PLN02216. protein SRG1.	2e-145	tr|F6GVD7|F6GVD7_VITVI Putative uncharacterized protein OS=Vitis vinifera GN=VIT_15s0021g00950 PE=3 SV=1	1e-136	ref|XP_002269432.1| PREDICTED: protein SRG1 [Vitis vinifera]	1e-136	D7TJX5_VITVI/209-309 PF03171.15;2OG-FeII_Oxy;	4e-50	QR	GO:0016702.oxidoreductase activity. acting on single donors with incorporation of molecular oxygen. incorporation of two atoms of oxygen;GO:0051555.flavonol biosynthetic process;GO:0008168.methyltransferase activity;GO:0005506.iron ion binding;GO:0050474.(S)-norcoclaurine synthase activity;GO:0045431.flavonol synthase activity;GO:0055114.oxidation-reduction process;GO:0016829.lyase activity;GO:00…	-	-	-
CL1Contig453	11.39	8	14.86	2571	sp|Q02224|CENPE_HUMAN Centromere-associated protein E OS=Homo sapiens GN=CENPE PE=1 SV=2	2e-21	-	-	tr|D7SUV8|D7SUV8_VITVI Putative uncharacterized protein OS=Vitis vinifera GN=VIT_04s0008g05610 PE=4 SV=1	0	ref|XP_002282750.1| PREDICTED: uncharacterized protein LOC100262916 [Vitis vinifera] emb|CBI21057.3| unnamed protein product [Vitis vinifera]	0	D7SUV8_VITVI/101-529 PB206809; Pfam-B_206809;	3e-133	ZSBD	GO:0016874.ligase activity;	-	-	-
CL1Contig454	2.68	1.48	0.33	1502	-	-	-	-	-	-	-	-	-	-	-	-	-	-	-
CL1Contig455	13.59	5.99	5.97	1752	sp|Q84M92|ARP4_ARATH Actin-related protein 4 OS=Arabidopsis thaliana GN=ARP4 PE=1 SV=1	0	gnl|CDD|200935 pfam00022. Actin. Actin.	3e-162	tr|I1JMM6|I1JMM6_SOYBN Uncharacterized protein OS=Glycine max GN=Gma.31967 PE=4 SV=1	0	ref|XP_002275561.2| PREDICTED: actin-related protein 4-like [Vitis vinifera]	0	B9RE21_RICCO/4-442 PF00022.14;Actin;	0	Z	GO:0035267.NuA4 histone acetyltransferase complex;GO:0007399.nervous system development;GO:0005634.nucleus;GO:0006281.DNA repair;GO:0005524.ATP binding;GO:0040008.regulation of growth;GO:0006355.regulation of transcription. DNA-dependent;GO:0043968.histone H2A acetylation;GO:0006351.transcription. DNA-dependent;GO:0071564.npBAF complex;GO:0043967.histone H4 acetylation;GO:0006310.DNA recombinatio…	-	K11340	-
CL1Contig456	14.03	35.46	85.81	1453	sp|Q7XA67|MTN2_ARATH 5'-methylthioadenosine/S-adenosylhomocysteine nucleosidase 2 OS=Arabidopsis thaliana GN=MTN2 PE=1 SV=1	3e-104	gnl|CDD|178196 PLN02584. PLN02584. 5'-methylthioadenosine nucleosidase.	1e-152	tr|D7U5C1|D7U5C1_VITVI Putative uncharacterized protein OS=Vitis vinifera GN=VIT_03s0038g01440 PE=4 SV=1	1e-127	ref|XP_003631578.1| PREDICTED: 5'-methylthioadenosine/S-adenosylhomocysteine nucleosidase 1 isoform 2 [Vitis vinifera] emb|CBI37940.3| unnamed protein product [Vitis vinifera]	9e-128	A9P7V1_POPTR/24-255 PF01048.15;PNP_UDP_1;	2e-118	-	GO:0009116.nucleoside metabolic process;GO:0003824.catalytic activity;	EC:3.2.2.16	K01244	ko00270. Cysteine and methionine metabolism;
CL1Contig457	14.92	0.93	1.79	2597	sp|Q9FME8|OPT4_ARATH Oligopeptide transporter 4 OS=Arabidopsis thaliana GN=OPT4 PE=2 SV=1	0	gnl|CDD|200045 TIGR00728. OPT_sfam. oligopeptide transporters. OPT superfamily. This superfamily has two main branches. One branch contains a tetrapeptide transporter demonstrated experimentally in three different species of yeast. The other family contains EspB of Myxococcus xanthus. a protein required for normal rather than delayed sporulation after cellular aggregation; its role is unknown but…	0	tr|B9RX59|B9RX59_RICCO Oligopeptide transporter. putative OS=Ricinus communis GN=RCOM_0818100 PE=4 SV=1	0	ref|XP_003545740.1| PREDICTED: oligopeptide transporter 4-like [Glycine max]	0	B9RX59_RICCO/55-718 PF03169.10;OPT;	0	T	GO:0055085.transmembrane transport;	-	-	-
CL1Contig458	22.91	13.51	10.77	2044	sp|Q40546|KPYG_TOBAC Pyruvate kinase isozyme G. chloroplastic OS=Nicotiana tabacum PE=2 SV=1	0	gnl|CDD|178230 PLN02623. PLN02623. pyruvate kinase.	0	tr|F6HTA0|F6HTA0_VITVI Pyruvate kinase OS=Vitis vinifera GN=VIT_02s0012g01170 PE=3 SV=1	0	ref|XP_002278359.2| PREDICTED: pyruvate kinase isozyme G. chloroplastic-like [Vitis vinifera]	0	KPYG_TOBAC/90-431 PF00224.16;PK;	0	G	GO:0000287.magnesium ion binding;GO:0016310.phosphorylation;GO:0005524.ATP binding;GO:0004743.pyruvate kinase activity;GO:0016301.kinase activity;GO:0006096.glycolysis;GO:0003824.catalytic activity;GO:0030955.potassium ion binding;GO:0046872.metal ion binding;GO:0000166.nucleotide binding;GO:0009536.plastid;GO:0016740.transferase activity;GO:0009507.chloroplast;	EC:2.7.1.40	K00873	ko00010. Glycolysis / Gluconeogenesis;ko00230. Purine metabolism;ko00620. Pyruvate metabolism;ko00710. Carbon fixation in photosynthetic organisms;ko04930. Type II diabetes mellitus;ko05203. Viral carcinogenesis;
CL1Contig459	3.92	2.07	2.42	1445	-	-	-	-	tr|C4J395|C4J395_MAIZE Putative uncharacterized protein OS=Zea mays PE=2 SV=1	1e-90	ref|NP_001183075.1| uncharacterized protein LOC100501430 [Zea mays] gb|ACR35645.1| unknown [Zea mays]	1e-90	B9EUC8_ORYSJ/49-373 PF10250.4;O-FucT;	3e-80	-	-	-	-	-
CL1Contig460	3.73	4.68	191.23	918	sp|P81370|TLP_ACTDE Thaumatin-like protein OS=Actinidia deliciosa GN=tlp PE=1 SV=2	5e-125	gnl|CDD|128501 smart00205. THN. Thaumatin family. The thaumatin family gathers proteins related to plant pathogenesis. The thaumatin family includes very basic members with extracellular and vacuolar localization. Thaumatin itsel is a potent sweet-tasting protein. Several members of this family display significant in vitro activity of inhibiting hyphal growth or spore germination of various fungi…	1e-130	tr|A9QVJ4|A9QVJ4_9MAGN Osmotin OS=Piper colubrinum PE=2 SV=1	5e-132	gb|ABX71220.1| osmotin [Piper colubrinum]	4e-132	A5ASS2_VITVI/35-228 PF00314.12;Thaumatin;	1e-122	-	GO:0050832.defense response to fungus;GO:0006952.defense response;GO:0005576.extracellular region;GO:0006950.response to stress;GO:0031640.killing of cells of other organism;GO:0005737.cytoplasm;GO:0009607.response to biotic stimulus;	-	-	-
CL1Contig461	2.78	2.12	2.51	2452	-	-	-	-	tr|F6GVS8|F6GVS8_VITVI Putative uncharacterized protein OS=Vitis vinifera GN=VIT_14s0083g00530 PE=3 SV=1	6e-152	-	-	D7SMJ0_VITVI/219-349 PF00004.24;AAA;	4e-58	-	GO:0005524.ATP binding;GO:0004222.metalloendopeptidase activity;GO:0000166.nucleotide binding;GO:0017111.nucleoside-triphosphatase activity;GO:0016021.integral to membrane;GO:0008270.zinc ion binding;	EC:3.4.24.-	K03798	-
CL1Contig462	22.81	5.9	0.78	1825	sp|Q70E96|AL3F1_ARATH Aldehyde dehydrogenase family 3 member F1 OS=Arabidopsis thaliana GN=ALDH3F1 PE=2 SV=2	0	gnl|CDD|165847 PLN02203. PLN02203. aldehyde dehydrogenase.	0	tr|D7SP43|D7SP43_VITVI Aldehyde dehydrogenase OS=Vitis vinifera GN=VIT_04s0023g02810 PE=3 SV=1	0	ref|XP_002273358.1| PREDICTED: aldehyde dehydrogenase family 3 member F1 [Vitis vinifera]	0	D7SP43_VITVI/13-449 PF00171.17;Aldedh;	0	C	GO:0016620.oxidoreductase activity. acting on the aldehyde or oxo group of donors. NAD or NADP as acceptor;GO:0008152.metabolic process;GO:0009501.amyloplast;GO:0006950.response to stress;GO:0055114.oxidation-reduction process;GO:0004030.aldehyde dehydrogenase [NAD(P)+] activity;GO:0006081.cellular aldehyde metabolic process;GO:0009536.plastid;GO:0016491.oxidoreductase activity;GO:0004029.aldehyd…	EC:1.2.1.3	K00128	ko00010. Glycolysis / Gluconeogenesis;ko00040. Pentose and glucuronate interconversions;ko00053. Ascorbate and aldarate metabolism;ko00071. Fatty acid metabolism;ko00280. Valine. leucine and isoleucine degradation;ko00310. Lysine degradation;ko00330. Arginine and proline metabolism;ko00340. Histidine metabolism;ko00380. Tryptophan metabolism;ko00410. beta-Alanine metabolism;ko00561. Glycerolipid …
CL1Contig463	5.26	3.92	3.7	1979	sp|Q2JS42|PYRH_SYNJA Uridylate kinase OS=Synechococcus sp. (strain JA-3-3Ab) GN=pyrH PE=3 SV=1	2e-68	gnl|CDD|58620 cd04254. AAK_UMPK-PyrH-Ec. UMP kinase (UMPK)-Ec. the microbial/chloroplast uridine monophosphate kinase (uridylate kinase) enzyme that catalyzes UMP phosphorylation and plays a key role in pyrimidine nucleotide biosynthesis; regulation of this process is via feed-back control and via gene repression of carbamoyl phosphate synthetase (the first enzyme of the pyrimidine biosynthesis p…	1e-99	tr|F6HKF7|F6HKF7_VITVI Putative uncharacterized protein OS=Vitis vinifera GN=VIT_08s0007g04160 PE=3 SV=1	0	ref|XP_002277826.1| PREDICTED: uncharacterized protein LOC100264768 [Vitis vinifera]	0	D7TIZ6_VITVI/130-341 PF00696.23;AA_kinase;	2e-107	-	GO:0016310.phosphorylation;GO:0008652.cellular amino acid biosynthetic process;GO:0003677.DNA binding;GO:0008152.metabolic process;GO:0005524.ATP binding;GO:0016301.kinase activity;GO:0003824.catalytic activity;GO:0033862.UMP kinase activity;GO:0005737.cytoplasm;GO:0009041.uridylate kinase activity;GO:0006221.pyrimidine nucleotide biosynthetic process;GO:0000166.nucleotide binding;GO:0016740.tran…	-	-	-
CL1Contig464	58.74	5.67	1.19	930	-	-	gnl|CDD|72935 cd00010. AAI_LTSS. AAI_LTSS: Alpha-Amylase Inhibitors (AAI). Lipid Transfer (LT) and Seed Storage (SS) Protein family; a protein family unique to higher plants that includes cereal-type alpha-amylase inhibitors. lipid transfer proteins. seed storage proteins. and similar proteins. Proteins in this family are known to play important roles. in defending plants from insects and pathoge…	5e-16	tr|I1LN15|I1LN15_SOYBN Uncharacterized protein OS=Glycine max GN=Gma.6267 PE=4 SV=1	2e-51	ref|NP_001237564.1| uncharacterized protein LOC100305590 precursor [Glycine max] gb|ACU13345.1| unknown [Glycine max]	2e-50	B9SY04_RICCO/7-107 PF14368.1;LTP_2;	6e-41	-	GO:0006869.lipid transport;	-	-	-
CL1Contig465	47.28	30.8	31.22	1465	sp|Q5M807|RNF5_RAT E3 ubiquitin-protein ligase RNF5 OS=Rattus norvegicus GN=Rnf5 PE=2 SV=1	5e-26	-	-	tr|A5BLE6|A5BLE6_VITVI Putative uncharacterized protein OS=Vitis vinifera GN=VIT_18s0001g11890 PE=4 SV=1	3e-79	emb|CAN79067.1| hypothetical protein VITISV_043720 [Vitis vinifera]	3e-79	F2DQ57_HORVD/21-67 PF13923.1;zf-C3HC4_2;	4e-24	O	GO:0046872.metal ion binding;GO:0008270.zinc ion binding;	EC:6.3.2.19	K10666	ko04141. Protein processing in endoplasmic reticulum;
CL1Contig466	3.13	3.35	5.14	2840	-	-	-	-	tr|F6GUJ8|F6GUJ8_VITVI Putative uncharacterized protein OS=Vitis vinifera GN=VIT_06s0004g00790 PE=4 SV=1	0	ref|XP_002283531.1| PREDICTED: uncharacterized transporter lpg1691-like [Vitis vinifera]	0	B9GLG7_POPTR/31-448 PF13520.1;AA_permease_2;	0	-	GO:0016020.membrane;GO:0006810.transport;GO:0055085.transmembrane transport;GO:0016021.integral to membrane;GO:0003333.amino acid transmembrane transport;GO:0015171.amino acid transmembrane transporter activity;	-	-	-
CL1Contig467	4.36	1.07	0.06	1546	-	-	gnl|CDD|191401 pfam05910. DUF868. Plant protein of unknown function (DUF868). This family consists of several hypothetical proteins from Arabidopsis thaliana and Oryza sativa. The function of this family is unknown.	4e-109	tr|F6GTR2|F6GTR2_VITVI Putative uncharacterized protein OS=Vitis vinifera GN=VIT_17s0000g09400 PE=4 SV=1	8e-134	ref|XP_002277204.1| PREDICTED: uncharacterized protein LOC100243254 [Vitis vinifera]	2e-136	B9IEZ4_POPTR/26-327 PF05910.7;DUF868;	2e-120	-	-	-	-	-
CL1Contig468	6.33	5.27	7.81	1999	-	-	-	-	-	-	-	-	B9RJC5_RICCO/130-232 PF02362.16;B3;	2e-31	-	-	-	-	-
CL1Contig469	0.56	2.04	1.68	1383	-	-	-	-	-	-	-	-	-	-	-	-	-	-	-
CL1Contig470	2.62	1.46	1.56	1929	sp|Q01H90|LDL3_ORYSI Lysine-specific histone demethylase 1 homolog 3 OS=Oryza sativa subsp. indica GN=B0103C08-B0602B01.13 PE=2 SV=1	0	gnl|CDD|178578 PLN03000. PLN03000. amine oxidase.	0	tr|F6HND2|F6HND2_VITVI Putative uncharacterized protein OS=Vitis vinifera GN=VIT_13s0019g04820 PE=4 SV=1	0	ref|XP_002273083.1| PREDICTED: lysine-specific histone demethylase 1 homolog 3-like [Vitis vinifera]	0	D7TM53_VITVI/203-629 PF01593.19;Amino_oxidase;	4e-167	-	GO:0006355.regulation of transcription. DNA-dependent;GO:0043565.sequence-specific DNA binding;GO:0008270.zinc ion binding;GO:0006351.transcription. DNA-dependent;GO:0055114.oxidation-reduction process;GO:0003700.sequence-specific DNA binding transcription factor activity;GO:0016491.oxidoreductase activity;	EC:1.-.-.-	K11450	-
CL1Contig471	3.14	1.72	2.11	2027	-	-	-	-	-	-	-	-	-	-	-	-	-	-	-
CL1Contig472	3.76	7.98	14.48	673	-	-	-	-	-	-	-	-	-	-	-	-	-	-	-
CL1Contig473	5.93	1.98	1.44	1680	sp|Q0D8N0|RH53_ORYSJ DEAD-box ATP-dependent RNA helicase 53 OS=Oryza sativa subsp. japonica GN=Os07g0143700 PE=2 SV=2	1e-171	gnl|CDD|30859 COG0513. SrmB. Superfamily II DNA and RNA helicases [DNA replication. recombination. and repair / Transcription / Translation. ribosomal structure and biogenesis].	5e-123	tr|I1M731|I1M731_SOYBN Uncharacterized protein OS=Glycine max GN=Gma.28135 PE=4 SV=1	3e-180	ref|XP_003518490.1| PREDICTED: DEAD-box ATP-dependent RNA helicase 53-like [Glycine max]	0	RH53_ARATH/128-298 PF00270.24;DEAD;	1e-76	A	GO:0016787.hydrolase activity;GO:0005524.ATP binding;GO:0004386.helicase activity;GO:0008026.ATP-dependent helicase activity;GO:0003676.nucleic acid binding;	-	-	-
CL1Contig474	25.1	17.11	21.48	2841	sp|Q9SFU0|SC24A_ARATH Protein transport protein Sec24-like At3g07100 OS=Arabidopsis thaliana GN=At3g07100 PE=1 SV=2	0	gnl|CDD|34633 COG5028. COG5028. Vesicle coat complex COPII. subunit SEC24/subunit SFB2/subunit SFB3 [Intracellular trafficking and secretion].	7e-174	tr|F6H1Z6|F6H1Z6_VITVI Putative uncharacterized protein OS=Vitis vinifera GN=VIT_19s0014g01900 PE=4 SV=1	0	emb|CBI20238.3| unnamed protein product [Vitis vinifera]	0	E0CSD9_VITVI/352-589 PF04811.10;Sec23_trunk;	3e-141	U	GO:0006886.intracellular protein transport;GO:0006810.transport;GO:0030127.COPII vesicle coat;GO:0008270.zinc ion binding;GO:0006888.ER to Golgi vesicle-mediated transport;GO:0015031.protein transport;	-	K14007	ko04141. Protein processing in endoplasmic reticulum;
CL1Contig475	7.62	5.55	7.73	620	-	-	-	-	tr|B9S804|B9S804_RICCO Putative uncharacterized protein OS=Ricinus communis GN=RCOM_1383280 PE=4 SV=1	1e-13	ref|XP_002522120.1| conserved hypothetical protein [Ricinus communis] gb|EEF40320.1| conserved hypothetical protein [Ricinus communis]	1e-13	B9S804_RICCO/1-62 PB113659; Pfam-B_113659;	3e-13	-	-	-	-	-
CL1Contig476	5.01	8.71	6.3	1025	-	-	-	-	tr|B9RYE5|B9RYE5_RICCO Ssm4 protein. putative OS=Ricinus communis GN=RCOM_0812390 PE=4 SV=1	3e-132	ref|XP_002518729.1| ssm4 protein. putative [Ricinus communis] gb|EEF43654.1| ssm4 protein. putative [Ricinus communis]	3e-132	-	-	-	GO:0008270.zinc ion binding;	EC:6.3.2.19	K10661	ko04141. Protein processing in endoplasmic reticulum;
CL1Contig477	12.36	7.32	0.68	861	sp|P00255|FER_SYNLI Ferredoxin OS=Synechococcus lividus PE=1 SV=2	1e-24	gnl|CDD|162657 TIGR02008. fdx_plant. ferredoxin [2Fe-2S]. This model represents single domain 2Fe-2S (also called plant type) ferredoxins. In general. these occur as a single domain proteins or with a chloroplast transit peptide. Species tend to be photosynthetic. but several forms may occur in one species and individually may not be associated with photocynthesis. Halobacterial forms differ some…	5e-26	tr|F6HDQ5|F6HDQ5_VITVI Putative uncharacterized protein OS=Vitis vinifera GN=VIT_05s0020g03490 PE=4 SV=1	1e-53	ref|XP_002282517.1| PREDICTED: ferredoxin-1-like [Vitis vinifera]	1e-53	B9HV47_POPTR/47-121 PF00111.22;Fer2;	3e-37	-	GO:0006810.transport;GO:0009055.electron carrier activity;GO:0051537.2 iron. 2 sulfur cluster binding;GO:0046872.metal ion binding;GO:0022900.electron transport chain;GO:0005515.protein binding;GO:0051536.iron-sulfur cluster binding;	-	K02639	ko00195. Photosynthesis;
CL1Contig478	35.43	41.24	56.89	1125	sp|Q9SEC2|MSRA_LACSA Peptide methionine sulfoxide reductase OS=Lactuca sativa PE=2 SV=1	1e-117	gnl|CDD|184479 PRK14054. PRK14054. methionine sulfoxide reductase A; Provisional.	1e-78	tr|D7U762|D7U762_VITVI Putative uncharacterized protein OS=Vitis vinifera GN=VIT_16s0013g00620 PE=3 SV=1	2e-120	emb|CBI38576.3| unnamed protein product [Vitis vinifera]	2e-120	D7U762_VITVI/40-194 PF01625.16;PMSR;	2e-96	O	GO:0016671.oxidoreductase activity. acting on a sulfur group of donors. disulfide as acceptor;GO:0008113.peptide-methionine-(S)-S-oxide reductase activity;GO:0006464.cellular protein modification process;GO:0019538.protein metabolic process;GO:0055114.oxidation-reduction process;GO:0016491.oxidoreductase activity;	EC:1.8.4.11	K07304	-
CL1Contig479	29.13	12.94	17.65	1300	-	-	-	-	tr|A5ADW1|A5ADW1_VITVI Putative uncharacterized protein OS=Vitis vinifera GN=VIT_15s0046g00280 PE=4 SV=1	1e-39	ref|XP_002264990.1| PREDICTED: uncharacterized protein At4g00950 [Vitis vinifera] emb|CAN71155.1| hypothetical protein VITISV_030317 [Vitis vinifera] emb|CBI40566.3| unnamed protein product [Vitis vinifera]	1e-39	B9IDP7_POPTR/18-129 PF05097.7;DUF688;	4e-27	-	-	-	-	-
CL1Contig480	6.08	4.94	4.85	2787	sp|Q8VYU4|CCR4F_ARATH Carbon catabolite repressor protein 4 homolog 6 OS=Arabidopsis thaliana GN=CCR4-6 PE=2 SV=2	3e-144	-	-	tr|D7SUM2|D7SUM2_VITVI Putative uncharacterized protein OS=Vitis vinifera GN=VIT_04s0008g04720 PE=4 SV=1	2e-172	ref|XP_002282223.2| PREDICTED: carbon catabolite repressor protein 4 homolog 6-like [Vitis vinifera] emb|CBI20971.3| unnamed protein product [Vitis vinifera]	1e-172	D7SUM2_VITVI/167-455 PF03372.18;Exo_endo_phos;	2e-108	-	-	-	-	-
CL1Contig481	223.46	1.67	0	291	-	-	-	-	-	-	-	-	-	-	-	-	-	-	-
CL1Contig482	12.96	7.63	6.05	1505	sp|O82631|CAPZA_ARATH F-actin-capping protein subunit alpha OS=Arabidopsis thaliana GN=At3g05520 PE=2 SV=2	2e-146	gnl|CDD|201697 pfam01267. F-actin_cap_A. F-actin capping protein alpha subunit.	1e-98	tr|F6I4M2|F6I4M2_VITVI Putative uncharacterized protein OS=Vitis vinifera GN=VIT_14s0060g02220 PE=4 SV=1	5e-170	emb|CBI39515.3| unnamed protein product [Vitis vinifera]	3e-170	A5AD20_VITVI/16-298 PF01267.12;F-actin_cap_A;	6e-166	Z	GO:0016020.membrane;GO:0051693.actin filament capping;GO:0030036.actin cytoskeleton organization;GO:0005737.cytoplasm;GO:0030863.cortical cytoskeleton;GO:0008290.F-actin capping protein complex;GO:0003779.actin binding;GO:0005829.cytosol;GO:0005576.extracellular region;	-	K10364	-
CL1Contig483	6.18	5.67	13.47	1899	sp|Q54XF2|KGUA_DICDI Guanylate kinase OS=Dictyostelium discoideum GN=guk1 PE=3 SV=1	7e-57	gnl|CDD|178371 PLN02772. PLN02772. guanylate kinase.	0	tr|B9H9W8|B9H9W8_POPTR Predicted protein OS=Populus trichocarpa GN=POPTRDRAFT_652750 PE=4 SV=1	2e-175	ref|XP_002308036.1| predicted protein [Populus trichocarpa] gb|EEE91559.1| predicted protein [Populus trichocarpa]	2e-175	D7THY8_VITVI/156-341 PF00625.16;Guanylate_kin;	7e-99	F	GO:0016310.phosphorylation;GO:0005524.ATP binding;GO:0016301.kinase activity;GO:0016740.transferase activity;GO:0005737.cytoplasm;GO:0006163.purine nucleotide metabolic process;GO:0004385.guanylate kinase activity;	EC:2.7.4.8	K00942	ko00230. Purine metabolism;
CL1Contig484	0.78	0.85	0.46	661	-	-	-	-	tr|B9RA45|B9RA45_RICCO Pentatricopeptide repeat-containing protein. putative OS=Ricinus communis GN=RCOM_1503120 PE=4 SV=1	1e-33	ref|XP_002511070.1| pentatricopeptide repeat-containing protein. putative [Ricinus communis] gb|EEF51672.1| pentatricopeptide repeat-containing protein. putative [Ricinus communis]	1e-33	A5BE39_VITVI/91-140 PF13041.1;PPR_2;	3e-07	-	GO:0005488.binding;	-	-	-
CL1Contig485	21.81	3.31	3.51	2238	-	-	gnl|CDD|201721 pfam01302. CAP_GLY. CAP-Gly domain. Cytoskeleton-associated proteins (CAPs) are involved in the organisation of microtubules and transportation of vesicles and organelles along the cytoskeletal network. A conserved motif. CAP-Gly. has been identified in a number of CAPs. including CLIP-170 and dynactins. The crystal structure of Caenorhabditis elegans F53F4.3 protein CAP-Gly domain…	2e-20	tr|D7TLE6|D7TLE6_VITVI Putative uncharacterized protein OS=Vitis vinifera GN=VIT_18s0001g05660 PE=4 SV=1	0	ref|XP_002275735.1| PREDICTED: tubulin-specific chaperone E [Vitis vinifera] emb|CBI31318.3| unnamed protein product [Vitis vinifera]	0	B9SHQ0_RICCO/9-77 PF01302.20;CAP_GLY;	8e-30	S	GO:0016787.hydrolase activity;GO:0004806.triglyceride lipase activity;	-	-	-
CL1Contig486	13.91	8.31	9.78	1065	-	-	-	-	tr|F6GXI5|F6GXI5_VITVI Putative uncharacterized protein OS=Vitis vinifera GN=VIT_11s0052g00510 PE=4 SV=1	3e-36	-	-	-	-	-	GO:0030688.preribosome. small subunit precursor;GO:0006364.rRNA processing;	-	K14849	-
CL1Contig487	12.74	0.35	0	1270	-	-	gnl|CDD|206010 pfam13839. PC-Esterase. GDSL/SGNH-like Acyl-Esterase family found in Pmr5 and Cas1p. The PC-Esterase family is comprised of Cas1p. the Homo sapiens C7orf58. Arabidopsis thaliana PMR5 and a group of plant freezing resistance/coldacclimatization proteins typified by Arabidopsis thaliana ESKIMO1. animal FAM55D proteins. and animal FAM113 proteins. The PC-Esterase family has features t…	2e-99	tr|D7LVA8|D7LVA8_ARALL Putative uncharacterized protein OS=Arabidopsis lyrata subsp. lyrata GN=ARALYDRAFT_907033 PE=4 SV=1	0	ref|XP_002876345.1| hypothetical protein ARALYDRAFT_907033 [Arabidopsis lyrata subsp. lyrata] gb|EFH52604.1| hypothetical protein ARALYDRAFT_907033 [Arabidopsis lyrata subsp. lyrata]	0	D7T4N2_VITVI/103-395 PF13839.1;PC-Esterase;	1e-163	-	-	-	-	-
CL1Contig488	5.98	6.27	14.54	2967	-	-	-	-	-	-	-	-	-	-	-	-	-	-	-
CL1Contig489	3.13	1.07	1.72	1090	-	-	-	-	-	-	-	-	-	-	-	-	-	K13457	ko04626. Plant-pathogen interaction;
CL1Contig490	0.21	0.99	13.46	686	sp|Q93WU3|CVMT1_OCIBA Chavicol O-methyltransferase OS=Ocimum basilicum GN=CVOMT1 PE=1 SV=1	5e-37	gnl|CDD|116702 pfam08100. Dimerisation. Dimerisation domain. This domain is found at the N-terminus of a variety of plant O-methyltransferases. It has been shown to mediate dimerisation of these proteins.	3e-16	tr|B9SGP1|B9SGP1_RICCO O-methyltransferase. putative OS=Ricinus communis GN=RCOM_0554590 PE=4 SV=1	7e-52	ref|XP_002525160.1| o-methyltransferase. putative [Ricinus communis] gb|EEF37287.1| o-methyltransferase. putative [Ricinus communis]	6e-52	-	-	-	GO:0008168.methyltransferase activity;GO:0030761.8-hydroxyquercitin 8-O-methyltransferase activity;GO:0033800.isoflavone 7-O-methyltransferase activity;GO:0050630.(iso)eugenol O-methyltransferase activity;GO:0046983.protein dimerization activity;GO:0008171.O-methyltransferase activity;GO:0009812.flavonoid metabolic process;GO:0016740.transferase activity;GO:0032259.methylation;	-	-	-
CL1Contig491	4.56	3.89	3.67	2604	-	-	-	-	tr|E0CVR6|E0CVR6_VITVI Putative uncharacterized protein OS=Vitis vinifera GN=VIT_10s0116g01560 PE=4 SV=1	0	ref|XP_002272817.1| PREDICTED: U3 small nucleolar RNA-associated protein 6 homolog [Vitis vinifera] emb|CBI23227.3| unnamed protein product [Vitis vinifera]	0	E0CVR6_VITVI/9-96 PF08640.6;U3_assoc_6;	6e-22	R	GO:0006396.RNA processing;GO:0005622.intracellular;GO:0005488.binding;	-	K14557	ko03008. Ribosome biogenesis in eukaryotes;
CL1Contig492	16.01	10.32	13.98	1304	sp|Q9LZM7|PR1A1_ARATH PRA1 family protein A1 OS=Arabidopsis thaliana GN=PRA1A1 PE=2 SV=1	8e-100	gnl|CDD|190565 pfam03208. PRA1. PRA1 family protein. This family includes the PRA1 (Prenylated rab acceptor) protein which is a Rab guanine dissociation inhibitor (GDI) displacement factor. This family also includes the glutamate transporter EAAC1 interacting protein GTRAP3-18.	2e-31	tr|C5XPS8|C5XPS8_SORBI Putative uncharacterized protein Sb03g039810 OS=Sorghum bicolor GN=Sb03g039810 PE=4 SV=1	9e-117	ref|XP_002458760.1| hypothetical protein SORBIDRAFT_03g039810 [Sorghum bicolor] gb|EES03880.1| hypothetical protein SORBIDRAFT_03g039810 [Sorghum bicolor]	8e-117	C5XPS8_SORBI/16-200 PF03208.14;PRA1;	2e-100	-	-	-	-	-
CL1Contig493	253.52	125.78	55.55	2909	sp|Q41607|SUS2_TULGE Sucrose synthase 2 OS=Tulipa gesneriana PE=2 SV=1	0	gnl|CDD|177747 PLN00142. PLN00142. sucrose synthase.	0	tr|G3FD94|G3FD94_MUSAC Sucrose synthase OS=Musa acuminata AAA Group GN=SuSy PE=2 SV=2	0	gb|AEO09338.2| sucrose synthase [Musa acuminata AAA Group]	0	Q8LJT5_ONCHC/8-556 PF00862.14;Sucrose_synth;	0	M	GO:0016757.transferase activity. transferring glycosyl groups;GO:0009877.nodulation;GO:0009058.biosynthetic process;GO:0016157.sucrose synthase activity;GO:0016740.transferase activity;GO:0005985.sucrose metabolic process;	EC:2.4.1.13	K00695	ko00500. Starch and sucrose metabolism;
CL1Contig494	26.97	35.07	34.73	1464	sp|Q1XDB4|YCF23_PORYE Uncharacterized protein ycf23 OS=Porphyra yezoensis GN=ycf23 PE=3 SV=1	3e-50	gnl|CDD|113257 pfam04481. DUF561. Protein of unknown function (DUF561). Protein of unknown function found in a cyanobacterium. and the chloroplasts of algae.	5e-86	tr|B9I0Z1|B9I0Z1_POPTR Predicted protein OS=Populus trichocarpa GN=POPTRDRAFT_822837 PE=4 SV=1	4e-123	ref|XP_002317295.1| predicted protein [Populus trichocarpa] gb|EEE97907.1| predicted protein [Populus trichocarpa]	3e-123	B9I0Z1_POPTR/49-293 PF04481.7;DUF561;	3e-124	-	GO:0008152.metabolic process;GO:0009842.cyanelle;GO:0009536.plastid;GO:0003824.catalytic activity;GO:0009507.chloroplast;	-	-	-
CL1Contig495	10.07	6.5	15.94	1641	sp|Q54E04|VATM_DICDI Vacuolar proton translocating ATPase 100 kDa subunit OS=Dictyostelium discoideum GN=vatM PE=1 SV=2	7e-110	-	-	tr|D7SKS4|D7SKS4_VITVI Putative uncharacterized protein OS=Vitis vinifera GN=VIT_06s0004g03450 PE=4 SV=1	0	ref|XP_002282009.1| PREDICTED: vacuolar proton translocating ATPase 100 kDa subunit [Vitis vinifera] emb|CBI16252.3| unnamed protein product [Vitis vinifera]	0	D7SKS4_VITVI/34-811 PF01496.14;V_ATPase_I;	0	C	GO:0016020.membrane;GO:0006810.transport;GO:0031410.cytoplasmic vesicle;GO:0042470.melanosome;GO:0006811.ion transport;GO:0015991.ATP hydrolysis coupled proton transport;GO:0016787.hydrolase activity;GO:0016021.integral to membrane;GO:0033177.proton-transporting two-sector ATPase complex. proton-transporting domain;GO:0015078.hydrogen ion transmembrane transporter activity;GO:0015992.proton trans…	EC:3.6.3.14	K02154	ko00190. Oxidative phosphorylation;ko04142. Lysosome;ko04145. Phagosome;ko04721. Synaptic vesicle cycle;ko04966. Collecting duct acid secretion;ko05110. Vibrio cholerae infection;ko05120. Epithelial cell signaling in Helicobacter pylori infection;ko05152. Tuberculosis;ko05323. Rheumatoid arthritis;
CL1Contig496	2.61	2.63	3.16	1529	-	-	-	-	tr|D7UD07|D7UD07_VITVI Putative uncharacterized protein OS=Vitis vinifera GN=VIT_13s0067g01060 PE=4 SV=1	1e-119	ref|XP_003634889.1| PREDICTED: SAC3 family protein 1-like [Vitis vinifera]	6e-121	D7UD07_VITVI/1-230 PF03399.11;SAC3_GANP;	1e-97	-	-	-	-	-
CL1Contig497	4.04	2.34	2.92	4364	sp|Q9S7I6|RPK2_ARATH LRR receptor-like serine/threonine-protein kinase RPK2 OS=Arabidopsis thaliana GN=RPK2 PE=1 SV=1	0	-	-	tr|F6H489|F6H489_VITVI Putative uncharacterized protein OS=Vitis vinifera GN=VIT_14s0068g00290 PE=4 SV=1	0	ref|XP_002279979.2| PREDICTED: LRR receptor-like serine/threonine-protein kinase RPK2-like [Vitis vinifera]	0	B9H446_POPTR/864-1132 PF00069.20;Pkinase;	2e-166	T	GO:0005524.ATP binding;GO:0004674.protein serine/threonine kinase activity;GO:0004672.protein kinase activity;GO:0000166.nucleotide binding;GO:0006468.protein phosphorylation;GO:0016772.transferase activity. transferring phosphorus-containing groups;	-	-	-
CL1Contig498	11.06	4.32	6.7	936	-	-	-	-	-	-	-	-	-	-	-	-	-	-	-
CL1Contig499	2.78	2.61	3.65	2354	-	-	-	-	tr|D7UAL5|D7UAL5_VITVI Putative uncharacterized protein OS=Vitis vinifera GN=VIT_19s0015g00950 PE=4 SV=1	5e-132	ref|XP_002267477.1| PREDICTED: coiled-coil domain-containing protein 22 [Vitis vinifera] emb|CBI39780.3| unnamed protein product [Vitis vinifera]	4e-132	D7UAL5_VITVI/119-512 PF05667.6;DUF812;	1e-87	-	-	-	-	-
CL1Contig500	3.29	2.7	2.43	2489	-	-	-	-	tr|F6H2C7|F6H2C7_VITVI Putative uncharacterized protein OS=Vitis vinifera GN=VIT_19s0014g05200 PE=4 SV=1	0	ref|XP_003634700.1| PREDICTED: uncharacterized protein LOC100241773 isoform 2 [Vitis vinifera]	0	B9I7G2_POPTR/4-806 PB030281; Pfam-B_30281;	0	S	-	-	-	-
CL1Contig501	3.1	26.65	21.24	1804	-	-	gnl|CDD|202140 pfam02179. BAG. BAG domain. Domain present in Hsp70 regulators.	1e-10	tr|B9RMA2|B9RMA2_RICCO Putative uncharacterized protein OS=Ricinus communis GN=RCOM_1078930 PE=4 SV=1	6e-41	-	-	D1MIX4_VITVI/77-151 PF02179.11;BAG;	2e-21	-	GO:0006915.apoptotic process;	-	-	-
CL1Contig502	3.72	2.3	2.39	2747	-	-	gnl|CDD|191082 pfam04765. DUF616. Protein of unknown function (DUF616). Family of uncharacterized proteins.	2e-172	tr|F6GY08|F6GY08_VITVI Putative uncharacterized protein OS=Vitis vinifera GN=VIT_18s0072g01020 PE=4 SV=1	0	ref|XP_002267682.1| PREDICTED: uncharacterized protein LOC100248770 [Vitis vinifera]	0	A5BHD2_VITVI/358-678 PF04765.8;DUF616;	0	-	-	-	-	-
CL1Contig503	2.7	5.77	0.44	1668	-	-	gnl|CDD|202252 pfam02485. Branch. Core-2/I-Branching enzyme. This is a family of two different beta-1.6-N-acetylglucosaminyltransferase enzymes. I-branching enzyme and core-2 branching enzyme . I-branching enzyme is responsible for the production of the blood group I-antigen during embryonic development. Core-2 branching enzyme forms crucial side-chain branches in O-glycans.	1e-30	tr|D7SUV0|D7SUV0_VITVI Putative uncharacterized protein OS=Vitis vinifera GN=VIT_04s0008g05530 PE=4 SV=1	1e-76	emb|CBI21049.3| unnamed protein product [Vitis vinifera]	1e-76	D7SUV0_VITVI/92-327 PF02485.16;Branch;	2e-61	-	GO:0016020.membrane;GO:0008375.acetylglucosaminyltransferase activity;	-	-	-
CL1Contig504	4.4	1.07	0	1965	sp|Q8VYJ1|MENE_ARATH 2-succinylbenzoate--CoA ligase. chloroplastic/peroxisomal OS=Arabidopsis thaliana GN=AAE14 PE=1 SV=1	0	gnl|CDD|178451 PLN02860. PLN02860. o-succinylbenzoate-CoA ligase.	0	tr|D7TKJ9|D7TKJ9_VITVI Putative uncharacterized protein OS=Vitis vinifera GN=VIT_10s0003g04940 PE=4 SV=1	0	ref|XP_002263998.1| PREDICTED: 2-succinylbenzoate--CoA ligase. chloroplastic/peroxisomal isoform 1 [Vitis vinifera] emb|CBI31021.3| unnamed protein product [Vitis vinifera]	0	A5BM70_VITVI/34-464 PF00501.23;AMP-binding;	5e-178	-	GO:0009234.menaquinone biosynthetic process;GO:0005524.ATP binding;GO:0008152.metabolic process;GO:0008756.o-succinylbenzoate-CoA ligase activity;GO:0000166.nucleotide binding;GO:0003824.catalytic activity;GO:0016874.ligase activity;	EC:6.2.1.26	K14760	ko00130. Ubiquinone and other terpenoid-quinone biosynthesis;
CL1Contig505	9.26	5.86	6.63	2110	-	-	-	-	tr|B9GVN8|B9GVN8_POPTR Predicted protein OS=Populus trichocarpa GN=POPTRDRAFT_756666 PE=4 SV=1	0	ref|XP_002303222.1| predicted protein [Populus trichocarpa] gb|EEE78201.1| predicted protein [Populus trichocarpa]	0	B9GVN8_POPTR/299-348 PF13041.1;PPR_2;	4e-13	-	-	-	-	-
CL1Contig506	70.36	136.28	120.11	1987	sp|Q54XK2|SC61A_DICDI Protein transport protein Sec61 subunit alpha OS=Dictyostelium discoideum GN=sec61a PE=3 SV=1	0	gnl|CDD|185519 PTZ00219. PTZ00219. Sec61 alpha subunit; Provisional.	0	tr|B9N8W6|B9N8W6_POPTR Sec61 transport protein OS=Populus trichocarpa GN=POPTRDRAFT_828572 PE=3 SV=1	0	ref|XP_002331716.1| Sec61 transport protein [Populus trichocarpa] gb|EEF11453.1| Sec61 transport protein [Populus trichocarpa]	0	B9S8E1_RICCO/77-461 PF00344.15;SecY;	0	UO	GO:0016020.membrane;GO:0015450.P-P-bond-hydrolysis-driven protein transmembrane transporter activity;GO:0015031.protein transport;	-	K10956	ko03060. Protein export;ko04141. Protein processing in endoplasmic reticulum;ko04145. Phagosome;ko05110. Vibrio cholerae infection;
CL1Contig507	25.22	16.41	17.56	2249	-	-	gnl|CDD|202659 pfam03479. DUF296. Domain of unknown function (DUF296). This putative domain is found in proteins that contain AT-hook motifs pfam02178. which strongly suggests a DNA-binding function for the proteins as a whole. There are three highly conserved histidine residues. eg at 117. 119 and 133 in Reut_B5223. which should be a structurally conserved metal-binding unit. based on structural…	4e-18	tr|D7UDF0|D7UDF0_VITVI Putative uncharacterized protein OS=Vitis vinifera GN=VIT_18s0122g00700 PE=4 SV=1	9e-91	ref|XP_002275328.1| PREDICTED: uncharacterized protein LOC100263332 [Vitis vinifera] emb|CBI40765.3| unnamed protein product [Vitis vinifera]	8e-91	A5AT53_VITVI/162-282 PF03479.10;DUF296;	1e-38	-	GO:0003677.DNA binding;	-	-	-
CL1Contig508	8.47	1.35	1.55	2087	sp|Q75QN6|PHS1_ARATH Dual specificity protein phosphatase PHS1 OS=Arabidopsis thaliana GN=PHS1 PE=1 SV=1	0	gnl|CDD|29029 cd00127. DSPc. Dual specificity phosphatases (DSP); Ser/Thr and Tyr protein phosphatases. Structurally similar to tyrosine-specific phosphatases but with a shallower active site cleft and a distinctive active site signature motif. HCxxGxxR. Characterized as VHR- or Cdc25-like..	6e-40	tr|F6GT39|F6GT39_VITVI Putative uncharacterized protein OS=Vitis vinifera GN=VIT_17s0000g00360 PE=4 SV=1	0	ref|XP_002280806.1| PREDICTED: uncharacterized protein LOC100242176 [Vitis vinifera]	0	D7SH64_VITVI/109-404 PF09192.5;Act-Frag_cataly;	9e-69	-	GO:0035335.peptidyl-tyrosine dephosphorylation;GO:0016773.phosphotransferase activity. alcohol group as acceptor;GO:0005622.intracellular;GO:0004725.protein tyrosine phosphatase activity;GO:0016791.phosphatase activity;GO:0016787.hydrolase activity;GO:0004721.phosphoprotein phosphatase activity;GO:0008138.protein tyrosine/serine/threonine phosphatase activity;GO:0006470.protein dephosphorylation;…	-	-	-
CL1Contig509	2.84	3.71	2.04	3078	-	-	-	-	-	-	-	-	-	-	-	-	-	-	-
CL1Contig510	3.54	14.96	12.31	1441	-	-	gnl|CDD|176556 cd08619. PI-PLCXDc_plant. Catalytic domain of phosphatidylinositol-specific phospholipase C. X domain containing proteins found in plants. The CD corresponds to the catalytic domain present in uncharacterized plant phosphatidylinositol-specific phospholipase C. X domain containing proteins (PI-PLCXD). The typical eukaryotic phosphoinositide-specific phospholipase C (PI-PLC. EC 3.1.…	9e-156	tr|B9SQL5|B9SQL5_RICCO Phospholipase C. putative OS=Ricinus communis GN=RCOM_0739740 PE=4 SV=1	2e-180	ref|XP_002528284.1| phospholipase C. putative [Ricinus communis] gb|EEF34122.1| phospholipase C. putative [Ricinus communis]	2e-180	D7MFM5_ARALL/61-194 PF00388.14;PI-PLC-X;	1e-70	T	GO:0008081.phosphoric diester hydrolase activity;GO:0005622.intracellular;GO:0035556.intracellular signal transduction;GO:0004629.phospholipase C activity;GO:0006629.lipid metabolic process;	-	-	-
CL1Contig511	4.86	3.87	2.5	2191	sp|Q66GP9|NOS1_ARATH Nitric oxide synthase 1 OS=Arabidopsis thaliana GN=NOS1 PE=1 SV=1	0	gnl|CDD|206748 cd01855. YqeH. Circularly permuted YqeH GTPase. YqeH is an essential GTP-binding protein. Depletion of YqeH induces an excess initiation of DNA replication. suggesting that it negatively controls initiation of chromosome replication. The YqeH subfamily is common in eukaryotes and sporadically present in bacteria with probable acquisition by plants from chloroplasts. Proteins of the…	5e-57	tr|D7T204|D7T204_VITVI Putative uncharacterized protein OS=Vitis vinifera GN=VIT_16s0022g00320 PE=4 SV=1	0	ref|XP_002268388.1| PREDICTED: nitric oxide synthase 1 [Vitis vinifera] emb|CBI24610.3| unnamed protein product [Vitis vinifera]	0	B8LMS1_PICSI/309-440 PF01926.18;MMR_HSR1;	3e-50	-	-	EC:1.14.13.39	K13427	ko00330. Arginine and proline metabolism;ko04626. Plant-pathogen interaction;
CL1Contig512	22.28	10.08	14.93	1150	-	-	gnl|CDD|205816 pfam13639. zf-RING_2. Ring finger domain.	6e-08	tr|B9GG85|B9GG85_POPTR Predicted protein OS=Populus trichocarpa GN=POPTRDRAFT_641460 PE=4 SV=1	3e-77	ref|XP_002299981.1| predicted protein [Populus trichocarpa] gb|EEE84786.1| predicted protein [Populus trichocarpa]	3e-77	B9HNG1_POPTR/80-219 PB025570; Pfam-B_25570;	5e-32	-	GO:0046872.metal ion binding;GO:0008270.zinc ion binding;	-	-	-
CL1Contig513	37.51	23.46	36.76	723	sp|P52855|RLA1_MAIZE 60S acidic ribosomal protein P1 OS=Zea mays GN=RPP1A PE=1 SV=1	2e-24	gnl|CDD|100109 cd05831. Ribosomal_P1. Ribosomal protein P1. This subfamily represents the eukaryotic large ribosomal protein P1. Eukaryotic P1 and P2 are functionally equivalent to the bacterial protein L7/L12. but are not homologous to L7/L12. P1 is located in the L12 stalk. with proteins P2. P0. L11. and 28S rRNA. P1 and P2 are the only proteins in the ribosome to occur as multimers. always app…	5e-30	tr|E0CVC0|E0CVC0_VITVI Putative uncharacterized protein OS=Vitis vinifera GN=VIT_16s0098g01010 PE=4 SV=1	1e-25	ref|XP_003634150.1| PREDICTED: 60S acidic ribosomal protein P1-2-like [Vitis vinifera] emb|CBI23081.3| unnamed protein product [Vitis vinifera]	9e-26	D3JU60_WOLAR/21-110 PF00428.14;Ribosomal_60s;	8e-15	J	GO:0005840.ribosome;GO:0030529.ribonucleoprotein complex;GO:0006412.translation;GO:0005622.intracellular;GO:0006414.translational elongation;GO:0003735.structural constituent of ribosome;	-	K02942	ko03010. Ribosome;
CL1Contig514	1.42	1.69	0.58	1854	-	-	-	-	tr|B9I8Y5|B9I8Y5_POPTR Predicted protein OS=Populus trichocarpa GN=POPTRDRAFT_572398 PE=4 SV=1	2e-137	ref|XP_002320866.1| predicted protein [Populus trichocarpa] gb|EEE99181.1| predicted protein [Populus trichocarpa]	2e-137	-	-	-	GO:0046872.metal ion binding;GO:0005634.nucleus;GO:0006511.ubiquitin-dependent protein catabolic process;GO:0007275.multicellular organismal development;GO:0016567.protein ubiquitination;GO:0008270.zinc ion binding;GO:0004842.ubiquitin-protein ligase activity;	-	-	-
CL1Contig515	11.19	4.54	5.47	1541	sp|Q54SN4|RPAC1_DICDI DNA-directed RNA polymerases I and III subunit rpac1 OS=Dictyostelium discoideum GN=polr1c PE=3 SV=1	3e-90	gnl|CDD|132910 cd07032. RNAP_I_II_AC40. AC40 subunit of Eukaryotic RNA polymerase (RNAP) I and RNAP III. The eukaryotic AC40 subunit of RNA polymerase (RNAP) I and RNAP III is involved in the assembly of RNAP subunits. RNAP is a large multi-subunit complex responsible for the synthesis of RNA. It is the principal enzyme of the transcription process. and is a final target in many regulatory pathwa…	1e-145	tr|D7UAJ8|D7UAJ8_VITVI Putative uncharacterized protein OS=Vitis vinifera GN=VIT_19s0015g00780 PE=4 SV=1	0	ref|XP_002270559.1| PREDICTED: DNA-directed RNA polymerases I and III subunit RPAC1 [Vitis vinifera] emb|CBI39763.3| unnamed protein product [Vitis vinifera]	0	D7UAJ8_VITVI/77-365 PF01193.19;RNA_pol_L;	6e-142	K	GO:0003899.DNA-directed RNA polymerase activity;GO:0003677.DNA binding;GO:0006351.transcription. DNA-dependent;GO:0046983.protein dimerization activity;	-	K03027	ko00230. Purine metabolism;ko00240. Pyrimidine metabolism;ko03020. RNA polymerase;ko04623. Cytosolic DNA-sensing pathway;ko05169. Epstein-Barr virus infection;
CL1Contig516	6.31	8.99	15.2	1058	sp|Q8LFC0|IDH1_ARATH Isocitrate dehydrogenase [NAD] regulatory subunit 1. mitochondrial OS=Arabidopsis thaliana GN=IDH1 PE=1 SV=2	4e-178	gnl|CDD|177735 PLN00123. PLN00123. isocitrate dehydrogenase (NAD+).	0	tr|B9SRZ2|B9SRZ2_RICCO Isocitrate dehydrogenase. putative OS=Ricinus communis GN=RCOM_0519460 PE=3 SV=1	0	ref|XP_002528761.1| isocitrate dehydrogenase. putative [Ricinus communis] gb|EEF33583.1| isocitrate dehydrogenase. putative [Ricinus communis]	0	B9HH25_POPTR/38-361 PF00180.15;Iso_dh;	2e-171	E	GO:0006099.tricarboxylic acid cycle;GO:0000287.magnesium ion binding;GO:0016616.oxidoreductase activity. acting on the CH-OH group of donors. NAD or NADP as acceptor;GO:0004449.isocitrate dehydrogenase (NAD+) activity;GO:0051287.NAD binding;GO:0055114.oxidation-reduction process;GO:0016491.oxidoreductase activity;	EC:1.1.1.41	K00030	ko00020. Citrate cycle (TCA cycle);
CL1Contig517	6.16	3.25	3.63	1327	sp|Q56W64|ASPG3_ARATH Probable isoaspartyl peptidase/L-asparaginase 3 OS=Arabidopsis thaliana GN=At5g61540 PE=2 SV=1	5e-156	gnl|CDD|72875 cd04513. Glycosylasparaginase. Glycosylasparaginase catalyzes the hydrolysis of the glycosylamide bond of asparagine-linked glycoproteins. This enzyme is an amidase located inside lysosomes. Mutation of this gene in humans causes a genetic disorder known as aspartylglycosaminuria (AGU). The glycosylasparaginase precursor undergoes autoproteolysis through an N-O or N-S acyl rearrange…	4e-113	tr|D7U7C1|D7U7C1_VITVI Putative uncharacterized protein OS=Vitis vinifera GN=VIT_16s0013g01680 PE=4 SV=1	7e-175	ref|XP_003634027.1| PREDICTED: probable isoaspartyl peptidase/L-asparaginase 3-like [Vitis vinifera] emb|CBI38635.3| unnamed protein product [Vitis vinifera]	6e-175	D7U7C1_VITVI/16-351 PF01112.13;Asparaginase_2;	1e-172	E	GO:0016787.hydrolase activity;GO:0003948.N4-(beta-N-acetylglucosaminyl)-L-asparaginase activity;GO:0005764.lysosome;GO:0006517.protein deglycosylation;	EC:3.5.1.26	K01444	ko00511. Other glycan degradation;ko04142. Lysosome;
CL1Contig518	5.4	0.24	0.11	1092	sp|P17801|KPRO_MAIZE Putative receptor protein kinase ZmPK1 OS=Zea mays GN=PK1 PE=2 SV=2	1e-92	-	-	tr|A5C1U0|A5C1U0_VITVI Putative uncharacterized protein OS=Vitis vinifera GN=VITISV_019014 PE=3 SV=1	3e-139	ref|XP_002283069.1| PREDICTED: putative receptor protein kinase ZmPK1 [Vitis vinifera]	3e-139	B9SKM9_RICCO/378-658 PF00069.20;Pkinase;	7e-118	T	GO:0016020.membrane;GO:0016310.phosphorylation;GO:0005524.ATP binding;GO:0016301.kinase activity;GO:0004872.receptor activity;GO:0005529.carbohydrate binding;GO:0006468.protein phosphorylation;GO:0004674.protein serine/threonine kinase activity;GO:0000166.nucleotide binding;GO:0004672.protein kinase activity;GO:0016021.integral to membrane;GO:0048544.recognition of pollen;GO:0016740.transferase a…	-	-	-
CL1Contig519	1.91	2.83	2.39	344	-	-	-	-	-	-	-	-	-	-	-	-	-	-	-
CL1Contig520	4.21	2.58	1.9	2472	-	-	-	-	tr|B9T1F9|B9T1F9_RICCO Putative uncharacterized protein OS=Ricinus communis GN=RCOM_0373880 PE=4 SV=1	0	ref|XP_002532077.1| conserved hypothetical protein [Ricinus communis] gb|EEF30311.1| conserved hypothetical protein [Ricinus communis]	0	F2DE53_HORVD/112-393 PB039146; Pfam-B_39146;	3e-125	-	-	-	-	-
CL1Contig521	1.89	1.03	2.16	2281	-	-	gnl|CDD|73156 cd01650. RT_nLTR_like. RT_nLTR: Non-LTR (long terminal repeat) retrotransposon and non-LTR retrovirus reverse transcriptase (RT). This subfamily contains both non-LTR retrotransposons and non-LTR retrovirus RTs. RTs catalyze the conversion of single-stranded RNA into double-stranded DNA for integration into host chromosomes. RT is a multifunctional enzyme with RNA-directed DNA polym…	3e-34	tr|O22148|O22148_ARATH Putative non-LTR retroelement reverse transcriptase OS=Arabidopsis thaliana GN=At2g45230 PE=2 SV=1	1e-112	gb|AAB82639.1| putative non-LTR retroelement reverse transcriptase [Arabidopsis thaliana]	1e-112	O22148_ARATH/492-754 PF00078.22;RVT_1;	3e-47	-	GO:0003964.RNA-directed DNA polymerase activity;GO:0004527.exonuclease activity;GO:0003723.RNA binding;GO:0004523.ribonuclease H activity;GO:0004519.endonuclease activity;GO:0006278.RNA-dependent DNA replication;GO:0003676.nucleic acid binding;	-	-	-
CL1Contig522	4.6	4.67	5.17	1399	-	-	-	-	tr|Q570C6|Q570C6_ARATH Putative uncharacterized protein At3g62370 (Fragment) OS=Arabidopsis thaliana GN=At3g62370 PE=2 SV=1	4e-34	-	-	-	-	-	-	-	-	-
CL1Contig523	16.06	8.39	7.27	1360	sp|Q9FF66|UBC22_ARATH Ubiquitin-conjugating enzyme E2 22 OS=Arabidopsis thaliana GN=UBC22 PE=1 SV=1	7e-103	gnl|CDD|201062 pfam00179. UQ_con. Ubiquitin-conjugating enzyme. Proteins destined for proteasome-mediated degradation may be ubiquitinated. Ubiquitination follows conjugation of ubiquitin to a conserved cysteine residue of UBC homologues. TSG101 is one of several UBC homologues that lacks this active site cysteine.	4e-44	tr|F6HQS0|F6HQS0_VITVI Putative uncharacterized protein OS=Vitis vinifera GN=VIT_08s0040g00460 PE=3 SV=1	1e-114	ref|XP_002278601.2| PREDICTED: ubiquitin-conjugating enzyme E2 22-like [Vitis vinifera]	3e-115	A9PD43_POPTR/16-153 PF00179.21;UQ_con;	4e-74	O	GO:0005524.ATP binding;GO:0016567.protein ubiquitination;GO:0004842.ubiquitin-protein ligase activity;GO:0016874.ligase activity;GO:0051301.cell division;GO:0031145.anaphase-promoting complex-dependent proteasomal ubiquitin-dependent protein catabolic process;GO:0000166.nucleotide binding;GO:0010458.exit from mitosis;GO:0016881.acid-amino acid ligase activity;GO:0007049.cell cycle;	EC:6.3.2.19	K10583	ko04120. Ubiquitin mediated proteolysis;
CL1Contig524	6.07	4.82	4.17	1262	sp|Q84JG2|SWI3B_ARATH SWI/SNF complex subunit SWI3B OS=Arabidopsis thaliana GN=SWI3B PE=1 SV=1	8e-74	-	-	tr|D6MKK2|D6MKK2_9ASPA Transcription factor (Fragment) OS=Lycoris longituba PE=2 SV=1	2e-89	gb|ADG58049.1| transcription factor [Lycoris longituba]	2e-89	B4FVC8_MAIZE/401-494 PB068078; Pfam-B_68078;	9e-18	-	GO:0005634.nucleus;GO:0003677.DNA binding;GO:0006355.regulation of transcription. DNA-dependent;	-	K11649	-
CL1Contig525	17.35	15.13	10.84	1644	sp|O82291|PAP3_ARATH Probable plastid-lipid-associated protein 3. chloroplastic OS=Arabidopsis thaliana GN=PAP3 PE=1 SV=1	8e-112	gnl|CDD|113522 pfam04755. PAP_fibrillin. PAP_fibrillin. This family identifies a conserved region found in a number of plastid lipid-associated proteins (PAPs). and in a number of putative fibrillin proteins.	4e-63	tr|F6HT52|F6HT52_VITVI Putative uncharacterized protein OS=Vitis vinifera GN=VIT_02s0012g02050 PE=4 SV=1	2e-121	ref|XP_002276479.1| PREDICTED: probable plastid-lipid-associated protein 3. chloroplastic-like [Vitis vinifera]	1e-121	D7TTR4_VITVI/47-263 PF04755.7;PAP_fibrillin;	2e-91	-	GO:0032440.2-alkenal reductase [NAD(P)] activity;GO:0009536.plastid;GO:0005198.structural molecule activity;GO:0055114.oxidation-reduction process;GO:0016491.oxidoreductase activity;GO:0009507.chloroplast;	-	-	-
CL1Contig526	2.88	8.97	4.29	1031	-	-	-	-	-	-	-	-	-	-	-	-	-	-	-
CL1Contig527	7.7	5.19	8.24	963	-	-	gnl|CDD|203236 pfam05347. Complex1_LYR. Complex 1 protein (LYR family). Proteins in this family have been identified as a component of the higher eukaryotic NADH complex. In Saccharomyces cerevisiae. the Isd11 protein has been shown to play a role in Fe/S cluster biogenesis in mitochondria. We have named this family LYR after a highly conserved tripeptide motif close to the N-terminus of these pr…	2e-09	tr|F6H0E1|F6H0E1_VITVI Putative uncharacterized protein OS=Vitis vinifera GN=VIT_18s0001g00900 PE=4 SV=1	3e-48	ref|XP_002285899.1| PREDICTED: uncharacterized protein LOC100247165 [Vitis vinifera]	2e-48	D7KT92_ARALL/72-142 PF05347.10;Complex1_LYR;	5e-31	-	-	-	-	-
CL1Contig528	1.47	1.53	2.34	1284	sp|Q9AWK2|CML11_ORYSJ Probable calcium-binding protein CML11 OS=Oryza sativa subsp. japonica GN=CML11 PE=2 SV=1	9e-79	gnl|CDD|185504 PTZ00184. PTZ00184. calmodulin; Provisional.	5e-43	tr|B9MU63|B9MU63_POPTR Predicted protein OS=Populus trichocarpa GN=POPTRDRAFT_813332 PE=4 SV=1	5e-91	ref|XP_002326743.1| predicted protein [Populus trichocarpa] gb|EEE72542.1| predicted protein [Populus trichocarpa]	4e-91	A5AW02_VITVI/92-153 PF13499.1;EF_hand_5;	4e-28	TZD	GO:0005509.calcium ion binding;	-	K13448	ko04626. Plant-pathogen interaction;
CL1Contig529	15.05	0.86	0.52	3552	sp|O23826|K125_TOBAC 125 kDa kinesin-related protein OS=Nicotiana tabacum GN=TKRP125 PE=1 SV=1	0	gnl|CDD|30086 cd01364. KISc_BimC_Eg5. Kinesin motor domain. BimC/Eg5 spindle pole proteins. participate in spindle assembly and chromosome segregation during cell division. This catalytic (head) domain has ATPase activity and belongs to the larger group of P-loop NTPases. Kinesins are microtubule-dependent molecular motors that play important roles in intracellular transport and in cell division.…	2e-171	tr|D7SKP1|D7SKP1_VITVI Putative uncharacterized protein OS=Vitis vinifera GN=VIT_06s0004g03810 PE=3 SV=1	0	emb|CBI16219.3| unnamed protein product [Vitis vinifera]	0	Q9LZU5_ARATH/511-1057 PB001635; Pfam-B_1635;	0	Z	GO:0005856.cytoskeleton;GO:0007018.microtubule-based movement;GO:0000922.spindle pole;GO:0005874.microtubule;GO:0005524.ATP binding;GO:0005813.centrosome;GO:0008017.microtubule binding;GO:0005737.cytoplasm;GO:0019901.protein kinase binding;GO:0007067.mitosis;GO:0051301.cell division;GO:0000166.nucleotide binding;GO:0003777.microtubule motor activity;GO:0007049.cell cycle;GO:0005876.spindle microt…	-	K10398	-
CL1Contig530	6.14	5.2	4.39	1122	-	-	gnl|CDD|191091 pfam04783. DUF630. Protein of unknown function (DUF630). This region is sometimes found at the N-terminus of putative plant bZIP proteins. Its function is not known. Structural modelling suggests this domain may bind nucleic acids.	6e-26	tr|A5B8V5|A5B8V5_VITVI Putative uncharacterized protein OS=Vitis vinifera GN=VITISV_044047 PE=4 SV=1	2e-23	-	-	B9RQQ6_RICCO/1-60 PF04783.7;DUF630;	2e-23	-	-	-	-	-
CL1Contig531	14.04	7.46	10.94	2735	-	-	gnl|CDD|201982 pfam01803. LIM_bind. LIM-domain binding protein. The LIM-domain binding protein. binds to the LIM domain pfam00412 of LIM homeodomain proteins which are transcriptional regulators of development. Nuclear LIM interactor (NLI) / LIM domain-binding protein 1 (LDB1) is located in the nuclei of neuronal cells during development. it is co-expressed with Isl1 in early motor neuron differe…	3e-74	tr|B9R9G2|B9R9G2_RICCO Transcriptional corepressor SEUSS. putative OS=Ricinus communis GN=RCOM_1496960 PE=4 SV=1	0	ref|XP_002510837.1| Transcriptional corepressor SEUSS. putative [Ricinus communis] gb|EEF51439.1| Transcriptional corepressor SEUSS. putative [Ricinus communis]	0	Q6H974_ANTMA/307-570 PF01803.11;LIM_bind;	4e-139	-	GO:0005634.nucleus;GO:0007275.multicellular organismal development;GO:0003712.transcription cofactor activity;	-	-	-
CL1Contig532	11.65	9.38	9.72	2103	sp|Q949V6|ARI1_ARATH Probable E3 ubiquitin-protein ligase ARI1 OS=Arabidopsis thaliana GN=ARI1 PE=2 SV=1	0	gnl|CDD|128895 smart00647. IBR. In Between Ring fingers. the domains occurs between pairs og RING fingers.	2e-19	tr|D7TPW8|D7TPW8_VITVI Putative uncharacterized protein OS=Vitis vinifera GN=VIT_03s0063g02000 PE=4 SV=1	0	ref|XP_002284665.1| PREDICTED: probable E3 ubiquitin-protein ligase ARI1 isoform 1 [Vitis vinifera] emb|CBI32541.3| unnamed protein product [Vitis vinifera]	0	B9HRS7_POPTR/263-333 PF01485.16;IBR;	1e-35	O	GO:0046872.metal ion binding;GO:0008270.zinc ion binding;	-	K11968	-
CL1Contig533	123.57	2.69	0.05	975	sp|P50699|TLPH_ARATH Thaumatin-like protein OS=Arabidopsis thaliana GN=At1g18250 PE=2 SV=2	4e-126	gnl|CDD|185757 cd09218. TLP-PA. allergenic/antifungal thaumatin-like proteins: plant and animal homologs. This subfamily is represented by the thaumatin-like proteins (TLPs). Cherry Allergen Pru Av 2 TLP. Peach PpAZ44 TLP (a propylene-induced TLP in abscission). the Caenorhabditis elegans thaumatin family member (thn-6). and other plant and animal homologs. TLPs are involved in host defense and a…	1e-139	tr|A5AY45|A5AY45_VITVI Putative uncharacterized protein (Fragment) OS=Vitis vinifera GN=VITISV_030359 PE=4 SV=1	7e-138	emb|CAN59843.1| hypothetical protein VITISV_030359 [Vitis vinifera]	6e-138	D7SJA2_VITVI/30-242 PF00314.12;Thaumatin;	8e-133	-	GO:0005575.cellular_component;GO:0003674.molecular_function;GO:0006952.defense response;GO:0005576.extracellular region;GO:0008150.biological_process;	-	-	-
CL1Contig534	3.8	5.55	8.63	1336	-	-	-	-	-	-	-	-	-	-	-	-	-	-	-
CL1Contig535	4.2	11.32	16.84	1654	-	-	-	-	-	-	-	-	-	-	-	-	-	-	-
CL1Contig536	15.82	8.93	9.21	1479	-	-	-	-	tr|B9HGB1|B9HGB1_POPTR Predicted protein OS=Populus trichocarpa GN=POPTRDRAFT_1081745 PE=4 SV=1	4e-103	ref|XP_002309712.1| predicted protein [Populus trichocarpa] gb|EEE90162.1| predicted protein [Populus trichocarpa]	3e-103	D7LE98_ARALL/212-319 PB017309; Pfam-B_17309;	6e-54	-	-	-	-	-
CL1Contig537	27.2	30.72	33.11	2442	-	-	gnl|CDD|197681 smart00360. RRM. RNA recognition motif.	2e-22	tr|E0CRK0|E0CRK0_VITVI Putative uncharacterized protein OS=Vitis vinifera GN=VIT_18s0001g05550 PE=4 SV=1	2e-58	ref|XP_002285794.1| PREDICTED: uncharacterized protein LOC100243776 [Vitis vinifera] emb|CBI19154.3| unnamed protein product [Vitis vinifera]	2e-58	D7TR31_VITVI/18-88 PF00076.17;RRM_1;	6e-33	-	GO:0000166.nucleotide binding;GO:0003676.nucleic acid binding;	-	K12891	ko03040. Spliceosome;ko05168. Herpes simplex infection;
CL1Contig538	3.28	2.52	3.6	2281	sp|P51281|YCF45_PORPU Uncharacterized protein ycf45 OS=Porphyra purpurea GN=ycf45 PE=3 SV=1	1e-139	gnl|CDD|33644 COG3854. SpoIIIAA. ncharacterized protein conserved in bacteria [Function unknown].	8e-79	tr|F6HNB9|F6HNB9_VITVI Putative uncharacterized protein OS=Vitis vinifera GN=VIT_13s0019g05090 PE=4 SV=1	0	ref|XP_002271948.2| PREDICTED: uncharacterized protein ycf45-like [Vitis vinifera]	0	Q0WWY6_ARATH/1-426 PB000170; Pfam-B_170;	0	-	GO:0005524.ATP binding;GO:0000166.nucleotide binding;GO:0017111.nucleoside-triphosphatase activity;GO:0009536.plastid;GO:0003676.nucleic acid binding;GO:0009507.chloroplast;	-	-	-
CL1Contig539	18.23	10.91	22.8	2270	sp|Q9C7A2|Y3236_ARATH Ankyrin repeat-containing protein At3g12360 OS=Arabidopsis thaliana GN=At3g12360 PE=2 SV=1	0	gnl|CDD|29261 cd00204. ANK. ankyrin repeats; ankyrin repeats mediate protein-protein interactions in very diverse families of proteins. The number of ANK repeats in a protein can range from 2 to over 20 (ankyrins. for example). ANK repeats may occur in combinations with other types of domains. The structural repeat unit contains two antiparallel helices and a beta-hairpin. repeats are stacked in …	6e-20	tr|D7TQE0|D7TQE0_VITVI Putative uncharacterized protein OS=Vitis vinifera GN=VIT_08s0040g02750 PE=4 SV=1	0	ref|XP_002277535.1| PREDICTED: ankyrin repeat-containing protein At3g12360 [Vitis vinifera] emb|CBI32660.3| unnamed protein product [Vitis vinifera]	0	B9SLC2_RICCO/27-173 PF12796.2;Ank_2;	2e-50	O	-	-	-	-
CL1Contig540	8.01	3.62	1.84	1681	sp|Q8RX71|BAG4_ARATH BAG family molecular chaperone regulator 4 OS=Arabidopsis thaliana GN=BAG4 PE=1 SV=1	4e-58	gnl|CDD|176407 cd01812. BAG1_N. Ubiquitin-like domain of BAG1. BAG1_N N-terminal ubiquitin-like (Ubl) domain of the BAG1 protein. This domain occurs together with the BAG domain and is closely related to the Ubl domain of a family of deubiquitinases that includes Rpn11. UBP6 (USP14). USP7 (HAUSP).	2e-15	tr|D7SJU3|D7SJU3_VITVI Putative uncharacterized protein OS=Vitis vinifera GN=VIT_06s0004g06960 PE=4 SV=1	6e-97	emb|CBI15919.3| unnamed protein product [Vitis vinifera]	5e-97	D7SJU3_VITVI/110-188 PF02179.11;BAG;	1e-27	-	GO:0006915.apoptotic process;	-	-	-
CL1Contig541	1.35	6.6	6.51	1892	sp|Q9FLB5|LAC12_ARATH Laccase-12 OS=Arabidopsis thaliana GN=LAC12 PE=2 SV=1	0	gnl|CDD|163246 TIGR03389. laccase. laccase. plant. Members of this protein family include the copper-containing enzyme laccase (EC 1.10.3.2). often several from a single plant species. and additional. uncharacterized. closely related plant proteins termed laccase-like multicopper oxidases. This protein family shows considerable sequence similarity to the L-ascorbate oxidase (EC 1.10.3.3) family. …	0	tr|D7T4I6|D7T4I6_VITVI Putative uncharacterized protein OS=Vitis vinifera GN=VIT_13s0067g01970 PE=4 SV=1	0	ref|XP_002277722.1| PREDICTED: laccase-12-like [Vitis vinifera]	0	D7SJP7_VITVI/1410-1545 PF07731.9;Cu-oxidase_2;	2e-73	Q	GO:0046274.lignin catabolic process;GO:0048046.apoplast;GO:0005488.binding;GO:0055114.oxidation-reduction process;GO:0008471.laccase activity;GO:0046872.metal ion binding;GO:0005507.copper ion binding;GO:0008447.L-ascorbate oxidase activity;GO:0016491.oxidoreductase activity;	-	-	-
CL1Contig542	10.05	4.74	0.91	1453	sp|Q0V7R1|GATL3_ARATH Probable galacturonosyltransferase-like 3 OS=Arabidopsis thaliana GN=GATL3 PE=2 SV=1	0	gnl|CDD|201828 pfam01501. Glyco_transf_8. Glycosyl transferase family 8. This family includes enzymes that transfer sugar residues to donor molecules. Members of this family are involved in lipopolysaccharide biosynthesis and glycogen synthesis. This family includes Lipopolysaccharide galactosyltransferase. lipopolysaccharide glucosyltransferase 1. and glycogenin glucosyltransferase.	6e-68	tr|F6HF08|F6HF08_VITVI Putative uncharacterized protein OS=Vitis vinifera GN=VIT_01s0011g03050 PE=4 SV=1	0	ref|XP_002281658.1| PREDICTED: probable galacturonosyltransferase-like 3 [Vitis vinifera]	0	B9HIY9_POPTR/63-320 PF01501.15;Glyco_transf_8;	2e-158	-	GO:0016757.transferase activity. transferring glycosyl groups;GO:0016740.transferase activity;	-	-	-
CL1Contig543	5.65	7.92	4.96	1294	sp|Q9M2P4|SINA2_ARATH E3 ubiquitin-protein ligase SINAT2 OS=Arabidopsis thaliana GN=SINAT2 PE=2 SV=1	3e-179	gnl|CDD|190542 pfam03145. Sina. Seven in absentia protein family. The seven in absentia (sina) gene was first identified in Drosophila. The Drosophila Sina protein is essential for the determination of the R7 pathway in photoreceptor cell development: the loss of functional Sina results in the transformation of the R7 precursor cell to a non- neuronal cell type. The Sina protein contains an N-ter…	3e-80	tr|D7LVZ4|D7LVZ4_ARALL Seven in absentia family protein OS=Arabidopsis lyrata subsp. lyrata GN=ARALYDRAFT_907274 PE=4 SV=1	7e-175	ref|NP_191363.1| E3 ubiquitin-protein ligase SINAT2 [Arabidopsis thaliana] sp|Q9M2P4.1|SINA2_ARATH RecName: Full=E3 ubiquitin-protein ligase SINAT2; AltName: Full=Seven in absentia homolog 2 emb|CAB67632.1| putative protein [Arabidopsis thaliana] gb|AAM65304.1| putative RING zinc finger protein [Arabidopsis thaliana] gb|ABF74716.1| At3g58040 [Arabidopsis thaliana] gb|AEE79735.1| E3 ubiquitin-prot…	1e-177	D7LI06_ARALL/99-298 PF03145.11;Sina;	2e-122	R	GO:0005634.nucleus;GO:0016567.protein ubiquitination;GO:0016874.ligase activity;GO:0004842.ubiquitin-protein ligase activity;GO:0046872.metal ion binding;GO:0006511.ubiquitin-dependent protein catabolic process;GO:0007275.multicellular organismal development;GO:0008270.zinc ion binding;	EC:6.3.2.19	K04506	ko04115. p53 signaling pathway;ko04120. Ubiquitin mediated proteolysis;ko04310. Wnt signaling pathway;
CL1Contig544	5.97	3.64	5.36	2535	-	-	-	-	tr|F6H143|F6H143_VITVI Putative uncharacterized protein OS=Vitis vinifera GN=VIT_18s0001g07680 PE=4 SV=1	0	ref|XP_002283768.1| PREDICTED: uncharacterized protein LOC100248920 [Vitis vinifera]	0	B8B1F9_ORYSI/251-409 PB043866; Pfam-B_43866;	8e-23	O	GO:0018342.protein prenylation;GO:0016740.transferase activity;GO:0008318.protein prenyltransferase activity;	EC:2.5.1.60	K14050	-
CL1Contig545	4.47	2.17	4.67	1874	sp|Q9LFM5|YUC4_ARATH Flavin-containing monooxygenase YUCCA4 OS=Arabidopsis thaliana GN=YUC4 PE=2 SV=1	0	-	-	tr|B9RPC4|B9RPC4_RICCO Monooxygenase. putative OS=Ricinus communis GN=RCOM_0927500 PE=4 SV=1	0	ref|XP_002515593.1| monooxygenase. putative [Ricinus communis] gb|EEF47042.1| monooxygenase. putative [Ricinus communis]	0	B9RPC4_RICCO/29-346 PF00743.14;FMO-like;	1e-179	-	GO:0050661.NADP binding;GO:0050660.flavin adenine dinucleotide binding;GO:0004499.N.N-dimethylaniline monooxygenase activity;GO:0004497.monooxygenase activity;GO:0055114.oxidation-reduction process;GO:0016491.oxidoreductase activity;	EC:1.14.13.-	K11816	ko00380. Tryptophan metabolism;
CL1Contig546	3.88	2.45	1.32	1757	-	-	-	-	tr|F6H5C0|F6H5C0_VITVI Putative uncharacterized protein OS=Vitis vinifera GN=VIT_12s0028g00200 PE=4 SV=1	3e-70	emb|CBI22110.3| unnamed protein product [Vitis vinifera]	1e-70	E0CU44_VITVI/32-246 PB052057; Pfam-B_52057;	4e-54	-	-	-	-	-
CL1Contig547	49.98	27.21	39.27	1447	sp|Q54LT8|STRAP_DICDI Serine-threonine kinase receptor-associated protein OS=Dictyostelium discoideum GN=strap PE=3 SV=1	1e-101	gnl|CDD|29257 cd00200. WD40. WD40 domain. found in a number of eukaryotic proteins that cover a wide variety of functions including adaptor/regulatory modules in signal transduction. pre-mRNA processing and cytoskeleton assembly; typically contains a GH dipeptide 11-24 residues from its N-terminus and the WD dipeptide at its C-terminus and is 40 residues long. hence the name WD40; between GH and …	1e-51	tr|B9GWN6|B9GWN6_POPTR Predicted protein OS=Populus trichocarpa GN=POPTRDRAFT_830674 PE=4 SV=1	0	ref|XP_002303265.1| predicted protein [Populus trichocarpa] gb|EEE78244.1| predicted protein [Populus trichocarpa]	0	STRAP_DICDI/58-220 PF08662.6;eIF2A;	9e-36	IR	GO:0016310.phosphorylation;GO:0016301.kinase activity;GO:0004872.receptor activity;	-	K13137	ko03013. RNA transport;
CL1Contig548	15.68	19.28	85.6	2686	sp|Q6H7U2|C3H13_ORYSJ Zinc finger CCCH domain-containing protein 13 OS=Oryza sativa subsp. japonica GN=Os02g0161200 PE=2 SV=1	8e-83	gnl|CDD|115469 pfam06813. Nodulin-like. Nodulin-like. This family represents a conserved region within plant nodulin-like proteins.	1e-95	tr|D7TEN8|D7TEN8_VITVI Putative uncharacterized protein OS=Vitis vinifera GN=VIT_12s0059g02450 PE=4 SV=1	2e-141	ref|XP_002274263.1| PREDICTED: zinc finger CCCH domain-containing protein 13 [Vitis vinifera] emb|CBI28961.3| unnamed protein product [Vitis vinifera]	2e-141	D7TEN8_VITVI/1-419 PB023297; Pfam-B_23297;	2e-142	-	GO:0008270.zinc ion binding;GO:0003676.nucleic acid binding;	-	-	-
CL1Contig549	14.71	10.19	8.09	2264	-	-	gnl|CDD|190519 pfam03081. Exo70. Exo70 exocyst complex subunit. The Exo70 protein forms one subunit of the exocyst complex. First discovered in S. cerevisiae. Exo70 and other exocyst proteins have been observed in several other eukaryotes. including humans. In S. cerevisiae. the exocyst complex is involved in the late stages of exocytosis. and is localised at the tip of the bud. the major site of…	2e-121	tr|F6HBF9|F6HBF9_VITVI Putative uncharacterized protein OS=Vitis vinifera GN=VIT_13s0073g00170 PE=4 SV=1	0	ref|XP_002268110.1| PREDICTED: exocyst complex component 7 [Vitis vinifera]	0	D7T3D3_VITVI/270-633 PF03081.10;Exo70;	0	U	GO:0000145.exocyst;GO:0006887.exocytosis;	-	K07195	ko04910. Insulin signaling pathway;
CL1Contig550	2.59	2.69	1.92	2209	sp|Q8LPF1|PP387_ARATH Pentatricopeptide repeat-containing protein At5g15980. mitochondrial OS=Arabidopsis thaliana GN=At5g15980 PE=2 SV=1	2e-152	-	-	tr|F6GVT1|F6GVT1_VITVI Putative uncharacterized protein OS=Vitis vinifera GN=VIT_14s0083g00610 PE=4 SV=1	0	ref|XP_002278999.1| PREDICTED: pentatricopeptide repeat-containing protein At3g02490. mitochondrial-like [Vitis vinifera]	0	D7SMJ8_VITVI/147-177 PF01535.15;PPR;	1e-06	-	-	-	-	-
CL1Contig551	48.75	67.28	67.13	2671	sp|Q650T9|RH7_ORYSJ DEAD-box ATP-dependent RNA helicase 7 OS=Oryza sativa subsp. japonica GN=Os09g0520700 PE=2 SV=1	0	-	-	tr|B9R9L5|B9R9L5_RICCO Dead box ATP-dependent RNA helicase. putative OS=Ricinus communis GN=RCOM_1498590 PE=3 SV=1	0	ref|XP_002510890.1| dead box ATP-dependent RNA helicase. putative [Ricinus communis] gb|EEF51492.1| dead box ATP-dependent RNA helicase. putative [Ricinus communis]	0	B9R9L5_RICCO/129-307 PF00270.24;DEAD;	1e-93	A	GO:0005634.nucleus;GO:0003723.RNA binding;GO:0005524.ATP binding;GO:0004386.helicase activity;GO:0008026.ATP-dependent helicase activity;GO:0003676.nucleic acid binding;GO:0016787.hydrolase activity;GO:0000166.nucleotide binding;	-	-	-
CL1Contig552	10.98	2.32	1.01	1491	sp|Q9FXA4|PUB26_ARATH U-box domain-containing protein 26 OS=Arabidopsis thaliana GN=PUB26 PE=2 SV=1	2e-130	gnl|CDD|128780 smart00504. Ubox. Modified RING finger domain. Modified RING finger domain. without the full complement of Zn2+-binding ligands. Probable involvement in E2-dependent ubiquitination.	3e-24	tr|F6HQ94|F6HQ94_VITVI Putative uncharacterized protein OS=Vitis vinifera GN=VIT_03s0063g00180 PE=4 SV=1	1e-152	ref|XP_002285110.1| PREDICTED: U-box domain-containing protein 26 [Vitis vinifera]	9e-153	PUB26_ARATH/14-86 PF04564.10;U-box;	5e-39	-	GO:0000151.ubiquitin ligase complex;GO:0016567.protein ubiquitination;GO:0005488.binding;GO:0004842.ubiquitin-protein ligase activity;	-	-	-
CL1Contig553	12.58	2.01	1.05	1753	sp|Q9FF18|C7351_ARATH Cytokinin hydroxylase OS=Arabidopsis thaliana GN=CYP735A1 PE=1 SV=1	1e-109	gnl|CDD|177927 PLN02290. PLN02290. cytokinin trans-hydroxylase.	3e-143	tr|B9I787|B9I787_POPTR Cytochrome P450 OS=Populus trichocarpa GN=CYP714E4 PE=3 SV=1	0	ref|XP_002319441.1| cytochrome P450 [Populus trichocarpa] gb|EEE95364.1| cytochrome P450 [Populus trichocarpa]	0	B9I787_POPTR/74-506 PF00067.17;p450;	4e-175	QI	GO:0009055.electron carrier activity;GO:0046872.metal ion binding;GO:0020037.heme binding;GO:0016705.oxidoreductase activity. acting on paired donors. with incorporation or reduction of molecular oxygen;GO:0005506.iron ion binding;GO:0004497.monooxygenase activity;GO:0055114.oxidation-reduction process;GO:0016491.oxidoreductase activity;	-	-	-
CL1Contig554	11.74	4.29	2.79	1818	sp|Q8W5R1|GENL2_ORYSJ Flap endonuclease GEN-like 2 OS=Oryza sativa subsp. japonica GN=SEND1 PE=2 SV=1	0	gnl|CDD|189039 cd09869. PIN_GEN1. PIN domain of Gap Endonuclease 1. a structure-specific. divalent-metal-ion dependent. 5' nuclease and homologs. Gap Endonuclease 1 (GEN1) is a Holliday junction resolvase reported to symmetrically cleave Holliday junctions and allow religation without additional processing. GEN1 is a member of the structure-specific. 5' nuclease family that catalyzes hydrolysis o…	2e-78	tr|B9ID70|B9ID70_POPTR Predicted protein OS=Populus trichocarpa GN=POPTRDRAFT_808241 PE=4 SV=1	0	ref|XP_002322464.1| predicted protein [Populus trichocarpa] gb|EEF06591.1| predicted protein [Populus trichocarpa]	0	D7TMQ9_VITVI/1-96 PF00752.12;XPG_N;	2e-45	-	GO:0005634.nucleus;GO:0003677.DNA binding;GO:0006281.DNA repair;GO:0003824.catalytic activity;GO:0004518.nuclease activity;	EC:3.1.-.-	K15338	-
CL1Contig555	4.05	3.02	4.29	1232	-	-	-	-	tr|F6H925|F6H925_VITVI Putative uncharacterized protein OS=Vitis vinifera GN=VIT_12s0034g01130 PE=4 SV=1	7e-85	emb|CBI23867.3| unnamed protein product [Vitis vinifera]	3e-85	B9GTH8_POPTR/393-568 PF00201.13;UDPGT;	1e-24	-	GO:0008152.metabolic process;GO:0016758.transferase activity. transferring hexosyl groups;	-	-	-
CL1Contig556	4.95	3.03	5.08	1786	-	-	-	-	-	-	-	-	-	-	-	-	-	-	-
CL1Contig557	18.87	16.61	15.72	2160	sp|Q9SW96|SYNC1_ARATH Asparagine--tRNA ligase. cytoplasmic 1 OS=Arabidopsis thaliana GN=SYNC1 PE=2 SV=1	0	gnl|CDD|177867 PLN02221. PLN02221. asparaginyl-tRNA synthetase.	0	tr|F6HGX0|F6HGX0_VITVI Putative uncharacterized protein OS=Vitis vinifera GN=VIT_11s0016g02680 PE=3 SV=1	0	ref|XP_003633115.1| PREDICTED: asparaginyl-tRNA synthetase. cytoplasmic 1-like [Vitis vinifera]	0	D7TBC3_VITVI/149-513 PF00152.15;tRNA-synt_2;	0	J	GO:0005524.ATP binding;GO:0005737.cytoplasm;GO:0016874.ligase activity;GO:0003676.nucleic acid binding;GO:0006421.asparaginyl-tRNA aminoacylation;GO:0000166.nucleotide binding;GO:0006418.tRNA aminoacylation for protein translation;GO:0004816.asparagine-tRNA ligase activity;GO:0006412.translation;GO:0004812.aminoacyl-tRNA ligase activity;	EC:6.1.1.22	K01893	ko00970. Aminoacyl-tRNA biosynthesis;
CL1Contig558	10.44	6.93	11.49	2092	-	-	gnl|CDD|162785 TIGR02251. HIF-SF_euk. Dullard-like phosphatase domain. This model represents the putative phosphatase domain of a family of eukaryotic proteins including "Dullard". and the NLI interacting factor (NIF)-like phosphatases. This domain is a member of the haloacid dehalogenase (HAD) superfamily by virtue of a conserved set of three catalytic motifs and a conserved fold as predicted by…	2e-55	tr|D7TAX7|D7TAX7_VITVI Putative uncharacterized protein OS=Vitis vinifera GN=VIT_01s0010g03570 PE=4 SV=1	9e-170	ref|XP_002271611.2| PREDICTED: CTD small phosphatase-like protein 2-like [Vitis vinifera] emb|CBI27650.3| unnamed protein product [Vitis vinifera]	8e-170	D7TAX7_VITVI/311-472 PF03031.13;NIF;	3e-74	K	GO:0016311.dephosphorylation;GO:0016791.phosphatase activity;	-	-	-
CL1Contig559	4.29	2.36	2.22	2747	-	-	-	-	tr|F6I6X8|F6I6X8_VITVI Putative uncharacterized protein OS=Vitis vinifera GN=VIT_18s0122g00260 PE=4 SV=1	0	emb|CBI40795.3| unnamed protein product [Vitis vinifera]	0	D7UDI0_VITVI/780-1158 PB051927; Pfam-B_51927;	1e-132	-	GO:0016740.transferase activity;GO:0005488.binding;	-	K12600	ko03018. RNA degradation;
CL1Contig560	7.75	4.69	6.38	2215	sp|O04376|2A5B_ARATH Serine/threonine protein phosphatase 2A 57 kDa regulatory subunit B' beta isoform OS=Arabidopsis thaliana GN=B'BETA PE=1 SV=1	0	gnl|CDD|190051 pfam01603. B56. Protein phosphatase 2A regulatory B subunit (B56 family). Protein phosphatase 2A (PP2A) is a major intracellular protein phosphatase that regulates multiple aspects of cell growth and metabolism. The ability of this widely distributed heterotrimeric enzyme to act on a diverse array of substrates is largely controlled by the nature of its regulatory B subunit. There …	0	tr|B9S0E4|B9S0E4_RICCO Protein phosphatase 2a. regulatory subunit. putative OS=Ricinus communis GN=RCOM_1353690 PE=4 SV=1	0	ref|XP_002519463.1| protein phosphatase 2a. regulatory subunit. putative [Ricinus communis] gb|EEF42877.1| protein phosphatase 2a. regulatory subunit. putative [Ricinus communis]	0	B9S0E4_RICCO/71-484 PF01603.15;B56;	0	T	GO:0008601.protein phosphatase type 2A regulator activity;GO:0007165.signal transduction;GO:0005488.binding;GO:0000159.protein phosphatase type 2A complex;	-	K11584	ko03015. mRNA surveillance pathway;ko04113. Meiosis - yeast;ko04114. Oocyte meiosis;ko04151. PI3K-Akt signaling pathway;ko04310. Wnt signaling pathway;ko04728. Dopaminergic synapse;
CL1Contig561	16.27	2.3	0.19	1642	sp|Q9ZUV3|IRX7_ARATH Probable glucuronoxylan glucuronosyltransferase IRX7 OS=Arabidopsis thaliana GN=IRX7 PE=2 SV=1	0	gnl|CDD|202510 pfam03016. Exostosin. Exostosin family. The EXT family is a family of tumour suppressor genes. Mutations of EXT1 on 8q24.1. EXT2 on 11p11-13. and EXT3 on 19p have been associated with the autosomal dominant disorder known as hereditary multiple exostoses (HME). This is the most common known skeletal dysplasia. The chromosomal locations of other EXT genes suggest association with ot…	2e-72	tr|D7SNC0|D7SNC0_VITVI Putative uncharacterized protein OS=Vitis vinifera GN=VIT_06s0061g00560 PE=4 SV=1	0	ref|XP_002275679.1| PREDICTED: probable glucuronoxylan glucuronosyltransferase IRX7 [Vitis vinifera] emb|CBI17149.3| unnamed protein product [Vitis vinifera]	0	D7SNC0_VITVI/95-396 PF03016.10;Exostosin;	5e-176	-	GO:0016020.membrane;GO:0016740.transferase activity;	-	-	-
CL1Contig562	6.79	5.92	8.73	2029	-	-	-	-	tr|B9T5K0|B9T5K0_RICCO Putative uncharacterized protein OS=Ricinus communis GN=RCOM_0020930 PE=4 SV=1	3e-165	ref|XP_002533519.1| conserved hypothetical protein [Ricinus communis] gb|EEF28863.1| conserved hypothetical protein [Ricinus communis]	2e-165	Q9LSM1_ARATH/1-593 PB018458; Pfam-B_18458;	1e-136	-	-	-	-	-
CL1Contig563	2.56	3.44	4.59	1147	-	-	-	-	-	-	-	-	-	-	-	-	-	-	-
CL1Contig564	1.36	18.77	17.15	1222	-	-	-	-	tr|B9GU92|B9GU92_POPTR Predicted protein OS=Populus trichocarpa GN=POPTRDRAFT_552832 PE=4 SV=1	5e-28	ref|XP_002302890.1| predicted protein [Populus trichocarpa] gb|EEE82163.1| predicted protein [Populus trichocarpa]	4e-28	A5AK99_VITVI/1-147 PB033400; Pfam-B_33400;	4e-22	-	GO:0005634.nucleus;GO:0006355.regulation of transcription. DNA-dependent;	-	-	-
CL1Contig565	1.49	1.63	3.24	1260	-	-	-	-	-	-	-	-	-	-	-	-	-	-	-
CL1Contig566	3.21	4.33	3.96	1595	sp|O24367|TUR2_SPIPO Pleiotropic drug resistance protein TUR2 OS=Spirodela polyrrhiza GN=TUR2 PE=1 SV=1	0	gnl|CDD|178685 PLN03140. PLN03140. ABC transporter G family member; Provisional.	0	tr|B9RJZ6|B9RJZ6_RICCO ATP-binding cassette transporter. putative OS=Ricinus communis GN=RCOM_1053730 PE=4 SV=1	0	sp|O24367.1|TUR2_SPIPO RecName: Full=Pleiotropic drug resistance protein TUR2; Short=Protein Turion 2 emb|CAA94437.1| PDR5-like ABC transporter [Spirodela polyrhiza]	0	B9GL02_POPTR/197-357 PF00005.22;ABC_tran;	8e-92	Q	GO:0006810.transport;GO:0016020.membrane;GO:0005524.ATP binding;GO:0015416.organic phosphonate transmembrane-transporting ATPase activity;GO:0016787.hydrolase activity;GO:0006952.defense response;GO:0000166.nucleotide binding;GO:0016021.integral to membrane;GO:0006200.ATP catabolic process;GO:0017111.nucleoside-triphosphatase activity;GO:0005886.plasma membrane;GO:0015417.polyamine-transporting A…	-	-	-
CL1Contig567	27.08	14.69	16.34	1292	sp|Q8VZU2|SY132_ARATH Syntaxin-132 OS=Arabidopsis thaliana GN=SYP132 PE=1 SV=1	3e-124	gnl|CDD|29141 cd00179. SynN. Syntaxin N-terminus domain; syntaxins are nervous system-specific proteins implicated in the docking of synaptic vesicles with the presynaptic plasma membrane; they are a family of receptors for intracellular transport vesicles; each target membrane may be identified by a specific member of the syntaxin family; syntaxins contain a moderately well conserved amino-termi…	5e-30	tr|D7U8L0|D7U8L0_VITVI Putative uncharacterized protein OS=Vitis vinifera GN=VIT_08s0032g00440 PE=3 SV=1	5e-136	ref|XP_002266162.1| PREDICTED: putative syntaxin-131 [Vitis vinifera] emb|CBI39074.3| unnamed protein product [Vitis vinifera]	4e-136	B8BCZ1_ORYSI/38-164 PF00804.20;Syntaxin;	3e-43	U	GO:0016020.membrane;GO:0006886.intracellular protein transport;GO:0005484.SNAP receptor activity;GO:0005622.intracellular;GO:0016192.vesicle-mediated transport;	-	K08486	ko04130. SNARE interactions in vesicular transport;ko04721. Synaptic vesicle cycle;
CL1Contig568	4.24	3.02	1.4	1390	-	-	-	-	tr|D7TUH2|D7TUH2_VITVI Putative uncharacterized protein OS=Vitis vinifera GN=VIT_03s0017g02300 PE=4 SV=1	4e-103	ref|XP_002264202.1| PREDICTED: uncharacterized protein LOC100265576 [Vitis vinifera] emb|CBI34147.3| unnamed protein product [Vitis vinifera]	3e-103	D8S3B3_SELML/45-163 PF12847.2;Methyltransf_18;	4e-29	-	GO:0008168.methyltransferase activity;GO:0016740.transferase activity;GO:0032259.methylation;	-	-	-
CL1Contig569	30.78	31.15	103.02	811	-	-	-	-	tr|B6TBJ2|B6TBJ2_MAIZE Putative uncharacterized protein OS=Zea mays PE=2 SV=1	2e-19	ref|NP_001143711.1| uncharacterized protein LOC100276451 [Zea mays] gb|ACG34475.1| hypothetical protein [Zea mays] gb|ACN35712.1| unknown [Zea mays]	2e-19	D7U3G3_VITVI/67-151 PB009111; Pfam-B_9111;	1e-19	-	-	-	-	-
CL1Contig570	2.03	1.75	2.19	1135	-	-	-	-	tr|F6GZ36|F6GZ36_VITVI Putative uncharacterized protein OS=Vitis vinifera GN=VIT_11s0206g00150 PE=4 SV=1	1e-76	ref|XP_002270656.1| PREDICTED: uncharacterized protein LOC100257638 [Vitis vinifera]	2e-83	-	-	-	-	-	-	-
CL1Contig571	5.57	3.54	4.9	3063	sp|Q24K02|IDE_BOVIN Insulin-degrading enzyme OS=Bos taurus GN=IDE PE=2 SV=1	2e-171	gnl|CDD|31228 COG1025. Ptr. Secreted/periplasmic Zn-dependent peptidases. insulinase-like [Posttranslational modification. protein turnover. chaperones].	0	tr|D7SJJ6|D7SJJ6_VITVI Putative uncharacterized protein OS=Vitis vinifera GN=VIT_06s0004g07990 PE=3 SV=1	0	emb|CBI15822.3| unnamed protein product [Vitis vinifera]	0	B9I6V5_POPTR/253-437 PF05193.16;Peptidase_M16_C;	6e-86	O	GO:0046872.metal ion binding;GO:0006508.proteolysis;GO:0004222.metalloendopeptidase activity;GO:0008270.zinc ion binding;GO:0003824.catalytic activity;	EC:3.4.24.61	K01411	-
CL1Contig572	31.36	54.74	57.68	3039	sp|Q9C671|P4K2B_ARATH Probable phosphatidylinositol 4-kinase type 2-beta At1g26270 OS=Arabidopsis thaliana GN=At1g26270 PE=1 SV=1	0	-	-	tr|A5B9G7|A5B9G7_VITVI Putative uncharacterized protein OS=Vitis vinifera GN=VITISV_005885 PE=4 SV=1	0	ref|XP_002267025.1| PREDICTED: probable phosphatidylinositol 4-kinase type 2-beta At1g26270 isoform 1 [Vitis vinifera] emb|CAN76598.1| hypothetical protein VITISV_005885 [Vitis vinifera]	0	A2Q630_MEDTR/136-426 PF00454.22;PI3_PI4_kinase;	1e-166	T	GO:0016310.phosphorylation;GO:0016301.kinase activity;GO:0016773.phosphotransferase activity. alcohol group as acceptor;	-	-	-
CL1Contig573	3.88	2.44	1.84	2523	sp|Q9STS3|CDC23_ARATH Anaphase-promoting complex subunit 8 OS=Arabidopsis thaliana GN=APC8 PE=1 SV=1	0	gnl|CDD|202866 pfam04049. APC8. Anaphase promoting complex subunit 8 / Cdc23. The anaphase-promoting complex is composed of eight protein subunits. including BimE (APC1). CDC27 (APC3). CDC16 (APC6). and CDC23 (APC8).	8e-25	tr|F6HGK7|F6HGK7_VITVI Putative uncharacterized protein OS=Vitis vinifera GN=VIT_07s0130g00490 PE=4 SV=1	0	ref|XP_002266966.1| PREDICTED: anaphase-promoting complex subunit 8 [Vitis vinifera]	0	B3RNP3_TRIAD/195-410 PF13429.1;TPR_15;	3e-61	DO	GO:0051301.cell division;GO:0030071.regulation of mitotic metaphase/anaphase transition;GO:0005488.binding;GO:0005680.anaphase-promoting complex;	-	K03355	ko04110. Cell cycle;ko04111. Cell cycle - yeast;ko04113. Meiosis - yeast;ko04114. Oocyte meiosis;ko04120. Ubiquitin mediated proteolysis;ko04914. Progesterone-mediated oocyte maturation;ko05166. HTLV-I infection;
CL1Contig574	8.37	3.87	7.34	618	-	-	-	-	-	-	-	-	-	-	-	-	-	-	-
CL1Contig575	10.71	9.96	7.75	3548	sp|Q7ZZ25|ATD1A_DANRE ATPase family AAA domain-containing protein 1-A OS=Danio rerio GN=atad1a PE=2 SV=2	1e-57	-	-	tr|F6HF44|F6HF44_VITVI Putative uncharacterized protein OS=Vitis vinifera GN=VIT_01s0011g02220 PE=3 SV=1	0	ref|XP_002277238.1| PREDICTED: uncharacterized protein LOC100252512 [Vitis vinifera] emb|CBI27132.3| unnamed protein product [Vitis vinifera]	0	D7T9G1_VITVI/1-596 PB001751; Pfam-B_1751;	0	O	GO:0005524.ATP binding;GO:0000166.nucleotide binding;GO:0017111.nucleoside-triphosphatase activity;	-	-	-
CL1Contig576	3.36	1.06	0	477	-	-	-	-	-	-	-	-	-	-	-	-	-	-	-
CL1Contig577	29.12	17.98	1.11	1725	sp|Q93XX5|Y5713_ARATH PI-PLC X domain-containing protein At5g67130 OS=Arabidopsis thaliana GN=At5g67130 PE=1 SV=1	2e-133	gnl|CDD|176530 cd08588. PI-PLCc_At5g67130_like. Catalytic domain of Arabidopsis thaliana PI-PLC X domain-containing protein At5g67130 and its uncharacterized homologs. This subfamily corresponds to the catalytic domain present in Arabidopsis thaliana PI-PLC X domain-containing protein At5g67130 and its uncharacterized homologs. Members in this family show high sequence similarity to bacterial pho…	4e-96	tr|I1JE01|I1JE01_SOYBN Uncharacterized protein OS=Glycine max GN=Gma.53805 PE=4 SV=1	0	ref|XP_003520059.1| PREDICTED: PI-PLC X domain-containing protein At5g67130-like [Glycine max]	0	Q75PK4_LOTJA/65-210 PF00388.14;PI-PLC-X;	1e-49	-	GO:0008081.phosphoric diester hydrolase activity;GO:0005622.intracellular;GO:0035556.intracellular signal transduction;GO:0004629.phospholipase C activity;GO:0006629.lipid metabolic process;	-	-	-
CL1Contig578	8.42	1.99	1.51	1522	sp|Q9SIZ4|Y2027_ARATH Inactive receptor-like serine/threonine-protein kinase At2g40270 OS=Arabidopsis thaliana GN=At2g40270 PE=1 SV=2	6e-126	-	-	tr|B9HNB7|B9HNB7_POPTR Predicted protein OS=Populus trichocarpa GN=POPTRDRAFT_879208 PE=4 SV=1	5e-159	ref|XP_002313236.1| predicted protein [Populus trichocarpa] gb|EEE87191.1| predicted protein [Populus trichocarpa]	4e-159	B9HNB7_POPTR/54-314 PF07714.12;Pkinase_Tyr;	4e-118	T	GO:0016310.phosphorylation;GO:0005524.ATP binding;GO:0016301.kinase activity;GO:0004672.protein kinase activity;GO:0006468.protein phosphorylation;GO:0016772.transferase activity. transferring phosphorus-containing groups;	-	-	-
CL1Contig579	7.81	4.59	8.57	1623	-	-	gnl|CDD|177880 PLN02236. PLN02236. choline kinase.	0	tr|A9PF05|A9PF05_POPTR Putative uncharacterized protein OS=Populus trichocarpa PE=2 SV=1	9e-179	gb|ABK94958.1| unknown [Populus trichocarpa]	8e-179	B9SED6_RICCO/64-266 PF01633.15;Choline_kinase;	4e-106	M	GO:0016773.phosphotransferase activity. alcohol group as acceptor;GO:0016772.transferase activity. transferring phosphorus-containing groups;	EC:2.7.1.32 2.7.1.82	K14156	ko00564. Glycerophospholipid metabolism;
CL1Contig580	1984.66	932.94	25.33	638	-	-	-	-	tr|Q28501|Q28501_MACMU Mucin (Fragment) OS=Macaca mulatta GN=MUC2 PE=2 SV=1	8e-07	emb|CBI16392.3| unnamed protein product [Vitis vinifera]	1e-13	Q28501_MACMU/81-215 PB335785; Pfam-B_335785;	6e-07	-	-	-	-	-
CL1Contig581	4.07	3.32	3.22	2809	sp|Q0WVZ1|Y3330_ARATH Putative metallophosphoesterase At3g03305 OS=Arabidopsis thaliana GN=At3g03305 PE=2 SV=1	0	gnl|CDD|163644 cd07401. MPP_TMEM62_N. Homo sapiens TMEM62. N-terminal metallophosphatase domain. TMEM62 (transmembrane protein 62) is an uncharacterized Homo sapiens transmembrane protein with an N-terminal metallophosphatase domain. TMEM62 belongs to the metallophosphatase (MPP) superfamily. MPPs are functionally diverse. but all share a conserved domain with an active site consisting of two met…	2e-33	tr|B9HYH8|B9HYH8_POPTR Predicted protein OS=Populus trichocarpa GN=POPTRDRAFT_880064 PE=4 SV=1	0	ref|XP_002266886.2| PREDICTED: putative metallophosphoesterase At3g03305-like [Vitis vinifera]	0	Q6YU42_ORYSJ/1-489 PB006408; Pfam-B_6408;	3e-180	-	GO:0016787.hydrolase activity;	-	-	-
CL1Contig582	9.58	8.99	4.2	2731	sp|Q6GPJ5|LRC40_XENLA Leucine-rich repeat-containing protein 40 OS=Xenopus laevis GN=lrrc40 PE=2 SV=1	4e-73	-	-	tr|E0CSM8|E0CSM8_VITVI Putative uncharacterized protein OS=Vitis vinifera GN=VIT_19s0014g03000 PE=4 SV=1	0	ref|XP_003634682.1| PREDICTED: leucine-rich repeat-containing protein 40-like isoform 2 [Vitis vinifera] emb|CBI20327.3| unnamed protein product [Vitis vinifera]	0	B8BCZ3_ORYSI/205-284 PF13855.1;LRR_8;	2e-22	SZ	-	-	-	-
CL1Contig583	12.86	17.02	70.15	1114	sp|A3A9H6|ACET1_ORYSJ Probable ascorbate-specific transmembrane electron transporter 1 OS=Oryza sativa subsp. japonica GN=Os02g0642300 PE=3 SV=1	5e-57	gnl|CDD|176496 cd08766. Cyt_b561_ACYB-1_like. Plant cytochrome b(561). including the carbon monoxide oxygenase ACYB-1. Cytochrome b(561). as found in plants. similar to the Arabidopsis thaliana ACYB-1 gene product. a cytochrome b561 isoform localized to the tonoplast. This protein might act as a ferric-chelate reductase. catalyzing the reduction of Fe(3+) to Fe(2+). and might be capable of trans-…	8e-75	tr|B9HVR8|B9HVR8_POPTR Predicted protein OS=Populus trichocarpa GN=POPTRDRAFT_726758 PE=4 SV=1	2e-60	ref|XP_002314762.1| predicted protein [Populus trichocarpa] gb|EEF00933.1| predicted protein [Populus trichocarpa]	2e-60	B9SNH6_RICCO/54-186 PF03188.11;Cytochrom_B561;	9e-39	C	GO:0016021.integral to membrane;	-	-	-
CL1Contig584	6.11	3.46	3.31	985	-	-	-	-	-	-	-	-	-	-	-	-	-	-	-
CL1Contig585	2.66	0.15	0.32	2184	sp|Q69T58|ROC8_ORYSJ Homeobox-leucine zipper protein ROC8 OS=Oryza sativa subsp. japonica GN=ROC8 PE=2 SV=2	3e-178	gnl|CDD|176884 cd08875. START_ArGLABRA2_like. C-terminal lipid-binding START domain of the Arabidopsis homeobox protein GLABRA 2 and related proteins. This subfamily includes the steroidogenic acute regulatory protein (StAR)-related lipid transfer (START) domains of the Arabidopsis homeobox protein GLABRA 2 and related proteins. The START domain family belongs to the SRPBCC (START/RHO_alpha_C/PIT…	1e-96	tr|A5BQ38|A5BQ38_VITVI Putative uncharacterized protein OS=Vitis vinifera GN=VITISV_009450 PE=3 SV=1	0	ref|XP_002271012.1| PREDICTED: homeobox-leucine zipper protein HDG11-like [Vitis vinifera]	0	D7TXS8_VITVI/225-450 PF01852.14;START;	3e-98	-	GO:0005634.nucleus;GO:0003677.DNA binding;GO:0006355.regulation of transcription. DNA-dependent;GO:0043565.sequence-specific DNA binding;GO:0006351.transcription. DNA-dependent;GO:0003700.sequence-specific DNA binding transcription factor activity;	-	K09338	-
CL1Contig586	7.5	3.49	0.55	2290	sp|Q94CD8|E134_ARATH Glucan endo-1.3-beta-glucosidase 4 OS=Arabidopsis thaliana GN=At3g13560 PE=1 SV=1	0	gnl|CDD|201161 pfam00332. Glyco_hydro_17. Glycosyl hydrolases family 17.	4e-80	tr|A5B7F8|A5B7F8_VITVI Putative uncharacterized protein OS=Vitis vinifera GN=VITISV_020314 PE=3 SV=1	0	emb|CAN72077.1| hypothetical protein VITISV_020314 [Vitis vinifera]	0	A5B7F8_VITVI/26-347 PF00332.13;Glyco_hydro_17;	2e-165	-	GO:0043169.cation binding;GO:0004553.hydrolase activity. hydrolyzing O-glycosyl compounds;GO:0016787.hydrolase activity;GO:0005975.carbohydrate metabolic process;GO:0003824.catalytic activity;	-	-	-
CL1Contig587	9.3	2.21	36.22	1321	sp|Q9I8B3|RB24B_XENLA RNA-binding protein 24-B OS=Xenopus laevis GN=rbm24-b PE=2 SV=1	3e-23	-	-	tr|F6HNK5|F6HNK5_VITVI Putative uncharacterized protein OS=Vitis vinifera GN=VIT_13s0019g03610 PE=4 SV=1	1e-92	ref|XP_002278641.2| PREDICTED: uncharacterized protein LOC100265113 [Vitis vinifera]	1e-92	D7TMF2_VITVI/90-208 PB028463; Pfam-B_28463;	7e-39	R	GO:0010830.regulation of myotube differentiation;GO:0005634.nucleus;GO:0003723.RNA binding;GO:0030154.cell differentiation;GO:0000166.nucleotide binding;GO:0043488.regulation of mRNA stability;GO:0005737.cytoplasm;GO:0003730.mRNA 3'-UTR binding;GO:0003676.nucleic acid binding;	-	-	-
CL1Contig588	14.31	5.88	0.29	1723	sp|Q8GY55|TIF4B_ARATH Protein TIFY 4B OS=Arabidopsis thaliana GN=TIFY4B PE=1 SV=1	3e-59	gnl|CDD|203405 pfam06200. tify. tify domain. This short possible domain is found in a variety of plant transcription factors that contain GATA domains as well as other motifs. Although previously known as the Zim domain this is now called the tify domain after its most conserved amino acids. TIFY proteins can be further classified into two groups depending on the presence (group I) or absence (gr…	4e-09	tr|B9H8D0|B9H8D0_POPTR Predicted protein OS=Populus trichocarpa GN=POPTRDRAFT_559599 PE=4 SV=1	2e-67	ref|XP_002306794.1| predicted protein [Populus trichocarpa] gb|EEE93790.1| predicted protein [Populus trichocarpa]	1e-67	TIF4B_ARATH/1-109 PB009071; Pfam-B_9071;	3e-28	-	-	-	-	-
CL1Contig589	9.21	0.04	0	1383	-	-	-	-	tr|B9GKV9|B9GKV9_POPTR Predicted protein OS=Populus trichocarpa GN=POPTRDRAFT_751459 PE=4 SV=1	5e-48	ref|XP_002299596.1| predicted protein [Populus trichocarpa] gb|EEE84401.1| predicted protein [Populus trichocarpa]	4e-48	B9HD25_POPTR/205-453 PB006569; Pfam-B_6569;	3e-35	-	-	-	-	-
CL1Contig590	4.8	4.21	4.81	1378	sp|Q8GU88|PDR7_ORYSJ Putative pleiotropic drug resistance protein 7 OS=Oryza sativa subsp. japonica GN=PDR7 PE=3 SV=1	0	gnl|CDD|178685 PLN03140. PLN03140. ABC transporter G family member; Provisional.	0	tr|B9IKS8|B9IKS8_POPTR Predicted protein OS=Populus trichocarpa GN=POPTRDRAFT_912833 PE=4 SV=1	0	ref|XP_002324840.1| predicted protein [Populus trichocarpa] gb|EEF03405.1| predicted protein [Populus trichocarpa]	0	B9RJZ6_RICCO/502-715 PF01061.19;ABC2_membrane;	4e-118	Q	GO:0006810.transport;GO:0016020.membrane;GO:0005524.ATP binding;GO:0015416.organic phosphonate transmembrane-transporting ATPase activity;GO:0016787.hydrolase activity;GO:0006952.defense response;GO:0000166.nucleotide binding;GO:0016021.integral to membrane;GO:0006200.ATP catabolic process;GO:0017111.nucleoside-triphosphatase activity;GO:0005886.plasma membrane;GO:0015417.polyamine-transporting A…	-	-	-
CL1Contig591	8.36	6.07	7.75	1076	-	-	-	-	-	-	-	-	-	-	-	-	-	-	-
CL1Contig592	15.55	5.75	1.09	1803	sp|Q9LYA9|CP41A_ARATH Chloroplast stem-loop binding protein of 41 kDa a. chloroplastic OS=Arabidopsis thaliana GN=CSP41A PE=1 SV=1	0	gnl|CDD|177655 PLN00016. PLN00016. RNA-binding protein; Provisional.	0	tr|B9H883|B9H883_POPTR Predicted protein (Fragment) OS=Populus trichocarpa GN=POPTRDRAFT_205442 PE=4 SV=1	0	ref|XP_002306773.1| predicted protein [Populus trichocarpa] gb|EEE93769.1| predicted protein [Populus trichocarpa]	0	B9GSN8_POPTR/87-298 PF01370.16;Epimerase;	9e-128	-	GO:0044237.cellular metabolic process;GO:0003824.catalytic activity;GO:0005488.binding;GO:0050662.coenzyme binding;	-	-	-
CL1Contig593	8.56	2.52	0.97	1714	sp|O82730|MGDG2_ARATH Monogalactosyldiacylglycerol synthase 2. chloroplastic OS=Arabidopsis thaliana GN=MGD2 PE=1 SV=1	0	gnl|CDD|178215 PLN02605. PLN02605. monogalactosyldiacylglycerol synthase.	0	tr|B9N713|B9N713_POPTR Predicted protein OS=Populus trichocarpa GN=POPTRDRAFT_811547 PE=4 SV=1	0	ref|XP_002263443.1| PREDICTED: monogalactosyldiacylglycerol synthase 2. chloroplastic-like [Vitis vinifera]	0	A5C0R2_VITVI/67-235 PF06925.6;MGDG_synth;	7e-104	-	GO:0030246.carbohydrate binding;GO:0009247.glycolipid biosynthetic process;GO:0016757.transferase activity. transferring glycosyl groups;GO:0030259.lipid glycosylation;GO:0016758.transferase activity. transferring hexosyl groups;GO:0005975.carbohydrate metabolic process;GO:0016740.transferase activity;	EC:2.4.1.46	K03715	ko00561. Glycerolipid metabolism;
CL1Contig594	12.82	16.2	23.06	2465	sp|Q9C9Z1|ZTP50_ARATH Putative zinc transporter At3g08650 OS=Arabidopsis thaliana GN=At3g08650 PE=2 SV=2	0	-	-	tr|A5B2Q0|A5B2Q0_VITVI Putative uncharacterized protein OS=Vitis vinifera GN=VITISV_036615 PE=4 SV=1	0	emb|CAN69618.1| hypothetical protein VITISV_036615 [Vitis vinifera]	0	F2CSB9_HORVD/134-304 PF02535.17;Zip;	6e-81	-	GO:0016020.membrane;GO:0055085.transmembrane transport;GO:0046873.metal ion transmembrane transporter activity;GO:0030001.metal ion transport;	-	-	-
CL1Contig595	6.24	2.95	4.64	896	-	-	-	-	-	-	-	-	-	-	-	-	-	-	-
CL1Contig596	10.91	1.29	0.97	1328	sp|Q6NLW5|XRI1_ARATH Protein XRI1 OS=Arabidopsis thaliana GN=XRI1 PE=1 SV=2	8e-52	-	-	tr|B9S511|B9S511_RICCO Putative uncharacterized protein OS=Ricinus communis GN=RCOM_1719510 PE=4 SV=1	8e-66	ref|XP_002521080.1| conserved hypothetical protein [Ricinus communis] gb|EEF41231.1| conserved hypothetical protein [Ricinus communis]	7e-66	B9S511_RICCO/6-291 PB003413; Pfam-B_3413;	1e-66	-	-	-	-	-
CL1Contig597	17.72	17.58	23.67	2501	sp|Q9FJV0|M2K6_ARATH Mitogen-activated protein kinase kinase 6 OS=Arabidopsis thaliana GN=MKK6 PE=1 SV=1	5e-166	gnl|CDD|132954 cd06623. PKc_MAPKK_plant_like. Catalytic domain of Plant dual-specificity MAP kinase kinases and similar proteins. Protein kinases (PKs). MAP kinase kinase (MAPKK) subfamily. Plant MAPKKs and similar proteins. catalytic (c) domain. PKs catalyze the transfer of the gamma-phosphoryl group from ATP to serine/threonine or tyrosine residues on protein substrates. The MAPKK subfamily is …	2e-108	tr|G8AA64|G8AA64_GOSHI Mitogen-activated protein kinase kinase 6 OS=Gossypium hirsutum GN=MKK6 PE=2 SV=1	9e-180	gb|ADR31547.1| mitogen-activated protein kinase kinase 6 [Gossypium hirsutum] gb|ADR31548.1| mitogen-activated protein kinase kinase 6 [Gossypium hirsutum]	8e-180	Q66MH7_SOLLC/69-329 PF00069.20;Pkinase;	2e-126	TU	GO:0005524.ATP binding;GO:0004674.protein serine/threonine kinase activity;GO:0004672.protein kinase activity;GO:0000166.nucleotide binding;GO:0006468.protein phosphorylation;GO:0016772.transferase activity. transferring phosphorus-containing groups;	EC:2.7.12.2	K04368	ko04010. MAPK signaling pathway;ko04012. ErbB signaling pathway;ko04013. MAPK signaling pathway - fly;ko04062. Chemokine signaling pathway;ko04066. HIF-1 signaling pathway;ko04114. Oocyte meiosis;ko04151. PI3K-Akt signaling pathway;ko04270. Vascular smooth muscle contraction;ko04320. Dorso-ventral axis formation;ko04370. VEGF signaling pathway;ko04380. Osteoclast differentiation;ko04510. Focal ad…
CL1Contig598	13.33	2.59	0	245	sp|Q43054|TCMO_POPKI Trans-cinnamate 4-monooxygenase OS=Populus kitakamiensis GN=CYP73A16 PE=2 SV=1	5e-23	gnl|CDD|178017 PLN02394. PLN02394. trans-cinnamate 4-monooxygenase.	2e-43	tr|G7ZZA6|G7ZZA6_MEDTR Trans-cinnamate 4-monooxygenase OS=Medicago truncatula GN=MTR_085s0008 PE=3 SV=1	5e-33	ref|XP_003637406.1| Trans-cinnamate 4-monooxygenase [Medicago truncatula] gb|AES84544.1| Trans-cinnamate 4-monooxygenase [Medicago truncatula]	4e-33	D7T0M9_VITVI/39-242 PF00067.17;p450;	5e-33	-	GO:0009055.electron carrier activity;GO:0020037.heme binding;GO:0005506.iron ion binding;GO:0055114.oxidation-reduction process;GO:0016705.oxidoreductase activity. acting on paired donors. with incorporation or reduction of molecular oxygen;GO:0046872.metal ion binding;GO:0004497.monooxygenase activity;GO:0016491.oxidoreductase activity;GO:0016710.trans-cinnamate 4-monooxygenase activity;	EC:1.14.13.11	K00487	ko00360. Phenylalanine metabolism;ko00940. Phenylpropanoid biosynthesis;ko00941. Flavonoid biosynthesis;ko00945. Stilbenoid. diarylheptanoid and gingerol biosynthesis;
CL1Contig599	20.49	44.36	71.91	2474	-	-	gnl|CDD|99731 cd06410. PB1_UP2. Uncharacterized protein 2. The PB1 domain is a modular domain mediating specific protein-protein interaction which play a role in many critical cell processes such as osteoclastogenesis. angiogenesis. early cardiovascular development. and cell polarity. A canonical PB1-PB1 interaction. which involves heterodimerization of two PB1 domains. is required for the format…	3e-37	tr|F6HEU9|F6HEU9_VITVI Putative uncharacterized protein OS=Vitis vinifera GN=VIT_01s0011g04140 PE=4 SV=1	5e-117	ref|XP_002283405.1| PREDICTED: uncharacterized protein LOC100250808 [Vitis vinifera]	4e-117	Q8LDV6_ARATH/89-181 PF00564.19;PB1;	6e-25	-	-	-	-	-
CL1Contig600	11.12	12.99	31.12	486	-	-	-	-	-	-	-	-	-	-	-	-	-	-	-
CL1Contig601	1.97	7.43	3.72	628	-	-	-	-	-	-	-	-	-	-	-	-	-	-	-
CL1Contig602	12.06	2.51	1.94	2291	sp|Q8H1Z0|WAX2_ARATH Protein WAX2 OS=Arabidopsis thaliana GN=WAX2 PE=1 SV=1	0	gnl|CDD|166510 PLN02869. PLN02869. fatty aldehyde decarbonylase.	2e-151	tr|D7U1J5|D7U1J5_VITVI Putative uncharacterized protein OS=Vitis vinifera GN=VIT_11s0037g01210 PE=4 SV=1	0	ref|XP_002270904.1| PREDICTED: protein WAX2 isoform 1 [Vitis vinifera]	0	F2CQB8_HORVD/453-623 PF12076.3;Wax2_C;	2e-86	-	GO:0016020.membrane;GO:0005506.iron ion binding;GO:0016021.integral to membrane;GO:0006633.fatty acid biosynthetic process;GO:0055114.oxidation-reduction process;GO:0005488.binding;GO:0016491.oxidoreductase activity;	-	-	-
CL1Contig603	19.53	10.42	17.8	1148	sp|Q0P457|KTI12_DANRE Protein KTI12 homolog OS=Danio rerio GN=kti12 PE=2 SV=2	5e-53	gnl|CDD|203941 pfam08433. KTI12. Chromatin associated protein KTI12. This is a family of chromatin associated proteins which interact with the Elongator complex. a component of the elongating form of RNA polymerase II. The Elongator complex has histone acetyltransferase activity.	8e-94	tr|B9REF6|B9REF6_RICCO Protein KTI12. putative OS=Ricinus communis GN=RCOM_1621010 PE=4 SV=1	2e-158	ref|XP_002512095.1| Protein KTI12. putative [Ricinus communis] gb|EEF50764.1| Protein KTI12. putative [Ricinus communis]	2e-158	B9REF6_RICCO/1-296 PF08433.5;KTI12;	3e-155	R	GO:0005524.ATP binding;GO:0000166.nucleotide binding;	-	K15456	-
CL1Contig604	71.4	35.31	54.86	1524	sp|Q54NC1|NCB5R_DICDI NADH-cytochrome b5 reductase 1 OS=Dictyostelium discoideum GN=cyb5r1 PE=3 SV=1	7e-84	gnl|CDD|99780 cd06183. cyt_b5_reduct_like. Cytochrome b5 reductase catalyzes the reduction of 2 molecules of cytochrome b5 using NADH as an electron donor. Like ferredoxin reductases. these proteins have an N-terminal FAD binding subdomain and a C-terminal NADH binding subdomain. separated by a cleft. which accepts FAD. The NADH-binding moiety interacts with part of the FAD and resembles a Rossma…	3e-116	tr|Q5PY86|Q5PY86_VERFO NADH:cytochrome b5 reductase OS=Vernicia fordii GN=CBR1A PE=2 SV=1	4e-161	gb|AAV69019.1| NADH:cytochrome b5 reductase [Vernicia fordii] gb|AAV69021.1| NADH:cytochrome b5 reductase [Vernicia fordii]	4e-161	F2E3G7_HORVD/156-264 PF00175.16;NAD_binding_1;	2e-63	HC	GO:0016020.membrane;GO:0005783.endoplasmic reticulum;GO:0005741.mitochondrial outer membrane;GO:0055114.oxidation-reduction process;GO:0004128.cytochrome-b5 reductase activity;GO:0016021.integral to membrane;GO:0005739.mitochondrion;GO:0005789.endoplasmic reticulum membrane;GO:0016491.oxidoreductase activity;	EC:1.6.2.2	K00326	ko00520. Amino sugar and nucleotide sugar metabolism;
CL1Contig605	16.45	24.6	16.51	1797	-	-	gnl|CDD|176879 cd08870. START_STARD2_7-like. Lipid-binding START domain of mammalian STARD2. -7. and related proteins. This subfamily includes the steroidogenic acute regulatory protein (StAR)-related lipid transfer (START) domains of STARD2 (also known as phosphatidylcholine transfer protein/PC-TP). and STARD7 (also known as gestational trophoblastic tumor 1/GTT1). The START domain family belong…	6e-80	tr|F6GYI1|F6GYI1_VITVI Putative uncharacterized protein OS=Vitis vinifera GN=VIT_09s0054g01590 PE=4 SV=1	1e-146	emb|CBI18373.3| unnamed protein product [Vitis vinifera]	2e-143	B9N5D5_POPTR/90-396 PB000446; Pfam-B_446;	2e-135	I	-	-	-	-
CL1Contig606	19.04	13.68	15.62	1246	-	-	gnl|CDD|202072 pfam01975. SurE. Survival protein SurE. E. coli cells with the surE gene disrupted are found to survive poorly in stationary phase. It is suggested that SurE may be involved in stress response. Yeast also contains a member of the family. probable tubulin-tyrosine ligase PBY1. Yarrowia lipolytica PHO2 can complement a mutation in acid phosphatase. suggesting that members of this fam…	3e-59	tr|D7T6X3|D7T6X3_VITVI Putative uncharacterized protein OS=Vitis vinifera GN=VIT_05s0020g03370 PE=3 SV=1	1e-96	ref|XP_002282293.1| PREDICTED: 5'-nucleotidase surE [Vitis vinifera] emb|CBI26244.3| unnamed protein product [Vitis vinifera]	1e-96	D7T6X3_VITVI/11-208 PF01975.12;SurE;	2e-90	-	GO:0046872.metal ion binding;GO:0016787.hydrolase activity;GO:0008253.5'-nucleotidase activity;GO:0005737.cytoplasm;	EC:3.1.3.5	K03787	ko00230. Purine metabolism;ko00240. Pyrimidine metabolism;ko00760. Nicotinate and nicotinamide metabolism;
CL1Contig607	19.5	11.34	9.62	1138	-	-	gnl|CDD|205816 pfam13639. zf-RING_2. Ring finger domain.	6e-16	tr|E3SER9|E3SER9_ELAGV RING protein OS=Elaeis guineensis var. tenera GN=RING1 PE=2 SV=1	5e-60	gb|ADO00337.1| RING protein [Elaeis guineensis]	4e-60	B9SNB5_RICCO/230-274 PF13639.1;zf-RING_2;	3e-19	-	GO:0008287.protein serine/threonine phosphatase complex;GO:0046872.metal ion binding;GO:0016787.hydrolase activity;GO:0004721.phosphoprotein phosphatase activity;GO:0008270.zinc ion binding;GO:0006470.protein dephosphorylation;GO:0003824.catalytic activity;GO:0004722.protein serine/threonine phosphatase activity;	-	-	-
CL1Contig608	16.75	20.23	17.85	2107	-	-	gnl|CDD|29002 cd00105. KH-I. K homology RNA-binding domain. type I. KH binds single-stranded RNA or DNA. It is found in a wide variety of proteins including ribosomal proteins. transcription factors and post-transcriptional modifiers of mRNA. There are two different KH domains that belong to different protein folds. but they share a single KH motif. The KH motif is folded into a beta alpha alpha …	3e-13	tr|B9S767|B9S767_RICCO RNA-binding protein Nova-1. putative OS=Ricinus communis GN=RCOM_0774000 PE=4 SV=1	9e-81	ref|XP_002521836.1| RNA-binding protein Nova-1. putative [Ricinus communis] gb|EEF40472.1| RNA-binding protein Nova-1. putative [Ricinus communis]	8e-81	D7STM4_VITVI/229-295 PF00013.24;KH_1;	2e-25	A	GO:0003723.RNA binding;GO:0016787.hydrolase activity;GO:0004221.ubiquitin thiolesterase activity;	-	K13210	-
CL1Contig609	10.28	6.02	9.96	1932	sp|P53681|CRK_DAUCA CDPK-related protein kinase OS=Daucus carota GN=CRK PE=2 SV=1	0	gnl|CDD|197582 smart00220. S_TKc. Serine/Threonine protein kinases. catalytic domain. Phosphotransferases. Serine or threonine-specific kinase subfamily.	4e-90	tr|A5AJ82|A5AJ82_VITVI Putative uncharacterized protein OS=Vitis vinifera GN=VITISV_007568 PE=4 SV=1	0	emb|CAN82235.1| hypothetical protein VITISV_007568 [Vitis vinifera]	0	CRK_DAUCA/148-410 PF00069.20;Pkinase;	1e-153	T	GO:0016310.phosphorylation;GO:0005524.ATP binding;GO:0016301.kinase activity;GO:0006468.protein phosphorylation;GO:0004674.protein serine/threonine kinase activity;GO:0000166.nucleotide binding;GO:0004672.protein kinase activity;GO:0005509.calcium ion binding;GO:0016740.transferase activity;GO:0016772.transferase activity. transferring phosphorus-containing groups;	-	K00924	-
CL1Contig610	1.31	3.04	1.3	3251	-	-	gnl|CDD|178741 PLN03200. PLN03200. cellulose synthase-interactive protein; Provisional.	0	tr|F6H4N3|F6H4N3_VITVI Putative uncharacterized protein OS=Vitis vinifera GN=VIT_07s0031g01180 PE=4 SV=1	0	ref|XP_002276798.2| PREDICTED: uncharacterized protein LOC100264630 [Vitis vinifera]	0	O24349_SILLA/10-109 PF13646.1;HEAT_2;	1e-48	-	GO:0005488.binding;GO:0016874.ligase activity;	-	-	-
CL1Contig611	3.88	1.93	2.4	1302	-	-	-	-	-	-	-	-	-	-	-	-	-	-	-
CL1Contig612	2.41	6.31	0.33	1075	-	-	-	-	tr|B9RNE2|B9RNE2_RICCO Putative uncharacterized protein OS=Ricinus communis GN=RCOM_1347140 PE=4 SV=1	2e-140	ref|XP_002515281.1| conserved hypothetical protein [Ricinus communis] gb|EEF47265.1| conserved hypothetical protein [Ricinus communis]	2e-140	B9I9I6_POPTR/40-311 PB001025; Pfam-B_1025;	5e-109	-	-	-	-	-
CL1Contig613	5.12	5.12	6.78	2060	-	-	gnl|CDD|190741 pfam03763. Remorin_C. Remorin. C-terminal region. Remorins are plant-specific plasma membrane-associated proteins. In tobacco remorin co-purifies with lipid rafts. Most remorins have a variable. proline-rich C-half and a more conserved N-half that is predicted to form coiled coils. Consistent with this. circular dichroism studies have demonstrated that much of the protein is alpha-…	8e-37	tr|D7TAG1|D7TAG1_VITVI Putative uncharacterized protein OS=Vitis vinifera GN=VIT_01s0010g01760 PE=4 SV=1	5e-161	ref|XP_002273344.2| PREDICTED: uncharacterized protein LOC100251322 isoform 1 [Vitis vinifera] emb|CBI27484.3| unnamed protein product [Vitis vinifera]	4e-161	D7TAG1_VITVI/393-504 PF03763.8;Remorin_C;	9e-42	-	-	-	-	-
CL1Contig614	15.65	7.49	12.67	1490	-	-	-	-	-	-	-	-	-	-	-	-	-	-	-
CL1Contig615	13	3.64	8.11	2290	sp|Q9SU79|PAO5_ARATH Probable polyamine oxidase 5 OS=Arabidopsis thaliana GN=PAO5 PE=2 SV=1	0	gnl|CDD|178181 PLN02568. PLN02568. polyamine oxidase.	0	tr|B9H8W8|B9H8W8_POPTR Predicted protein OS=Populus trichocarpa GN=POPTRDRAFT_561090 PE=4 SV=1	0	ref|XP_002279603.1| PREDICTED: probable polyamine oxidase 5-like [Vitis vinifera]	0	B9H8W8_POPTR/15-546 PF01593.19;Amino_oxidase;	0	HQ	GO:0055114.oxidation-reduction process;GO:0016491.oxidoreductase activity;	EC:1.5.3.16	K12259	-
CL1Contig616	2.56	1.97	2.89	3213	sp|Q9C744|AP3D_ARATH AP-3 complex subunit delta OS=Arabidopsis thaliana GN=DELTA-ADR PE=1 SV=1	0	-	-	tr|F6GTN6|F6GTN6_VITVI Putative uncharacterized protein OS=Vitis vinifera GN=VIT_17s0000g03430 PE=4 SV=1	0	ref|XP_002276686.1| PREDICTED: AP-3 complex subunit delta-like [Vitis vinifera]	0	D7SJ17_VITVI/26-584 PF01602.15;Adaptin_N;	0	U	GO:0006886.intracellular protein transport;GO:0030117.membrane coat;GO:0008565.protein transporter activity;GO:0005794.Golgi apparatus;GO:0015031.protein transport;GO:0005488.binding;GO:0016192.vesicle-mediated transport;	-	K12396	ko04142. Lysosome;
CL1Contig617	10.95	6.27	4.47	2056	-	-	-	-	tr|B9RG93|B9RG93_RICCO Putative uncharacterized protein OS=Ricinus communis GN=RCOM_1452360 PE=4 SV=1	0	ref|XP_002513045.1| conserved hypothetical protein [Ricinus communis] gb|EEF49548.1| conserved hypothetical protein [Ricinus communis]	0	B9RG93_RICCO/41-359 PB001032; Pfam-B_1032;	0	-	-	-	-	-
CL1Contig618	10.81	3.04	3.17	903	-	-	gnl|CDD|204810 pfam12023. DUF3511. Domain of unknown function (DUF3511). This presumed domain is functionally uncharacterized. This domain is found in eukaryotes. This domain is about 50 amino acids in length. This domain has two completely conserved residues (Y and K) that may be functionally important.	2e-13	tr|I1PAI8|I1PAI8_ORYGL Uncharacterized protein OS=Oryza glaberrima PE=4 SV=1	1e-12	ref|XP_003554540.1| PREDICTED: uncharacterized protein LOC100807345 [Glycine max]	1e-14	D7SY63_VITVI/61-107 PF12023.3;DUF3511;	5e-09	-	-	-	-	-
CL1Contig619	17.29	6.71	13.96	1314	-	-	-	-	tr|B9MY46|B9MY46_POPTR Predicted protein OS=Populus trichocarpa GN=POPTRDRAFT_827143 PE=4 SV=1	1e-105	ref|XP_002327979.1| predicted protein [Populus trichocarpa] gb|EEE75767.1| predicted protein [Populus trichocarpa]	9e-106	B9MY46_POPTR/12-298 PB010354; Pfam-B_10354;	5e-103	-	-	-	-	-
CL1Contig620	8	7.54	7.15	2705	-	-	-	-	tr|D7TIR0|D7TIR0_VITVI Putative uncharacterized protein OS=Vitis vinifera GN=VIT_08s0007g05080 PE=4 SV=1	1e-76	ref|XP_002266542.1| PREDICTED: uncharacterized protein LOC100257160 [Vitis vinifera] emb|CBI30136.3| unnamed protein product [Vitis vinifera]	1e-76	D7TIR0_VITVI/155-371 PB350905; Pfam-B_350905;	2e-31	-	-	-	-	-
CL1Contig621	17.09	10.79	10.4	833	-	-	-	-	tr|I1IQL9|I1IQL9_BRADI Uncharacterized protein OS=Brachypodium distachyon GN=BRADI4G31790 PE=4 SV=1	2e-12	ref|XP_003578203.1| PREDICTED: uncharacterized protein LOC100838037 [Brachypodium distachyon]	2e-12	B9H1L1_POPTR/63-157 PB079687; Pfam-B_79687;	4e-12	-	GO:0016020.membrane;GO:0006886.intracellular protein transport;GO:0006605.protein targeting;GO:0005622.intracellular;	-	-	-
CL1Contig622	31.99	21.59	49.88	2019	-	-	gnl|CDD|204427 pfam10269. Tmemb_185A. Transmembrane Fragile-X-F protein. This is a family of conserved transmembrane proteins that appear in humans to be expressed from a region upstream of the FragileXF site and to be intimately linked with the Fragile-X syndrome. Absence of TMEM185A does not necessarily lead to developmental delay. but might in combination with other. yet unknown. factors. Othe…	3e-67	tr|D7SIV2|D7SIV2_VITVI Putative uncharacterized protein OS=Vitis vinifera GN=VIT_17s0000g04160 PE=4 SV=1	0	ref|XP_002273782.1| PREDICTED: uncharacterized protein LOC100256061 [Vitis vinifera] emb|CBI15413.3| unnamed protein product [Vitis vinifera]	0	D7SIV2_VITVI/28-292 PF10269.4;Tmemb_185A;	3e-150	-	GO:0046872.metal ion binding;GO:0008270.zinc ion binding;	-	-	-
CL1Contig623	3.02	3.33	2.72	1648	sp|Q69Q47|CIPKO_ORYSJ CBL-interacting protein kinase 24 OS=Oryza sativa subsp. japonica GN=CIPK24 PE=1 SV=1	0	gnl|CDD|197582 smart00220. S_TKc. Serine/Threonine protein kinases. catalytic domain. Phosphotransferases. Serine or threonine-specific kinase subfamily.	4e-102	tr|A5BZV3|A5BZV3_VITVI CBL-interacting protein kinase 09 OS=Vitis vinifera GN=CIPK09 PE=2 SV=1	0	emb|CAN83760.1| hypothetical protein VITISV_043742 [Vitis vinifera] gb|ACQ83525.1| CBL-interacting protein kinase 09 [Vitis vinifera]	0	A5BZV3_VITVI/11-264 PF00069.20;Pkinase;	2e-151	T	GO:0016310.phosphorylation;GO:0007165.signal transduction;GO:0005524.ATP binding;GO:0016301.kinase activity;GO:0006468.protein phosphorylation;GO:0004674.protein serine/threonine kinase activity;GO:0000166.nucleotide binding;GO:0004672.protein kinase activity;GO:0004683.calmodulin-dependent protein kinase activity;GO:0016740.transferase activity;GO:0016772.transferase activity. transferring phosp…	-	-	-
CL1Contig624	9.95	6.62	14.87	2357	sp|Q9ZPH9|PMTF_ARATH Probable methyltransferase PMT15 OS=Arabidopsis thaliana GN=At4g00750 PE=1 SV=1	0	gnl|CDD|190539 pfam03141. Methyltransf_29. Putative S-adenosyl-L-methionine-dependent methyltransferase. This family is a putative S-adenosyl-L-methionine (SAM)-dependent methyltransferase.	0	tr|I1J0R6|I1J0R6_BRADI Uncharacterized protein OS=Brachypodium distachyon GN=BRADI5G18800 PE=4 SV=1	0	ref|XP_003580353.1| PREDICTED: probable methyltransferase PMT15-like [Brachypodium distachyon]	0	F2CPS7_HORVD/109-621 PF03141.11;Methyltransf_29;	0	-	GO:0008168.methyltransferase activity;GO:0032259.methylation;	-	-	-
CL1Contig625	81.83	66.99	85.98	1341	-	-	-	-	-	-	-	-	-	-	-	-	-	-	-
CL1Contig626	8.21	9.62	7.1	3244	-	-	gnl|CDD|202886 pfam04096. Nucleoporin2. Nucleoporin autopeptidase.	2e-52	tr|F6HUA4|F6HUA4_VITVI Putative uncharacterized protein OS=Vitis vinifera GN=VIT_02s0025g03150 PE=4 SV=1	0	ref|XP_002277144.1| PREDICTED: nuclear pore complex protein Nup98-Nup96-like isoform 1 [Vitis vinifera]	0	Q9SY83_ARATH/421-889 PB109723; Pfam-B_109723;	6e-101	YU	GO:0006810.transport;GO:0005643.nuclear pore;	-	K14297	ko03013. RNA transport;ko05164. Influenza A;
CL1Contig627	10.59	5.54	6.62	1675	-	-	-	-	tr|F6GWX8|F6GWX8_VITVI Putative uncharacterized protein OS=Vitis vinifera GN=VIT_04s0023g01530 PE=4 SV=1	6e-163	ref|XP_002267728.1| PREDICTED: uncharacterized protein LOC100256546 [Vitis vinifera]	5e-163	A2XDJ3_ORYSI/252-322 PF00382.14;TFIIB;	4e-37	-	GO:0006413.translational initiation;GO:0003743.translation initiation factor activity;GO:0006355.regulation of transcription. DNA-dependent;GO:0008270.zinc ion binding;GO:0006352.DNA-dependent transcription. initiation;	-	K03124	ko03022. Basal transcription factors;ko05169. Epstein-Barr virus infection;ko05203. Viral carcinogenesis;
CL1Contig628	32.8	4.22	4.29	1199	-	-	-	-	-	-	emb|CBI36644.3| unnamed protein product [Vitis vinifera]	6e-06	-	-	-	-	-	-	-
CL1Contig629	12.71	17.39	12.73	1647	sp|Q55DB6|AHSA_DICDI Activator of 90 kDa heat shock protein ATPase homolog OS=Dictyostelium discoideum GN=ahsa PE=2 SV=1	9e-52	gnl|CDD|176901 cd08892. SRPBCC_Aha1. Putative hydrophobic ligand-binding SRPBCC domain of the Hsp90 co-chaperone Aha1 and related proteins. This subfamily includes the C-terminal SRPBCC (START/RHO_alpha_C/PITP/Bet_v1/CoxG/CalC) domain of Aha1. and related domains. Proteins in this group belong to the SRPBCC domain superfamily of proteins which bind hydrophobic ligands. SRPBCC domains have a deep …	6e-56	tr|F6HLH5|F6HLH5_VITVI Putative uncharacterized protein OS=Vitis vinifera GN=VIT_08s0007g06710 PE=4 SV=1	3e-179	ref|XP_002280154.1| PREDICTED: activator of 90 kDa heat shock protein ATPase homolog 1 isoform 1 [Vitis vinifera]	3e-179	F2DGQ9_HORVD/231-355 PF08327.6;AHSA1;	1e-70	S	GO:0032781.positive regulation of ATPase activity;GO:0001671.ATPase activator activity;GO:0006950.response to stress;GO:0051087.chaperone binding;GO:0005737.cytoplasm;	-	-	-
CL1Contig630	6.16	2.84	3.48	1424	sp|Q94JW0|DOHH_ARATH Deoxyhypusine hydroxylase OS=Arabidopsis thaliana GN=At3g58180 PE=2 SV=1	2e-145	-	-	tr|D7U2X4|D7U2X4_VITVI Putative uncharacterized protein OS=Vitis vinifera GN=VIT_07s0005g03050 PE=4 SV=1	2e-156	ref|XP_002263238.1| PREDICTED: deoxyhypusine hydroxylase [Vitis vinifera] emb|CBI37090.3| unnamed protein product [Vitis vinifera]	1e-156	B9S4W3_RICCO/193-280 PF13646.1;HEAT_2;	4e-38	R	GO:0005488.binding;	EC:1.14.99.29	K06072	-
CL1Contig631	7.83	4.39	5.03	1364	-	-	gnl|CDD|206008 pfam13837. Myb_DNA-bind_4. Myb/SANT-like DNA-binding domain. This presumed domain appears to be related to other Myb/SANT-like DNA binding domains. In particular pfam10545 seems most related. This family is greatly expanded in plants and appears in several proteins annotated as transposon proteins.	2e-10	tr|F6HX15|F6HX15_VITVI Putative uncharacterized protein OS=Vitis vinifera GN=VIT_09s0002g04700 PE=4 SV=1	6e-97	ref|XP_002279835.1| PREDICTED: uncharacterized protein LOC100244623 [Vitis vinifera]	3e-97	A5CA72_VITVI/231-365 PB000196; Pfam-B_196;	1e-47	-	GO:0003677.DNA binding;GO:0006355.regulation of transcription. DNA-dependent;	-	-	-
CL1Contig632	4.36	3.58	3.48	1640	-	-	gnl|CDD|204971 pfam12579. DUF3755. Protein of unknown function (DUF3755). This domain family is found in eukaryotes. and is approximately 40 amino acids in length. There is a single completely conserved residue N that may be functionally important.	4e-12	tr|B9RY47|B9RY47_RICCO Putative uncharacterized protein OS=Ricinus communis GN=RCOM_0814350 PE=4 SV=1	6e-101	ref|XP_002518814.1| conserved hypothetical protein [Ricinus communis] gb|EEF43739.1| conserved hypothetical protein [Ricinus communis]	5e-101	A5AI03_VITVI/1-156 PB010342; Pfam-B_10342;	6e-39	-	GO:0003677.DNA binding;	-	-	-
CL1Contig633	4.74	1.3	0.51	1604	-	-	-	-	tr|F6I690|F6I690_VITVI Putative uncharacterized protein OS=Vitis vinifera GN=VIT_15s0046g01530 PE=4 SV=1	5e-105	ref|XP_002276470.2| PREDICTED: uncharacterized protein At5g41620-like [Vitis vinifera]	3e-105	-	-	-	-	-	-	-
CL1Contig634	6.98	2.55	5.38	1595	-	-	-	-	tr|I1JI82|I1JI82_SOYBN Uncharacterized protein OS=Glycine max GN=Gma.4134 PE=4 SV=1	7e-11	-	-	-	-	-	-	-	-	-
CL1Contig635	3.2	4.09	4.69	1283	-	-	-	-	-	-	-	-	Q71BZ1_CATRO/38-149 PF00072.19;Response_reg;	1e-38	-	-	-	K14491	ko04075. Plant hormone signal transduction;
CL1Contig636	19.98	13.94	14.23	1154	-	-	-	-	-	-	-	-	-	-	-	-	-	-	-
CL1Contig637	12.35	4.91	2.69	1764	sp|P09189|HSP7C_PETHY Heat shock cognate 70 kDa protein OS=Petunia hybrida GN=HSP70 PE=2 SV=1	5e-169	gnl|CDD|185395 PTZ00009. PTZ00009. heat shock 70 kDa protein; Provisional.	0	tr|I1JPC5|I1JPC5_SOYBN Uncharacterized protein OS=Glycine max GN=Gma.58383 PE=4 SV=1	4e-170	gb|AAR17080.1| heat shock protein 70-3 [Nicotiana tabacum]	4e-170	HSP70_SOYBN/8-617 PF00012.15;HSP70;	4e-165	O	GO:0005524.ATP binding;GO:0000166.nucleotide binding;GO:0006950.response to stress;	-	K03283	ko03040. Spliceosome;ko04010. MAPK signaling pathway;ko04141. Protein processing in endoplasmic reticulum;ko04144. Endocytosis;ko04612. Antigen processing and presentation;ko05134. Legionellosis;ko05145. Toxoplasmosis;ko05162. Measles;ko05164. Influenza A;ko05169. Epstein-Barr virus infection;
CL1Contig638	33.27	36.57	48.17	2001	sp|Q9SX77|UMP6_ARATH Uncharacterized protein At1g47420. mitochondrial OS=Arabidopsis thaliana GN=At1g47420 PE=1 SV=1	2e-64	gnl|CDD|206458 pfam14290. DUF4370. Domain of unknown function (DUF4370).	5e-89	tr|C5WPI6|C5WPI6_SORBI Putative uncharacterized protein Sb01g011580 OS=Sorghum bicolor GN=Sb01g011580 PE=4 SV=1	4e-65	ref|XP_002466645.1| hypothetical protein SORBIDRAFT_01g011580 [Sorghum bicolor] gb|EER93643.1| hypothetical protein SORBIDRAFT_01g011580 [Sorghum bicolor]	3e-65	C5XNW0_SORBI/2-228 PF14290.1;DUF4370;	7e-65	-	-	-	-	-
CL1Contig639	12.35	4.52	1.08	1842	sp|Q9FJU9|E1313_ARATH Glucan endo-1.3-beta-glucosidase 13 OS=Arabidopsis thaliana GN=At5g56590 PE=1 SV=1	0	gnl|CDD|201161 pfam00332. Glyco_hydro_17. Glycosyl hydrolases family 17.	4e-106	tr|D7TBE8|D7TBE8_VITVI Putative uncharacterized protein OS=Vitis vinifera GN=VIT_11s0016g02960 PE=3 SV=1	0	ref|XP_002283473.1| PREDICTED: glucan endo-1.3-beta-glucosidase 13 [Vitis vinifera] emb|CBI27983.3| unnamed protein product [Vitis vinifera]	0	B9N5H5_POPTR/27-345 PF00332.13;Glyco_hydro_17;	0	-	GO:0042973.glucan endo-1.3-beta-D-glucosidase activity;GO:0043169.cation binding;GO:0004553.hydrolase activity. hydrolyzing O-glycosyl compounds;GO:0016787.hydrolase activity;GO:0008152.metabolic process;GO:0005975.carbohydrate metabolic process;GO:0003824.catalytic activity;GO:0016798.hydrolase activity. acting on glycosyl bonds;	-	-	-
CL1Contig640	7.22	8.23	5.11	1651	-	-	gnl|CDD|205519 pfam13339. AATF-Che1. Apoptosis antagonizing transcription factor. The N-terminal and leucine-zipper region of the apoptosis antagonizing transcription factor-Che1.	7e-29	tr|D7SLW2|D7SLW2_VITVI Putative uncharacterized protein OS=Vitis vinifera GN=VIT_15s0021g01910 PE=4 SV=1	4e-149	emb|CBI16640.3| unnamed protein product [Vitis vinifera]	4e-149	D7SLW2_VITVI/90-225 PF13339.1;AATF-Che1;	5e-47	-	GO:0005634.nucleus;	-	K14782	-
CL1Contig641	15.99	4.43	1.64	833	sp|Q8L7T3|UBC20_ARATH Ubiquitin-conjugating enzyme E2 20 OS=Arabidopsis thaliana GN=UBC20 PE=2 SV=1	1e-84	gnl|CDD|201062 pfam00179. UQ_con. Ubiquitin-conjugating enzyme. Proteins destined for proteasome-mediated degradation may be ubiquitinated. Ubiquitination follows conjugation of ubiquitin to a conserved cysteine residue of UBC homologues. TSG101 is one of several UBC homologues that lacks this active site cysteine.	4e-67	tr|A9PAG1|A9PAG1_POPTR Predicted protein OS=Populus trichocarpa GN=POPTRDRAFT_557890 PE=2 SV=1	4e-88	ref|XP_002314089.1| predicted protein [Populus trichocarpa] gb|ABK93364.1| unknown [Populus trichocarpa] gb|EEE88044.1| predicted protein [Populus trichocarpa]	3e-88	A5BHQ5_VITVI/38-174 PF00179.21;UQ_con;	8e-78	O	GO:0005524.ATP binding;GO:0016567.protein ubiquitination;GO:0007067.mitosis;GO:0004842.ubiquitin-protein ligase activity;GO:0016874.ligase activity;GO:0051301.cell division;GO:0000166.nucleotide binding;GO:0016881.acid-amino acid ligase activity;GO:0007049.cell cycle;	EC:6.3.2.19	K06688	ko04120. Ubiquitin mediated proteolysis;
CL1Contig642	21.62	17.22	30.76	2093	-	-	gnl|CDD|201911 pfam01663. Phosphodiest. Type I phosphodiesterase / nucleotide pyrophosphatase. This family consists of phosphodiesterases. including human plasma-cell membrane glycoprotein PC-1 / alkaline phosphodiesterase i / nucleotide pyrophosphatase (nppase). These enzymes catalyze the cleavage of phosphodiester and phosphosulfate bonds in NAD. deoxynucleotides and nucleotide sugars. Also in …	5e-103	tr|B9H8W6|B9H8W6_POPTR Predicted protein OS=Populus trichocarpa GN=POPTRDRAFT_653311 PE=4 SV=1	0	ref|XP_002282308.1| PREDICTED: ectonucleotide pyrophosphatase/phosphodiesterase family member 3 [Vitis vinifera]	0	B9H8W6_POPTR/109-435 PF01663.17;Phosphodiest;	0	R	GO:0016787.hydrolase activity;GO:0008152.metabolic process;GO:0004528.phosphodiesterase I activity;GO:0003824.catalytic activity;	-	-	-
CL1Contig643	3.61	0.82	2.15	689	-	-	-	-	-	-	-	-	-	-	-	-	-	-	-
CL1Contig644	3.25	2.44	4.13	1756	sp|Q9NX74|DUS2L_HUMAN tRNA-dihydrouridine(20) synthase [NAD(P)+]-like OS=Homo sapiens GN=DUS2L PE=1 SV=1	1e-96	gnl|CDD|73368 cd02801. DUS_like_FMN. Dihydrouridine synthase-like (DUS-like) FMN-binding domain. Members of this family catalyze the reduction of the 5.6-double bond of a uridine residue on tRNA. Dihydrouridine modification of tRNA is widely observed in prokaryotes and eukaryotes. and also in some archaea. Most dihydrouridines are found in the D loop of t-RNAs. The role of dihydrouridine in tRNA …	2e-85	tr|B9SSD6|B9SSD6_RICCO tRNA-dihydrouridine synthase OS=Ricinus communis GN=RCOM_0188130 PE=3 SV=1	0	ref|XP_002528905.1| tRNA-dihydrouridine synthase. putative [Ricinus communis] gb|EEF33485.1| tRNA-dihydrouridine synthase. putative [Ricinus communis]	0	B9SSD6_RICCO/8-288 PF01207.12;Dus;	1e-172	J	GO:0017150.tRNA dihydrouridine synthase activity;GO:0008152.metabolic process;GO:0050660.flavin adenine dinucleotide binding;GO:0003824.catalytic activity;GO:0055114.oxidation-reduction process;GO:0016491.oxidoreductase activity;GO:0008033.tRNA processing;	EC:1.3.1.91	K05543	-
CL1Contig645	4.73	2.13	5.2	1820	-	-	gnl|CDD|191157 pfam05003. DUF668. Protein of unknown function (DUF668). Uncharacterized plant protein.	7e-32	tr|F6H1L5|F6H1L5_VITVI Putative uncharacterized protein OS=Vitis vinifera GN=VIT_18s0001g14410 PE=4 SV=1	0	ref|XP_002274931.1| PREDICTED: uncharacterized protein LOC100241980 [Vitis vinifera] emb|CBI19876.3| unnamed protein product [Vitis vinifera]	0	B9H4Y7_POPTR/359-444 PF05003.7;DUF668;	8e-36	-	-	-	-	-
CL1Contig646	4.03	3.13	3	3001	sp|Q5U2W5|TBL3_RAT Transducin beta-like protein 3 OS=Rattus norvegicus GN=Tbl3 PE=2 SV=1	0	gnl|CDD|29257 cd00200. WD40. WD40 domain. found in a number of eukaryotic proteins that cover a wide variety of functions including adaptor/regulatory modules in signal transduction. pre-mRNA processing and cytoskeleton assembly; typically contains a GH dipeptide 11-24 residues from its N-terminus and the WD dipeptide at its C-terminus and is 40 residues long. hence the name WD40; between GH and …	1e-52	tr|F6HEE2|F6HEE2_VITVI Putative uncharacterized protein OS=Vitis vinifera GN=VIT_16s0039g01690 PE=4 SV=1	0	ref|XP_002272675.1| PREDICTED: transducin beta-like protein 3-like [Vitis vinifera]	0	A5AVI3_VITVI/733-868 PF08625.6;Utp13;	1e-67	AS	GO:0005524.ATP binding;GO:0006094.gluconeogenesis;GO:0006364.rRNA processing;GO:0005488.binding;GO:0004611.phosphoenolpyruvate carboxykinase activity;GO:0032040.small-subunit processome;GO:0016740.transferase activity;GO:0004612.phosphoenolpyruvate carboxykinase (ATP) activity;GO:0016905.myosin heavy chain kinase activity;GO:0017076.purine nucleotide binding;	-	K14555	ko03008. Ribosome biogenesis in eukaryotes;
CL1Contig647	36.55	0.26	0.25	760	-	-	-	-	-	-	-	-	-	-	-	-	-	-	-
CL1Contig648	180.39	151.22	183.57	1727	sp|P49199|RS8_ORYSJ 40S ribosomal protein S8 OS=Oryza sativa subsp. japonica GN=RPS8 PE=2 SV=2	3e-108	gnl|CDD|185480 PTZ00148. PTZ00148. 40S ribosomal protein S8; Provisional.	3e-97	tr|C5XZ84|C5XZ84_SORBI 40S ribosomal protein S8 OS=Sorghum bicolor GN=Sb04g028530 PE=3 SV=1	1e-109	ref|XP_002452585.1| hypothetical protein SORBIDRAFT_04g028530 [Sorghum bicolor] gb|EES05561.1| hypothetical protein SORBIDRAFT_04g028530 [Sorghum bicolor]	9e-110	C5XZ84_SORBI/1-199 PF01201.17;Ribosomal_S8e;	3e-100	J	GO:0005840.ribosome;GO:0030529.ribonucleoprotein complex;GO:0006412.translation;GO:0005622.intracellular;GO:0003735.structural constituent of ribosome;	-	K02995	ko03010. Ribosome;
CL1Contig649	13.71	6.81	4.86	2957	sp|Q9FXI5|IQD32_ARATH Protein IQ-DOMAIN 32 OS=Arabidopsis thaliana GN=IQD32 PE=1 SV=3	2e-84	-	-	tr|F6H068|F6H068_VITVI Putative uncharacterized protein OS=Vitis vinifera GN=VIT_18s0001g13870 PE=4 SV=1	0	ref|XP_002301992.1| predicted protein [Populus trichocarpa] gb|EEE81265.1| predicted protein [Populus trichocarpa]	5e-170	A3AYB7_ORYSJ/543-899 PB000761; Pfam-B_761;	1e-49	-	-	-	-	-
CL1Contig650	0.02	2.11	141.56	1077	sp|Q9ZTC3|MYB90_ARATH Transcription factor MYB90 OS=Arabidopsis thaliana GN=MYB90 PE=1 SV=1	1e-62	gnl|CDD|178751 PLN03212. PLN03212. Transcription repressor MYB5; Provisional.	2e-47	tr|C0LA41|C0LA41_9ROSI Transcription factor MYBA1 OS=Vitis hybrid cultivar GN=MybA1 PE=2 SV=1	3e-70	gb|ACN53918.1| transcription factor MYBA1 [Vitis hybrid cultivar] gb|ACN53936.1| transcription factor MYBA1 [Vitis hybrid cultivar] gb|ACN53939.1| transcription factor MYBA1 [Vitis hybrid cultivar]	3e-70	Q84U50_9ASPA/17-90 PF13921.1;Myb_DNA-bind_6;	7e-25	-	GO:0005634.nucleus;GO:0003677.DNA binding;GO:0006355.regulation of transcription. DNA-dependent;	-	K16166	ko04712. Circadian rhythm - plant;
CL1Contig651	7.57	2.99	2.35	1328	-	-	gnl|CDD|153291 cd07607. BAR_SH3P_plant. The Bin/Amphiphysin/Rvs (BAR) domain of the plant SH3 domain-containing proteins. BAR domains are dimerization. lipid binding and curvature sensing modules found in many different proteins with diverse functions including organelle biogenesis. membrane trafficking or remodeling. and cell division and migration. This group is composed of proteins with simila…	1e-56	tr|B8LR20|B8LR20_PICSI Putative uncharacterized protein OS=Picea sitchensis PE=2 SV=1	1e-109	gb|ABR18100.1| unknown [Picea sitchensis]	1e-109	C5WQ41_SORBI/35-257 PF03114.13;BAR;	5e-60	-	GO:0046847.filopodium assembly;GO:0007165.signal transduction;GO:0017124.SH3 domain binding;GO:0008093.cytoskeletal adaptor activity;	-	-	-
CL1Contig652	6.67	1.79	1.08	3394	sp|O22243|C3H31_ARATH Zinc finger CCCH domain-containing protein 31 OS=Arabidopsis thaliana GN=At2g47680 PE=2 SV=2	0	-	-	tr|B9SAR2|B9SAR2_RICCO ATP-dependent RNA helicase. putative OS=Ricinus communis GN=RCOM_1178050 PE=4 SV=1	0	emb|CBI36846.3| unnamed protein product [Vitis vinifera]	0	D7U280_VITVI/23-180 PF00270.24;DEAD;	5e-71	-	GO:0016787.hydrolase activity;GO:0005524.ATP binding;GO:0008270.zinc ion binding;GO:0004386.helicase activity;GO:0008026.ATP-dependent helicase activity;GO:0003676.nucleic acid binding;	-	-	-
CL1Contig653	49.1	31.69	62.98	847	-	-	-	-	tr|B9RME7|B9RME7_RICCO Putative uncharacterized protein OS=Ricinus communis GN=RCOM_1080390 PE=4 SV=1	2e-49	ref|XP_002514916.1| conserved hypothetical protein [Ricinus communis] gb|EEF47470.1| conserved hypothetical protein [Ricinus communis]	2e-49	A9P8A9_POPTR/1-85 PB032484; Pfam-B_32484;	9e-50	-	-	-	-	-
CL1Contig654	5.66	4.53	42.55	1910	-	-	-	-	tr|F6HKW2|F6HKW2_VITVI Putative uncharacterized protein OS=Vitis vinifera GN=VIT_08s0007g08680 PE=4 SV=1	2e-78	ref|XP_002278478.1| PREDICTED: uncharacterized protein LOC100255467 [Vitis vinifera]	3e-79	B9SU34_RICCO/155-476 PB022692; Pfam-B_22692;	6e-71	-	-	-	-	-
CL1Contig655	16.31	12.48	18.81	1990	-	-	-	-	tr|D7SMH1|D7SMH1_VITVI Putative uncharacterized protein OS=Vitis vinifera GN=VIT_14s0083g00300 PE=4 SV=1	5e-148	ref|XP_002283034.1| PREDICTED: uncharacterized protein LOC100256561 [Vitis vinifera] emb|CBI16869.3| unnamed protein product [Vitis vinifera]	5e-148	D7SMH1_VITVI/114-331 PF03661.8;UPF0121;	2e-105	-	GO:0016021.integral to membrane;	-	-	-
CL1Contig656	9.18	11.04	7.48	4163	-	-	-	-	tr|B9I8G4|B9I8G4_POPTR Predicted protein OS=Populus trichocarpa GN=POPTRDRAFT_774005 PE=4 SV=1	0	ref|XP_002319892.1| predicted protein [Populus trichocarpa] gb|EEE95815.1| predicted protein [Populus trichocarpa]	0	A5BVQ5_VITVI/713-1035 PF08767.6;CRM1_C;	0	YU	GO:0006886.intracellular protein transport;GO:0008565.protein transporter activity;GO:0005622.intracellular;GO:0005488.binding;	-	K14290	ko03008. Ribosome biogenesis in eukaryotes;ko03013. RNA transport;ko05164. Influenza A;ko05166. HTLV-I infection;ko05169. Epstein-Barr virus infection;
CL1Contig657	9.67	10.65	11.4	1832	-	-	-	-	tr|B9R706|B9R706_RICCO E3 ubiquitin ligase PUB14. putative OS=Ricinus communis GN=RCOM_1587530 PE=4 SV=1	5e-172	ref|XP_003550308.1| PREDICTED: U-box domain-containing protein 4-like [Glycine max]	3e-172	D7LEP3_ARALL/524-802 PF05804.7;KAP;	1e-76	U	GO:0005488.binding;GO:0016874.ligase activity;	-	-	-
CL1Contig658	2.59	1.78	3.31	1467	sp|A8E4L1|COX19_BOVIN Cytochrome c oxidase assembly protein COX19 OS=Bos taurus GN=COX19 PE=3 SV=1	3e-19	-	-	tr|I1HGJ5|I1HGJ5_BRADI Uncharacterized protein OS=Brachypodium distachyon GN=BRADI2G16920 PE=4 SV=1	6e-45	ref|XP_003567918.1| PREDICTED: cytochrome c oxidase assembly protein COX19-like [Brachypodium distachyon]	5e-45	B7FN47_MEDTR/1-77 PB004306; Pfam-B_4306;	5e-35	C	-	-	-	-
CL1Contig659	33.45	51.76	47.58	2404	sp|O95714|HERC2_HUMAN E3 ubiquitin-protein ligase HERC2 OS=Homo sapiens GN=HERC2 PE=1 SV=2	1e-20	-	-	tr|B9IDM5|B9IDM5_POPTR Predicted protein OS=Populus trichocarpa GN=POPTRDRAFT_1100674 PE=4 SV=1	0	ref|XP_002321983.1| predicted protein [Populus trichocarpa] gb|EEF06110.1| predicted protein [Populus trichocarpa]	0	A5BV58_VITVI/32-106 PB032765; Pfam-B_32765;	1e-33	S	-	-	-	-
CL1Contig660	4.88	4.81	6.61	2409	-	-	gnl|CDD|197664 smart00338. BRLZ. basic region leucin zipper.	3e-12	tr|B9T5M8|B9T5M8_RICCO DNA binding protein. putative OS=Ricinus communis GN=RCOM_0331400 PE=4 SV=1	8e-46	-	-	D7TJ43_VITVI/162-231 PF00170.16;bZIP_1;	1e-23	-	GO:0005634.nucleus;GO:0003677.DNA binding;GO:0006355.regulation of transcription. DNA-dependent;GO:0043565.sequence-specific DNA binding;GO:0006351.transcription. DNA-dependent;GO:0003700.sequence-specific DNA binding transcription factor activity;GO:0046983.protein dimerization activity;	-	-	-
CL1Contig661	4.44	10.74	1.21	1538	-	-	gnl|CDD|204489 pfam10436. BCDHK_Adom3. Mitochondrial branched-chain alpha-ketoacid dehydrogenase kinase. Catabolism and synthesis of leucine. isoleucine and valine are finely balanced. allowing the body to make the most of dietary input but removing excesses to prevent toxic build-up of their corresponding keto-acids. This is the butyryl-CoA dehydrogenase. subunit A domain 3. a largely alpha-heli…	5e-65	tr|D7T688|D7T688_VITVI Putative uncharacterized protein OS=Vitis vinifera GN=VIT_05s0020g00760 PE=4 SV=1	5e-157	ref|XP_002267959.1| PREDICTED: [Pyruvate dehydrogenase [lipoamide]] kinase. mitochondrial [Vitis vinifera] emb|CBI26009.3| unnamed protein product [Vitis vinifera]	4e-157	D7T688_VITVI/27-190 PF10436.4;BCDHK_Adom3;	2e-81	-	GO:0018106.peptidyl-histidine phosphorylation;GO:0016310.phosphorylation;GO:0007165.signal transduction;GO:0005524.ATP binding;GO:0016301.kinase activity;GO:0004673.protein histidine kinase activity;GO:0000155.two-component sensor activity;GO:0000160.two-component signal transduction system (phosphorelay);GO:0016740.transferase activity;GO:0016772.transferase activity. transferring phosphorus-con…	EC:2.7.11.2	K00898	-
CL1Contig662	2.69	2.86	1.63	374	-	-	-	-	-	-	-	-	-	-	-	-	-	-	-
CL1Contig663	11.11	8.24	9.14	1565	sp|Q8GYA4|CRK10_ARATH Cysteine-rich receptor-like protein kinase 10 OS=Arabidopsis thaliana GN=CRK10 PE=1 SV=3	1e-119	gnl|CDD|197581 smart00219. TyrKc. Tyrosine kinase. catalytic domain. Phosphotransferases. Tyrosine-specific kinase subfamily.	8e-53	tr|B9NI46|B9NI46_POPTR Predicted protein OS=Populus trichocarpa GN=POPTRDRAFT_587847 PE=3 SV=1	3e-128	ref|XP_002334931.1| predicted protein [Populus trichocarpa] gb|EEE70857.1| predicted protein [Populus trichocarpa]	2e-128	B9H1S4_POPTR/342-613 PF07714.12;Pkinase_Tyr;	5e-118	T	GO:0005524.ATP binding;GO:0004674.protein serine/threonine kinase activity;GO:0004672.protein kinase activity;GO:0000166.nucleotide binding;GO:0006468.protein phosphorylation;GO:0016772.transferase activity. transferring phosphorus-containing groups;	-	-	-
CL1Contig664	6.55	7.92	9.77	904	-	-	-	-	tr|F6HT99|F6HT99_VITVI Putative uncharacterized protein OS=Vitis vinifera GN=VIT_02s0012g01180 PE=4 SV=1	2e-36	ref|XP_002280507.1| PREDICTED: uncharacterized protein LOC100242119 [Vitis vinifera]	2e-36	D7TTX9_VITVI/323-417 PB117387; Pfam-B_117387;	2e-14	-	-	-	-	-
CL1Contig665	20.87	6.68	7.67	1351	sp|Q9FHH8|COL5_ARATH Zinc finger protein CONSTANS-LIKE 5 OS=Arabidopsis thaliana GN=COL5 PE=2 SV=2	3e-71	gnl|CDD|203407 pfam06203. CCT. CCT motif. This short motif is found in a number of plant proteins. It is rich in basic amino acids and has been called a CCT motif after Co. Col and Toc1. The CCT motif is about 45 amino acids long and contains a putative nuclear localisation signal within the second half of the CCT motif. Toc1 mutants have been identified in this region.	4e-22	tr|F6H3L9|F6H3L9_VITVI Putative uncharacterized protein OS=Vitis vinifera GN=VIT_04s0008g07340 PE=4 SV=1	6e-93	ref|XP_002263458.1| PREDICTED: zinc finger protein CONSTANS-LIKE 4-like [Vitis vinifera]	6e-93	Q8LGM4_HORVD/20-116 PB000901; Pfam-B_901;	6e-30	-	GO:0008270.zinc ion binding;GO:0005622.intracellular;	-	-	-
CL1Contig666	11.28	5.76	8.41	1156	-	-	-	-	tr|F6HGB3|F6HGB3_VITVI Putative uncharacterized protein OS=Vitis vinifera GN=VIT_01s0010g03740 PE=4 SV=1	1e-104	ref|XP_002271162.1| PREDICTED: uncharacterized protein LOC100247222 [Vitis vinifera]	2e-104	Q5NRP5_SOLDE/41-303 PF02536.9;mTERF;	3e-94	KR	-	-	K15032	-
CL1Contig667	8.55	5	4.89	1077	-	-	-	-	-	-	-	-	-	-	-	-	-	-	-
CL1Contig668	183.45	175.97	435.94	1311	sp|P59272|RS27A_DAUCA Ubiquitin-40S ribosomal protein S27a (Fragment) OS=Daucus carota PE=2 SV=2	1e-42	gnl|CDD|176398 cd01803. Ubiquitin. Ubiquitin. Ubiquitin (includes Ubq/RPL40e and Ubq/RPS27a fusions as well as homopolymeric multiubiquitin protein chains).	1e-47	tr|B9SAP9|B9SAP9_RICCO Putative uncharacterized protein OS=Ricinus communis GN=RCOM_1177920 PE=4 SV=1	4e-79	ref|XP_002265742.2| PREDICTED: universal stress protein MJ0531-like isoform 2 [Vitis vinifera] emb|CBI36844.3| unnamed protein product [Vitis vinifera]	2e-80	B9SAP9_RICCO/6-155 PF00582.21;Usp;	4e-76	JORD	GO:0005840.ribosome;GO:0005634.nucleus;GO:0005622.intracellular;GO:0006950.response to stress;GO:0005737.cytoplasm;GO:0046872.metal ion binding;GO:0030529.ribonucleoprotein complex;GO:0006412.translation;GO:0003735.structural constituent of ribosome;	-	-	-
CL1Contig669	16.44	0.01	0.02	1302	sp|Q9FLI0|BH120_ARATH Transcription factor bHLH120 OS=Arabidopsis thaliana GN=BHLH120 PE=2 SV=2	8e-38	gnl|CDD|28964 cd00083. HLH. Helix-loop-helix domain. found in specific DNA- binding proteins that act as transcription factors; 60-100 amino acids long. A DNA-binding basic region is followed by two alpha-helices separated by a variable loop region; HLH forms homo- and heterodimers. dimerization creates a parallel. left-handed. four helix bundle; the basic region N-terminal to the first amphipath…	2e-09	tr|F6HAQ7|F6HAQ7_VITVI Putative uncharacterized protein OS=Vitis vinifera GN=VIT_16s0022g02240 PE=4 SV=1	4e-46	ref|XP_002271141.1| PREDICTED: transcription factor bHLH120 [Vitis vinifera] emb|CBI24476.3| unnamed protein product [Vitis vinifera]	7e-46	B9R9K5_RICCO/24-76 PF00010.21;HLH;	8e-22	-	GO:0005634.nucleus;GO:0006355.regulation of transcription. DNA-dependent;	-	-	-
CL1Contig670	79.71	59.23	68.91	1898	sp|P43289|KSG3_ARATH Shaggy-related protein kinase gamma OS=Arabidopsis thaliana GN=ASK3 PE=2 SV=1	0	gnl|CDD|173333 PTZ00036. PTZ00036. glycogen synthase kinase; Provisional.	2e-138	tr|A5AGP7|A5AGP7_VITVI Putative uncharacterized protein OS=Vitis vinifera GN=VITISV_017659 PE=4 SV=1	0	ref|XP_002279596.1| PREDICTED: glycogen synthase kinase-3 homolog MsK-3 [Vitis vinifera] emb|CAN75652.1| hypothetical protein VITISV_017659 [Vitis vinifera]	0	B4FEN6_MAIZE/74-358 PF00069.20;Pkinase;	0	GDKLTR	GO:0050321.tau-protein kinase activity;GO:0016310.phosphorylation;GO:0005524.ATP binding;GO:0016301.kinase activity;GO:0006468.protein phosphorylation;GO:0004674.protein serine/threonine kinase activity;GO:0000166.nucleotide binding;GO:0004672.protein kinase activity;GO:0016740.transferase activity;GO:0016772.transferase activity. transferring phosphorus-containing groups;	EC:2.7.11.26	K03083	ko04012. ErbB signaling pathway;ko04062. Chemokine signaling pathway;ko04110. Cell cycle;ko04151. PI3K-Akt signaling pathway;ko04310. Wnt signaling pathway;ko04340. Hedgehog signaling pathway;ko04360. Axon guidance;ko04510. Focal adhesion;ko04660. T cell receptor signaling pathway;ko04662. B cell receptor signaling pathway;ko04711. Circadian rhythm - fly;ko04722. Neurotrophin signaling pathway;ko…
CL1Contig671	15.78	13.59	7.34	461	sp|O94432|YHKF_SCHPO Uncharacterized RNA-binding protein C660.15 OS=Schizosaccharomyces pombe (strain 972 / ATCC 24843) GN=SPBC660.15 PE=2 SV=1	3e-32	gnl|CDD|197681 smart00360. RRM. RNA recognition motif.	4e-23	tr|F6H8S2|F6H8S2_VITVI Putative uncharacterized protein OS=Vitis vinifera GN=VIT_05s0049g01660 PE=4 SV=1	2e-72	emb|CBI23698.3| unnamed protein product [Vitis vinifera]	3e-73	B9SQV8_RICCO/8-76 PF00076.17;RRM_1;	2e-35	AR	GO:0030529.ribonucleoprotein complex;GO:0000166.nucleotide binding;GO:0003676.nucleic acid binding;	-	K14411	ko03015. mRNA surveillance pathway;
CL1Contig672	21.19	13.53	13.72	1767	sp|Q8LI34|MYST1_ORYSJ Putative MYST-like histone acetyltransferase 1 OS=Oryza sativa subsp. japonica GN=Os07g0626600 PE=3 SV=1	0	gnl|CDD|177721 PLN00104. PLN00104. MYST -like histone acetyltransferase; Provisional.	0	tr|F6H0N1|F6H0N1_VITVI Putative uncharacterized protein OS=Vitis vinifera GN=VIT_18s0001g04100 PE=4 SV=1	0	ref|XP_002285829.1| PREDICTED: probable MYST-like histone acetyltransferase 1 [Vitis vinifera]	0	C0SVV9_ARATH/227-413 PF01853.13;MOZ_SAS;	2e-125	B	GO:0005634.nucleus;GO:0006355.regulation of transcription. DNA-dependent;GO:0004402.histone acetyltransferase activity;GO:0005622.intracellular;GO:0016573.histone acetylation;GO:0008270.zinc ion binding;GO:0016740.transferase activity;GO:0016747.transferase activity. transferring acyl groups other than amino-acyl groups;	EC:2.3.1.48	K11308	-
CL1Contig673	3.75	1.38	1.31	2086	-	-	gnl|CDD|206136 pfam13966. zf-RVT. zinc-binding in reverse transcriptase. This domain would appear to be a zinc-binding region of a putative reverse transcriptase.	3e-13	-	-	-	-	-	-	-	-	-	-	-
CL1Contig674	8.4	9.27	10.23	2300	-	-	-	-	tr|D7T693|D7T693_VITVI Putative uncharacterized protein OS=Vitis vinifera GN=VIT_05s0020g00820 PE=4 SV=1	0	ref|XP_002268377.1| PREDICTED: guanosine-3'.5'-bis(diphosphate) 3'-pyrophosphohydrolase [Vitis vinifera] emb|CBI26014.3| unnamed protein product [Vitis vinifera]	0	Q84LE6_TOBAC/68-220 PF13328.1;HD_4;	8e-69	T	GO:0016787.hydrolase activity;GO:0008893.guanosine-3'.5'-bis(diphosphate) 3'-diphosphatase activity;GO:0015969.guanosine tetraphosphate metabolic process;GO:0005509.calcium ion binding;	-	-	-
CL1Contig675	26.81	11.04	7.01	2780	sp|Q9SJG2|Y2296_ARATH Probable receptor-like protein kinase At2g42960 OS=Arabidopsis thaliana GN=At2g42960 PE=2 SV=1	0	gnl|CDD|173623 cd00180. PKc. Catalytic domain of Protein Kinases. Protein Kinases (PKs). catalytic (c) domain. PKs catalyze the transfer of the gamma-phosphoryl group from ATP to serine/threonine or tyrosine residues on protein substrates. The PK family is part of a larger superfamily that includes the catalytic domains of RIO kinases. aminoglycoside phosphotransferase. choline kinase. phosphoino…	7e-50	tr|D7UA94|D7UA94_VITVI Putative uncharacterized protein OS=Vitis vinifera GN=VIT_14s0060g00460 PE=3 SV=1	0	ref|XP_002280159.1| PREDICTED: probable receptor-like protein kinase At2g42960 [Vitis vinifera] emb|CBI39658.3| unnamed protein product [Vitis vinifera]	0	D7T685_VITVI/183-454 PF00069.20;Pkinase;	8e-167	T	GO:0005524.ATP binding;GO:0004674.protein serine/threonine kinase activity;GO:0004672.protein kinase activity;GO:0000166.nucleotide binding;GO:0006468.protein phosphorylation;GO:0016772.transferase activity. transferring phosphorus-containing groups;	-	-	-
CL1Contig676	4.81	1.58	1.08	1414	-	-	-	-	tr|B9MZX4|B9MZX4_POPTR Predicted protein OS=Populus trichocarpa GN=POPTRDRAFT_595624 PE=4 SV=1	4e-28	-	-	-	-	-	GO:0005524.ATP binding;GO:0006952.defense response;GO:0006915.apoptotic process;	-	-	-
CL1Contig677	6.69	10.1	5.89	1825	-	-	-	-	tr|B9H139|B9H139_POPTR Predicted protein OS=Populus trichocarpa GN=POPTRDRAFT_818153 PE=4 SV=1	1e-153	ref|XP_002272760.1| PREDICTED: uncharacterized protein LOC100248610 [Vitis vinifera]	1e-158	A9NRU9_PICSI/1-313 PB060656; Pfam-B_60656;	1e-57	-	GO:0005509.calcium ion binding;	-	-	-
CL1Contig678	29.97	7.03	6.06	1656	-	-	gnl|CDD|203077 pfam04727. ELMO_CED12. ELMO/CED-12 family. This family represents a conserved domain which is found in a number of eukaryotic proteins including CED-12. ELMO I and ELMO II. ELMO1 is a component of signalling pathways that regulate phagocytosis and cell migration and is the mammalian orthologue of the C. elegans gene. ced-12. CED-12 is required for the engulfment of dying cells and …	2e-59	tr|B9SKK4|B9SKK4_RICCO ELMO domain-containing protein. putative OS=Ricinus communis GN=RCOM_0658160 PE=4 SV=1	2e-155	ref|XP_002526467.1| ELMO domain-containing protein. putative [Ricinus communis] gb|EEF35858.1| ELMO domain-containing protein. putative [Ricinus communis]	1e-155	B9SKK4_RICCO/68-238 PF04727.8;ELMO_CED12;	2e-98	S	GO:0005856.cytoskeleton;GO:0006909.phagocytosis;	-	-	-
CL1Contig679	3.46	2.88	2.27	3441	-	-	gnl|CDD|145965 pfam03101. FAR1. FAR1 DNA-binding domain. This domain contains a WRKY like fold and is therefore most likely a zinc binding DNA-binding domain.	2e-26	tr|B9SLR8|B9SLR8_RICCO Putative uncharacterized protein OS=Ricinus communis GN=RCOM_0530880 PE=4 SV=1	1e-41	-	-	A5APH7_VITVI/80-172 PF03101.10;FAR1;	2e-16	-	-	-	-	-
CL1Contig680	12.47	10.09	12.94	1875	sp|P48489|PP1_ORYSJ Serine/threonine-protein phosphatase PP1 OS=Oryza sativa subsp. japonica GN=Os03g0268000 PE=2 SV=2	0	gnl|CDD|163657 cd07414. MPP_PP1_PPKL. PP1. PPKL (PP1 and kelch-like) enzymes. and related proteins. metallophosphatase domain. PP1 (protein phosphatase type 1) is a serine/threonine phosphatase that regulates many cellular processes including: cell-cycle progression. protein synthesis. muscle contraction. carbohydrate metabolism. transcription and neuronal signaling. through its interaction with …	0	tr|I1H733|I1H733_BRADI Uncharacterized protein OS=Brachypodium distachyon GN=BRADI1G66970 PE=4 SV=1	0	ref|XP_003558264.1| PREDICTED: serine/threonine-protein phosphatase PP1-like [Brachypodium distachyon]	0	A5C1N6_VITVI/57-252 PF00149.23;Metallophos;	6e-130	TRGD	GO:0046872.metal ion binding;GO:0016787.hydrolase activity;GO:0004721.phosphoprotein phosphatase activity;	EC:3.1.3.16	K06269	ko03015. mRNA surveillance pathway;ko04113. Meiosis - yeast;ko04114. Oocyte meiosis;ko04270. Vascular smooth muscle contraction;ko04510. Focal adhesion;ko04720. Long-term potentiation;ko04728. Dopaminergic synapse;ko04810. Regulation of actin cytoskeleton;ko04910. Insulin signaling pathway;ko05031. Amphetamine addiction;ko05034. Alcoholism;ko05168. Herpes simplex infection;
CL1Contig681	4.22	2.99	5.98	1319	-	-	-	-	-	-	-	-	-	-	-	-	-	-	-
CL1Contig682	0.35	2.18	10.45	1882	-	-	-	-	tr|C5XUB7|C5XUB7_SORBI Putative uncharacterized protein Sb04g035500 OS=Sorghum bicolor GN=Sb04g035500 PE=4 SV=1	0	ref|XP_002266914.2| PREDICTED: vacuolar amino acid transporter 1-like [Vitis vinifera]	0	C5XUB7_SORBI/161-545 PF01490.13;Aa_trans;	0	-	GO:0016020.membrane;GO:0016021.integral to membrane;	-	K15015	ko04721. Synaptic vesicle cycle;ko04723. Retrograde endocannabinoid signaling;ko04727. GABAergic synapse;ko05032. Morphine addiction;ko05033. Nicotine addiction;
CL1Contig683	8.29	11.33	12.99	860	-	-	-	-	tr|B9R7I1|B9R7I1_RICCO Electron transporter. putative OS=Ricinus communis GN=RCOM_1591920 PE=4 SV=1	1e-52	ref|XP_002510274.1| electron transporter. putative [Ricinus communis] gb|EEF52461.1| electron transporter. putative [Ricinus communis]	1e-52	D7LZU8_ARALL/78-182 PF00085.15;Thioredoxin;	3e-50	-	GO:0045454.cell redox homeostasis;	-	-	-
CL1Contig684	5.44	3.58	3.54	4658	sp|Q6A332|ALY3_ARATH Protein ALWAYS EARLY 3 OS=Arabidopsis thaliana GN=ALY3 PE=1 SV=1	0	gnl|CDD|148285 pfam06584. DIRP. DIRP. DIRP (Domain in Rb-related Pathway) is postulated to be involved in the Rb-related pathway. which is encoded by multiple eukaryotic genomes and is present in proteins including lin-9 of Caenorhabditis elegans. aly of fruit fly and mustard weed. Studies of lin-9 and aly of fruit fly proteins containing DIRP suggest that this domain might be involved in develop…	1e-42	tr|I1HWA9|I1HWA9_BRADI Uncharacterized protein OS=Brachypodium distachyon GN=BRADI3G01340 PE=4 SV=1	0	ref|XP_003572939.1| PREDICTED: protein ALWAYS EARLY 2-like [Brachypodium distachyon]	0	F2DPP6_HORVD/8-611 PB017281; Pfam-B_17281;	3e-93	-	GO:0005634.nucleus;GO:0003677.DNA binding;GO:0006355.regulation of transcription. DNA-dependent;	-	-	-
CL1Contig685	4.74	2.88	5.22	399	-	-	-	-	-	-	-	-	-	-	-	-	-	-	-
CL1Contig686	10.44	8.53	9.95	2706	sp|P0CO78|GEM1_CRYNJ Mitochondrial Rho GTPase 1 OS=Cryptococcus neoformans var. neoformans serotype D (strain JEC21 / ATCC MYA-565) GN=GEM1 PE=3 SV=1	1e-131	gnl|CDD|206680 cd01893. Miro1. Mitochondrial Rho family 1 (Miro1). N-terminal. Miro1 subfamily. Miro (mitochondrial Rho) proteins have tandem GTP-binding domains separated by a linker region containing putative calcium-binding EF hand motifs. Genes encoding Miro-like proteins were found in several eukaryotic organisms. This CD represents the N-terminal GTPase domain of Miro proteins. These atypic…	1e-75	tr|D7U1Z9|D7U1Z9_VITVI Mitochondrial Rho GTPase OS=Vitis vinifera GN=VIT_14s0128g00400 PE=3 SV=1	0	emb|CBI36765.3| unnamed protein product [Vitis vinifera]	0	A5C0J6_VITVI/18-130 PF08477.8;Miro;	4e-52	V	GO:0016020.membrane;GO:0006184.GTP catabolic process;GO:0005622.intracellular;GO:0005741.mitochondrial outer membrane;GO:0003924.GTPase activity;GO:0019725.cellular homeostasis;GO:0016787.hydrolase activity;GO:0007264.small GTPase mediated signal transduction;GO:0000166.nucleotide binding;GO:0005509.calcium ion binding;GO:0016021.integral to membrane;GO:0005525.GTP binding;GO:0005739.mitochondrio…	-	K07870	-
CL1Contig687	16.14	2	1	1678	-	-	-	-	tr|F2DEH9|F2DEH9_HORVD Predicted protein OS=Hordeum vulgare var. distichum PE=2 SV=1	0	dbj|BAJ93500.1| predicted protein [Hordeum vulgare subsp. vulgare]	0	B9S836_RICCO/75-234 PF01699.19;Na_Ca_ex;	2e-46	-	GO:0016020.membrane;GO:0055085.transmembrane transport;GO:0005509.calcium ion binding;GO:0016021.integral to membrane;	-	-	-
CL1Contig688	10.91	9.86	11.18	2095	-	-	gnl|CDD|153253 cd07991. LPLAT_LPCAT1-like. Lysophospholipid Acyltransferases (LPLATs) of Glycerophospholipid Biosynthesis: LPCAT1-like. Lysophospholipid acyltransferase (LPLAT) superfamily member: acyltransferases of de novo and remodeling pathways of glycerophospholipid biosynthesis which catalyze the incorporation of an acyl group from either acylCoAs or acyl-acyl carrier proteins (acylACPs) in…	1e-62	tr|F6H1G5|F6H1G5_VITVI Putative uncharacterized protein OS=Vitis vinifera GN=VIT_18s0001g12080 PE=4 SV=1	6e-165	ref|XP_002283301.2| PREDICTED: lysophosphatidylcholine acyltransferase 1-like [Vitis vinifera] emb|CBI19656.3| unnamed protein product [Vitis vinifera]	6e-167	B8LQ53_PICSI/248-377 PF01553.16;Acyltransferase;	5e-51	I	GO:0008152.metabolic process;	EC:2.3.1.23 2.3.1.67	K13510	ko00564. Glycerophospholipid metabolism;ko00565. Ether lipid metabolism;
CL1Contig689	2.82	2.34	1.05	1662	sp|Q02038|NEUL_PIG Neurolysin. mitochondrial OS=Sus scrofa GN=NLN PE=1 SV=1	3e-111	gnl|CDD|188994 cd06455. M3A_TOP. Peptidase M3 Thimet oligopeptidase (TOP) also includes neurolysin. Peptidase M3 Thimet oligopeptidase (TOP; PZ-peptidase; endo-oligopeptidase A; endopeptidase 24.15; soluble metallo-endopeptidase; EC 3.4.24.15) family also includes neurolysin (endopeptidase 24.16. microsomal endopeptidase. mitochondrial oligopeptidase M. neurotensin endopeptidase. soluble angioten…	0	tr|B9RMK4|B9RMK4_RICCO Oligopeptidase. putative OS=Ricinus communis GN=RCOM_1081460 PE=3 SV=1	0	ref|XP_002514973.1| oligopeptidase. putative [Ricinus communis] gb|EEF47527.1| oligopeptidase. putative [Ricinus communis]	0	B9RMK4_RICCO/261-706 PF01432.15;Peptidase_M3;	9e-145	O	GO:0046872.metal ion binding;GO:0016787.hydrolase activity;GO:0008237.metallopeptidase activity;GO:0008233.peptidase activity;GO:0006508.proteolysis;GO:0004222.metalloendopeptidase activity;GO:0005739.mitochondrion;GO:0005737.cytoplasm;	-	-	-
CL1Contig690	11.87	4.43	6.01	1799	-	-	gnl|CDD|206136 pfam13966. zf-RVT. zinc-binding in reverse transcriptase. This domain would appear to be a zinc-binding region of a putative reverse transcriptase.	3e-24	-	-	-	-	-	-	-	-	-	-	-
CL1Contig691	2.2	3.49	3.48	1203	sp|C1DQR0|UNG_AZOVD Uracil-DNA glycosylase OS=Azotobacter vinelandii (strain DJ / ATCC BAA-1303) GN=ung PE=3 SV=1	8e-85	gnl|CDD|179976 PRK05254. PRK05254. uracil-DNA glycosylase; Provisional.	5e-135	tr|D7TAC5|D7TAC5_VITVI Uracil-DNA glycosylase OS=Vitis vinifera GN=VIT_01s0010g01210 PE=3 SV=1	6e-149	ref|XP_002271878.2| PREDICTED: uracil-DNA glycosylase [Vitis vinifera]	2e-151	D7TAC5_VITVI/149-310 PF03167.14;UDG;	1e-95	L	GO:0016799.hydrolase activity. hydrolyzing N-glycosyl compounds;GO:0008152.metabolic process;GO:0006284.base-excision repair;GO:0006281.DNA repair;GO:0004844.uracil DNA N-glycosylase activity;GO:0005737.cytoplasm;GO:0016798.hydrolase activity. acting on glycosyl bonds;GO:0016787.hydrolase activity;GO:0006974.response to DNA damage stimulus;	EC:3.2.2.27	K03648	ko03410. Base excision repair;ko05340. Primary immunodeficiency;
CL1Contig692	0.83	0.56	0.65	691	-	-	gnl|CDD|206136 pfam13966. zf-RVT. zinc-binding in reverse transcriptase. This domain would appear to be a zinc-binding region of a putative reverse transcriptase.	4e-21	-	-	-	-	A5B4A4_VITVI/633-718 PF13966.1;zf-RVT;	3e-11	-	-	-	-	-
CL1Contig693	51.22	29.53	49.4	1355	sp|P50287|ASPGA_ARATH Isoaspartyl peptidase/L-asparaginase 1 OS=Arabidopsis thaliana GN=At5g08100 PE=1 SV=2	4e-160	gnl|CDD|178292 PLN02689. PLN02689. Bifunctional isoaspartyl peptidase/L-asparaginase.	0	tr|D7SIN7|D7SIN7_VITVI Putative uncharacterized protein OS=Vitis vinifera GN=VIT_17s0000g04910 PE=4 SV=1	6e-180	ref|XP_002266571.1| PREDICTED: isoaspartyl peptidase/L-asparaginase 1 [Vitis vinifera] emb|CBI15348.3| unnamed protein product [Vitis vinifera]	5e-180	B9RLJ0_RICCO/1-318 PF01112.13;Asparaginase_2;	1e-175	E	GO:0008798.beta-aspartyl-peptidase activity;GO:0008233.peptidase activity;GO:0016787.hydrolase activity;GO:0004067.asparaginase activity;	EC:3.4.19.5	K13051	-
CL1Contig694	34.85	36.27	5.35	2698	sp|O65351|SUBL_ARATH Subtilisin-like protease OS=Arabidopsis thaliana GN=ARA12 PE=1 SV=1	7e-157	gnl|CDD|173795 cd04852. Peptidases_S8_3. Peptidase S8 family domain. uncharacterized subfamily 3. This family is a member of the Peptidases S8 or Subtilases serine endo- and exo-peptidase clan. They have an Asp/His/Ser catalytic triad similar to that found in trypsin-like proteases. but do not share their three-dimensional structure and are not homologous to trypsin. The stability of subtilases m…	3e-120	tr|Q9MAP5|Q9MAP5_ARATH At1g32960 OS=Arabidopsis thaliana GN=F9L11.13 PE=2 SV=1	0	ref|NP_564414.2| Subtilase-like protein [Arabidopsis thaliana] gb|AAF31276.1|AC006424_5 Third of four adjacent putative subtilase family > [Arabidopsis thaliana] gb|AAM20591.1| subtilase. putative [Arabidopsis thaliana] gb|AAQ56790.1| At1g32960 [Arabidopsis thaliana] gb|AEE31544.1| Subtilase-like protein [Arabidopsis thaliana]	0	B9RYW8_RICCO/144-626 PF00082.17;Peptidase_S8;	1e-158	-	GO:0004252.serine-type endopeptidase activity;GO:0008233.peptidase activity;GO:0042802.identical protein binding;GO:0008236.serine-type peptidase activity;GO:0006508.proteolysis;GO:0016787.hydrolase activity;GO:0043086.negative regulation of catalytic activity;GO:0005576.extracellular region;	-	-	-
CL1Contig695	17.11	9.02	12.49	916	sp|A4QND5|NIP7_XENTR 60S ribosome subunit biogenesis protein NIP7 homolog OS=Xenopus tropicalis GN=nip7 PE=2 SV=1	2e-68	gnl|CDD|31565 COG1374. NIP7. Protein involved in ribosomal biogenesis. contains PUA domain [Translation. ribosomal structure and biogenesis].	3e-29	tr|A5BNR0|A5BNR0_VITVI 60S ribosome subunit biogenesis protein NIP7 homolog OS=Vitis vinifera GN=VIT_05s0094g01280 PE=3 SV=1	3e-92	ref|XP_002279785.1| PREDICTED: 60S ribosome subunit biogenesis protein NIP7 homolog [Vitis vinifera] emb|CAN68143.1| hypothetical protein VITISV_035660 [Vitis vinifera]	2e-92	D5AAB5_PICSI/1-184 PF03657.8;UPF0113;	2e-84	J	GO:0042254.ribosome biogenesis;GO:0005634.nucleus;GO:0003723.RNA binding;GO:0005730.nucleolus;GO:0042255.ribosome assembly;	-	K07565	-
CL1Contig696	11.51	13.76	14.56	3609	sp|Q0D5G4|Y7633_ORYSJ B3 domain-containing protein Os07g0563300 OS=Oryza sativa subsp. japonica GN=Os07g0563300 PE=2 SV=2	0	gnl|CDD|197383 cd10017. B3_DNA. Plant-specific B3-DNA binding domain. The plant-specific B3 DNA binding domain superfamily includes the well-characterized auxin response factor (ARF) and the LAV (Leafy cotyledon2 [LEC2]-Abscisic acid insensitive3 [ABI3]-VAL) families. as well as the RAV (Related to ABI3 and VP1) and REM (REproductive Meristem) families. LEC2 and ABI3 have been shown to be involve…	2e-17	tr|B9H228|B9H228_POPTR Predicted protein OS=Populus trichocarpa GN=POPTRDRAFT_555506 PE=4 SV=1	0	ref|XP_002305001.1| predicted protein [Populus trichocarpa] gb|EEE85512.1| predicted protein [Populus trichocarpa]	0	B8B7G4_ORYSI/300-401 PF02362.16;B3;	2e-56	-	GO:0005634.nucleus;GO:0003677.DNA binding;GO:0006355.regulation of transcription. DNA-dependent;GO:0008270.zinc ion binding;GO:0006351.transcription. DNA-dependent;	-	-	-
CL1Contig697	6.17	5.13	7.45	1119	-	-	gnl|CDD|191429 pfam06017. Myosin_TH1. Myosin tail.	4e-32	tr|E0CUK7|E0CUK7_VITVI Putative uncharacterized protein OS=Vitis vinifera GN=VIT_16s0050g02420 PE=4 SV=1	3e-84	ref|XP_002267282.1| PREDICTED: myosin IB heavy chain [Vitis vinifera] emb|CBI22556.3| unnamed protein product [Vitis vinifera]	2e-84	E0CUK7_VITVI/57-233 PF06017.8;Myosin_TH1;	8e-83	-	GO:0016459.myosin complex;GO:0003774.motor activity;	-	-	-
CL1Contig698	7.84	7.37	4.13	1109	sp|Q2JJQ0|TRMB_SYNJB tRNA (guanine-N(7)-)-methyltransferase OS=Synechococcus sp. (strain JA-2-3B'a(2-13)) GN=trmB PE=3 SV=1	1e-40	-	-	tr|B9I6F4|B9I6F4_POPTR Predicted protein (Fragment) OS=Populus trichocarpa GN=POPTRDRAFT_242124 PE=4 SV=1	1e-122	ref|XP_002319216.1| predicted protein [Populus trichocarpa] gb|EEE95139.1| predicted protein [Populus trichocarpa]	9e-123	D7UB80_VITVI/102-308 PF02390.12;Methyltransf_4;	2e-103	-	GO:0008168.methyltransferase activity;GO:0006400.tRNA modification;GO:0016740.transferase activity;GO:0032259.methylation;GO:0008176.tRNA (guanine-N7-)-methyltransferase activity;GO:0008033.tRNA processing;	EC:2.1.1.33	K03439	-
CL1Contig699	2.55	2.4	1.53	1890	-	-	-	-	tr|D7U3I2|D7U3I2_VITVI Putative uncharacterized protein OS=Vitis vinifera GN=VIT_07s0005g06150 PE=4 SV=1	4e-139	emb|CBI37301.3| unnamed protein product [Vitis vinifera]	4e-139	-	-	-	-	-	-	-
CL1Contig700	7	5.78	1.97	1013	sp|Q69V36|Y6944_ORYSJ B3 domain-containing protein Os06g0194400 OS=Oryza sativa subsp. japonica GN=Os06g0194400 PE=2 SV=1	2e-42	gnl|CDD|197383 cd10017. B3_DNA. Plant-specific B3-DNA binding domain. The plant-specific B3 DNA binding domain superfamily includes the well-characterized auxin response factor (ARF) and the LAV (Leafy cotyledon2 [LEC2]-Abscisic acid insensitive3 [ABI3]-VAL) families. as well as the RAV (Related to ABI3 and VP1) and REM (REproductive Meristem) families. LEC2 and ABI3 have been shown to be involve…	1e-19	tr|F6HQC1|F6HQC1_VITVI Putative uncharacterized protein OS=Vitis vinifera GN=VIT_03s0063g00620 PE=4 SV=1	6e-44	gb|AFK38082.1| unknown [Lotus japonicus]	7e-44	C5YIV4_SORBI/132-223 PF02362.16;B3;	5e-29	-	GO:0005634.nucleus;GO:0003677.DNA binding;GO:0006355.regulation of transcription. DNA-dependent;GO:0006351.transcription. DNA-dependent;	-	-	-
[truncated: 64,834 more rows]
