# Supplementary material for: Integrated transcriptome sequencing and dynamic analysis reveal carbon source partitioning between terpenoid and oil accumulation in developing Lindera glauca fruits
Source: Sci Rep. 2015 Oct 8;5:15017. doi: 10.1038/srep15017 (PMC4597268; doi:10.1038/srep15017)
Supplement: Supplementary Dataset 3 [file srep15017-s4.xls]

## Sheet: cluster1
ID	50DAF	120DAF	150DAF	Fold_change (50:125DAF)	test_stat	p_value	q_value	Fold_change (50:150DAF)	test_stat	p_value	q_value	Length	Swissprot_des	Swissprot_evalue	Cdd_des	Cdd_evalue	Trembl_des	Trembl_evalue	NR_des	NR_evalue	PFAM_des	PFAM_evalue	KOG	GO	EC	KO	Pathway
comp67348_c0_seq1	1.21	8.77	2.07	-2.85757	6.83586	0.00893454	0.382237	-0.774624	0.00671619	0.934685	1	204	-	-	-	-	-	-	-	-	-	-	-	-	-	-	-
comp22558_c0_seq1	1.57	13.61	0.22	-3.11583	12.2545	0.000464148	0.0325593	2.83519	0.0209511	0.884912	1	210	-	-	-	-	-	-	-	-	-	-	-	-	-	-	-
CL2802Contig2	0.19	21.2	0	-6.80192	26.326	2.88e-07	4.07e-05	Inf	0	1	1	211	-	-	-	-	-	-	-	-	-	-	-	-	-	-	-
comp75992_c0_seq1	12.48	30.92	17.79	-1.30892	14.0424	0.000178735	0.0139021	-0.511449	1.6157	0.203693	1	213	-	-	-	-	-	-	-	-	-	-	-	-	-	-	-
comp120682_c0_seq1	77.54	175.32	69.38	-1.17698	76.3282	2.4e-18	9.88e-16	0.160421	0.0956036	0.757171	1	217	-	-	-	-	-	-	-	-	-	-	-	-	-	-	-
comp120949_c0_seq1	22.67	118.38	34.06	-2.38457	99.9752	1.54e-23	8.21e-21	-0.587294	4.19559	0.0405294	0.809023	223	sp|P08927|RUBB_PEA RuBisCO large subunit-binding protein subunit beta. chloroplastic OS=Pisum sativum PE=1 SV=2	3e-39	gnl|CDD|178711 PLN03167. PLN03167. Chaperonin-60 beta subunit; Provisional.	1e-53	tr|A7Y7L7|A7Y7L7_PRUDU Putative GloEL protein:chaperonin. 60kDa (Fragment) OS=Prunus dulcis PE=2 SV=1	4e-41	gb|ABR13306.1| putative GloEL protein:chaperonin. 60kDa [Prunus dulcis]	4e-41	Q6ZFJ9_ORYSJ/75-579 PF00118.19;Cpn60_TCP1;	3e-25	O	GO:0006457.protein folding;GO:0005524.ATP binding;GO:0005737.cytoplasm;GO:0044267.cellular protein metabolic process;GO:0000166.nucleotide binding;GO:0009536.plastid;GO:0042026.protein refolding;GO:0009507.chloroplast;	-	K04077	ko03018. RNA degradation;ko04940. Type I diabetes mellitus;ko05134. Legionellosis;ko05152. Tuberculosis;
CL1Contig3795	1.94	10.68	7.32	-2.46078	7.73809	0.0054068	0.254536	-1.91579	2.93441	0.0867102	1	230	sp|B9X287|C7346_ORYSJ Cytochrome P450 734A6 OS=Oryza sativa subsp. japonica GN=CYP734A6 PE=2 SV=1	2e-11	gnl|CDD|177927 PLN02290. PLN02290. cytokinin trans-hydroxylase.	1e-18	tr|D7U2S9|D7U2S9_VITVI Putative uncharacterized protein OS=Vitis vinifera GN=VIT_07s0005g02490 PE=3 SV=1	3e-20	emb|CBI37045.3| unnamed protein product [Vitis vinifera]	3e-20	B8LL49_PICSI/79-523 PF00067.17;p450;	1e-13	-	GO:0009055.electron carrier activity;GO:0046872.metal ion binding;GO:0020037.heme binding;GO:0016705.oxidoreductase activity. acting on paired donors. with incorporation or reduction of molecular oxygen;GO:0005506.iron ion binding;GO:0004497.monooxygenase activity;GO:0055114.oxidation-reduction process;GO:0016491.oxidoreductase activity;	-	-	-
comp100475_c0_seq2	6.26	20.94	1.16	-1.74203	12.2552	0.00046397	0.0325593	2.43204	1.61544	0.203728	1	243	-	-	-	-	-	-	-	-	-	-	-	-	-	-	-
comp41199_c0_seq1	5.53	16.41	6.52	-1.56922	8.37757	0.00379879	0.191001	-0.237592	0.0917638	0.761947	1	245	sp|B1XQF6|DNAJ_SYNP2 Chaperone protein DnaJ OS=Synechococcus sp. (strain ATCC 27264 / PCC 7002 / PR-6) GN=dnaJ PE=3 SV=1	3e-27	gnl|CDD|188212 TIGR02349. DnaJ_bact. chaperone protein DnaJ. This model represents bacterial forms of DnaJ. part of the DnaK-DnaJ-GrpE chaperone system. The three components typically are encoded by consecutive genes. DnaJ homologs occur in many genomes. typically not near DnaK and GrpE-like genes; most such genes are not included by this family. Eukaryotic (mitochondrial and chloroplast) forms a…	3e-43	tr|B9T7J3|B9T7J3_RICCO Chaperone protein DNAj. putative OS=Ricinus communis GN=RCOM_0219890 PE=3 SV=1	1e-42	ref|XP_002534212.1| chaperone protein DNAj. putative [Ricinus communis] gb|EEF28168.1| chaperone protein DNAj. putative [Ricinus communis]	1e-42	D7LDF2_ARALL/85-146 PF00226.26;DnaJ;	2e-23	O	GO:0006457.protein folding;GO:0005524.ATP binding;GO:0031072.heat shock protein binding;GO:0006260.DNA replication;GO:0006950.response to stress;GO:0009408.response to heat;GO:0005737.cytoplasm;GO:0046872.metal ion binding;GO:0051082.unfolded protein binding;	-	K03686	-
CL121Contig4	3.91	22.32	6.17	-2.5131	18.25	1.94e-05	0.00188018	-0.658102	0.459823	0.497707	1	247	sp|Q02028|HSP7S_PEA Stromal 70 kDa heat shock-related protein. chloroplastic OS=Pisum sativum GN=HSP70 PE=2 SV=1	5e-43	gnl|CDD|178726 PLN03184. PLN03184. chloroplast Hsp70; Provisional.	1e-60	tr|A5BEE7|A5BEE7_VITVI Putative uncharacterized protein OS=Vitis vinifera GN=VITISV_000728 PE=3 SV=1	1e-43	emb|CBI15489.3| unnamed protein product [Vitis vinifera]	4e-44	Q0DJB9_ORYSJ/1-417 PF00012.15;HSP70;	8e-44	O	GO:0032440.2-alkenal reductase [NAD(P)] activity;GO:0006457.protein folding;GO:0005524.ATP binding;GO:0006950.response to stress;GO:0055114.oxidation-reduction process;GO:0000166.nucleotide binding;GO:0051082.unfolded protein binding;GO:0009536.plastid;GO:0009570.chloroplast stroma;GO:0016491.oxidoreductase activity;GO:0009507.chloroplast;	-	K04043	ko03018. RNA degradation;ko05152. Tuberculosis;
comp95994_c0_seq1	12.41	29.25	2.54	-1.23693	12.4613	0.000415463	0.0295241	2.2886	3.85056	0.0497294	0.942209	250	-	-	-	-	-	-	-	-	-	-	-	-	-	-	-
comp85868_c0_seq1	8.18	23.32	2.41	-1.5114	11.9715	0.000540197	0.0370013	1.76307	1.40366	0.236113	1	253	sp|Q9ZW28|GSTU3_ARATH Glutathione S-transferase U3 OS=Arabidopsis thaliana GN=GSTU3 PE=2 SV=1	1e-20	-	-	tr|F6GTT0|F6GTT0_VITVI Putative uncharacterized protein OS=Vitis vinifera GN=VIT_17s0000g02930 PE=3 SV=1	5e-25	ref|XP_002280676.1| PREDICTED: probable glutathione S-transferase [Vitis vinifera]	5e-25	B9HKY2_POPTR/53-180 PF00043.20;GST_C;	3e-18	O	GO:0004364.glutathione transferase activity;GO:0004462.lactoylglutathione lyase activity;GO:0016829.lyase activity;GO:0006952.defense response;GO:0016740.transferase activity;	EC:2.5.1.18	K00799	ko00480. Glutathione metabolism;ko00980. Metabolism of xenobiotics by cytochrome P450;ko00982. Drug metabolism - cytochrome P450;ko05204. Chemical carcinogenesis;
CL1Contig3768	0.05	7.51	1.75	-7.23074	7.97945	0.00473113	0.227141	-5.12928	0.412121	0.520895	1	261	-	-	-	-	-	-	-	-	-	-	-	-	-	-	-
CL1Contig4650	9.2	24.13	17.57	-1.39112	11.4115	0.000729917	0.0478421	-0.933408	3.55607	0.0593279	1	268	-	-	-	-	tr|B9RA39|B9RA39_RICCO Ebna2 binding protein P100. putative OS=Ricinus communis GN=RCOM_1503040 PE=4 SV=1	4e-36	ref|XP_002511064.1| ebna2 binding protein P100. putative [Ricinus communis] gb|EEF51666.1| ebna2 binding protein P100. putative [Ricinus communis]	4e-36	Q9LY25_ARATH/217-364 PF00565.12;SNase;	2e-13	-	GO:0031047.gene silencing by RNA;GO:0016442.RNA-induced silencing complex;GO:0016788.hydrolase activity. acting on ester bonds;GO:0003676.nucleic acid binding;	-	K15979	ko05169. Epstein-Barr virus infection;ko05203. Viral carcinogenesis;
CL4744Contig1	8.39	25.99	14.7	-1.63121	14.5645	0.000135444	0.0108113	-0.809073	2.34902	0.125362	1	278	sp|Q39692|INV2_DAUCA Beta-fructofuranosidase. insoluble isoenzyme 2 OS=Daucus carota GN=INV2 PE=3 SV=1	3e-20	-	-	tr|Q5QEW9|Q5QEW9_SOLLC Cell-wall invertase (Fragment) OS=Solanum lycopersicum GN=Lin6 PE=3 SV=1	6e-24	gb|AAV35206.1| cell-wall invertase [Solanum lycopersicum]	6e-24	-	-	G	GO:0008152.metabolic process;GO:0004575.sucrose alpha-glucosidase activity;GO:0016798.hydrolase activity. acting on glycosyl bonds;GO:0004553.hydrolase activity. hydrolyzing O-glycosyl compounds;GO:0005618.cell wall;GO:0016787.hydrolase activity;GO:0004564.beta-fructofuranosidase activity;GO:0005576.extracellular region;GO:0005975.carbohydrate metabolic process;	EC:3.2.1.26	K01193	ko00052. Galactose metabolism;ko00500. Starch and sucrose metabolism;
CL1Contig6229	21.56	43.92	22.71	-1.02652	15.8631	6.81e-05	0.00581873	-0.0749705	0.37063	0.542661	1	279	sp|P26690|6DCS_SOYBN NAD(P)H-dependent 6'-deoxychalcone synthase OS=Glycine max PE=1 SV=1	9e-34	gnl|CDD|119408 cd06660. Aldo_ket_red. Aldo-keto reductases (AKRs) are a superfamily of soluble NAD(P)(H) oxidoreductases whose chief purpose is to reduce aldehydes and ketones to primary and secondary alcohols. AKRs are present in all phyla and are of importance to both health and industrial applications. Members have very distinct functions and include the prokaryotic 2.5-diketo-D-gluconic acid …	5e-26	tr|B9S7D3|B9S7D3_RICCO Aldo-keto reductase. putative OS=Ricinus communis GN=RCOM_0777680 PE=4 SV=1	2e-41	ref|XP_002521902.1| aldo-keto reductase. putative [Ricinus communis] gb|EEF40538.1| aldo-keto reductase. putative [Ricinus communis]	2e-41	B9S7D3_RICCO/19-295 PF00248.16;Aldo_ket_red;	1e-42	R	GO:0009813.flavonoid biosynthetic process;GO:0033808.6'-deoxychalcone synthase activity;GO:0016740.transferase activity;GO:0055114.oxidation-reduction process;GO:0016491.oxidoreductase activity;	-	-	-
CL9977Contig1	1.98	15.42	7.77	-2.96123	13.6588	0.000219217	0.0167033	-1.97241	3.29441	0.0695161	1	280	-	-	-	-	-	-	-	-	-	-	-	-	-	-	-
CL1Contig5761	10.6	21.99	14.19	-1.05278	7.65689	0.0056556	0.264252	-0.42081	0.923205	0.336635	1	283	sp|Q5W676|HXK5_ORYSJ Hexokinase-5 OS=Oryza sativa subsp. japonica GN=HXK5 PE=2 SV=1	4e-47	gnl|CDD|178027 PLN02405. PLN02405. hexokinase.	8e-67	tr|Q6BDC1|Q6BDC1_NICSY Hexokinase (Fragment) OS=Nicotiana sylvestris GN=Hxk1 PE=3 SV=1	1e-46	emb|CBI27996.3| unnamed protein product [Vitis vinifera]	7e-47	A5BEA9_VITVI/35-242 PF00349.16;Hexokinase_1;	2e-37	G	GO:0016020.membrane;GO:0016310.phosphorylation;GO:0005524.ATP binding;GO:0016301.kinase activity;GO:0016773.phosphotransferase activity. alcohol group as acceptor;GO:0006096.glycolysis;GO:0009527.plastid outer membrane;GO:0000166.nucleotide binding;GO:0016021.integral to membrane;GO:0005975.carbohydrate metabolic process;GO:0009707.chloroplast outer membrane;GO:0009536.plastid;GO:0004396.hexokina…	EC:2.7.1.1	K00844	ko00010. Glycolysis / Gluconeogenesis;ko00051. Fructose and mannose metabolism;ko00052. Galactose metabolism;ko00500. Starch and sucrose metabolism;ko00520. Amino sugar and nucleotide sugar metabolism;ko00521. Streptomycin biosynthesis;ko00524. Butirosin and neomycin biosynthesis;ko04066. HIF-1 signaling pathway;ko04910. Insulin signaling pathway;ko04930. Type II diabetes mellitus;ko04973. Carboh…
CL1Contig6039	0.43	13.15	0.24	-4.93458	14.5757	0.000134642	0.0107604	0.841302	3.57e-22	1	1	290	-	-	-	-	-	-	-	-	-	-	-	-	-	-	-
comp88871_c0_seq1	1.65	10.47	0	-2.66572	8.05757	0.00453138	0.21981	Inf	0	1	1	299	sp|O80920|PYL4_ARATH Abscisic acid receptor PYL4 OS=Arabidopsis thaliana GN=PYL4 PE=1 SV=1	1e-18	-	-	tr|B9SL06|B9SL06_RICCO Putative uncharacterized protein OS=Ricinus communis GN=RCOM_0847730 PE=4 SV=1	8e-19	ref|XP_002526675.1| conserved hypothetical protein [Ricinus communis] gb|EEF35697.1| conserved hypothetical protein [Ricinus communis]	7e-19	B9S473_RICCO/60-204 PF10604.4;Polyketide_cyc2;	1e-14	-	-	-	K14496	ko04075. Plant hormone signal transduction;
comp95338_c0_seq1	3.42	12.77	6.89	-1.90069	7.57936	0.00590405	0.274196	-1.01051	1.11324	0.291378	1	300	-	-	-	-	-	-	-	-	-	-	-	-	-	-	-
comp44567_c0_seq1	18.43	91.54	23.57	-2.31235	75.0241	4.65e-18	1.88e-15	-0.354896	1.46947	0.225429	1	301	-	-	-	-	-	-	-	-	-	-	-	-	-	-	-
comp101876_c0_seq1	3.36	12.27	6.91	-1.8686	7.10913	0.00766923	0.338852	-1.04022	1.16881	0.279645	1	306	-	-	-	-	-	-	-	-	-	-	-	-	-	-	-
comp106199_c0_seq3	8.63	21.46	11.17	-1.31422	9.43698	0.00212653	0.118235	-0.372197	0.546771	0.45964	1	307	sp|Q42560|ACO1_ARATH Aconitate hydratase 1 OS=Arabidopsis thaliana GN=ACO1 PE=1 SV=2	1e-56	gnl|CDD|177699 PLN00070. PLN00070. aconitate hydratase.	2e-82	tr|D3GQL0|D3GQL0_9ROSI Aconitate hydratase 1 OS=Citrus clementina GN=aco1 PE=2 SV=1	6e-55	ref|NP_195308.1| aconitate hydratase 1 [Arabidopsis thaliana] sp|Q42560.2|ACO1_ARATH RecName: Full=Aconitate hydratase 1; Short=Aconitase 1; AltName: Full=Citrate hydro-lyase 1 emb|CAA21469.1| cytoplasmatic aconitate hydratase (citrate hydro-lyase)(aconitase)(EC 4.2.1.3) [Arabidopsis thaliana] emb|CAB81492.1| cytoplasmatic aconitate hydratase (citrate hydro-lyase)(aconitase)(EC 4.2.1.3) [Arabidop…	4e-55	Q9FVE9_TOBAC/58-568 PF00330.15;Aconitase;	7e-57	AJ	GO:0006097.glyoxylate cycle;GO:0008152.metabolic process;GO:0051536.iron-sulfur cluster binding;GO:0005737.cytoplasm;GO:0003994.aconitate hydratase activity;GO:0046872.metal ion binding;GO:0016829.lyase activity;GO:0051539.4 iron. 4 sulfur cluster binding;GO:0052632.citrate hydro-lyase (cis-aconitate-forming) activity;GO:0052633.isocitrate hydro-lyase (cis-aconitate-forming) activity;	EC:4.2.1.3	K01681	ko00020. Citrate cycle (TCA cycle);ko00630. Glyoxylate and dicarboxylate metabolism;ko00720. Carbon fixation pathways in prokaryotes;
CL1Contig1582	5	15.16	3.81	-1.60027	7.80037	0.00522356	0.247423	0.392137	1.78e-22	1	1	308	-	-	-	-	-	-	-	-	-	-	-	-	-	-	-
comp135815_c0_seq1	0.07	7.91	0.23	-6.82018	8.46675	0.00361697	0.184267	-1.71621	1.18e-19	1	1	310	sp|Q9SIV0|SUR1_ARATH S-alkyl-thiohydroximate lyase SUR1 OS=Arabidopsis thaliana GN=SUR1 PE=1 SV=1	1e-47	gnl|CDD|177749 PLN00145. PLN00145. tyrosine/nicotianamine aminotransferase; Provisional.	2e-68	tr|B9MYF0|B9MYF0_POPTR Aminotransferase family protein OS=Populus trichocarpa GN=AMT1 PE=4 SV=1	7e-49	ref|XP_002328046.1| aminotransferase family protein [Populus trichocarpa] gb|EEE75834.1| aminotransferase family protein [Populus trichocarpa]	7e-49	B9MYF0_POPTR/41-407 PF00155.16;Aminotran_1_2;	5e-50	E	GO:0042218.1-aminocyclopropane-1-carboxylate biosynthetic process;GO:0016769.transferase activity. transferring nitrogenous groups;GO:0006520.cellular amino acid metabolic process;GO:0003824.catalytic activity;GO:0033855.nicotianamine aminotransferase activity;GO:0009058.biosynthetic process;GO:0008483.transaminase activity;GO:0016740.transferase activity;GO:0016847.1-aminocyclopropane-1-carboxyl…	EC:2.6.1.5	K00815	ko00130. Ubiquinone and other terpenoid-quinone biosynthesis;ko00270. Cysteine and methionine metabolism;ko00350. Tyrosine metabolism;ko00360. Phenylalanine metabolism;ko00400. Phenylalanine. tyrosine and tryptophan biosynthesis;ko00401. Novobiocin biosynthesis;ko00950. Isoquinoline alkaloid biosynthesis;ko00960. Tropane. piperidine and pyridine alkaloid biosynthesis;
comp67790_c0_seq2	0.26	11.08	0.15	-5.4133	12.2412	0.000467447	0.0327556	0.793549	2.43e-20	1	1	317	-	-	-	-	-	-	-	-	-	-	-	-	-	-	-
comp70245_c0_seq2	1.23	10.95	1.03	-3.1542	9.58273	0.00196416	0.110475	0.256014	3.24e-23	1	1	318	sp|Q9M3W5|CHLG_AVESA Chlorophyll synthase. chloroplastic OS=Avena sativa GN=CHLG PE=1 SV=1	5e-54	gnl|CDD|177652 PLN00012. PLN00012. chlorophyll synthetase; Provisional.	2e-70	tr|D7SY30|D7SY30_VITVI Putative uncharacterized protein OS=Vitis vinifera GN=VIT_08s0105g00590 PE=4 SV=1	3e-53	ref|XP_002263271.1| PREDICTED: chlorophyll synthase. chloroplastic [Vitis vinifera] emb|CBI22813.3| unnamed protein product [Vitis vinifera]	3e-53	C6TML7_SOYBN/96-373 PF01040.13;UbiA;	1e-53	-	GO:0016020.membrane;GO:0004659.prenyltransferase activity;GO:0046408.chlorophyll synthetase activity;GO:0016021.integral to membrane;GO:0016740.transferase activity;GO:0009536.plastid;GO:0030494.bacteriochlorophyll biosynthetic process;GO:0005886.plasma membrane;GO:0031969.chloroplast membrane;GO:0015979.photosynthesis;GO:0015995.chlorophyll biosynthetic process;GO:0009507.chloroplast;	EC:2.5.1.62	K04040	ko00860. Porphyrin and chlorophyll metabolism;
comp49626_c0_seq1	4.22	18.75	13.27	-2.15158	13.2132	0.000277988	0.0206886	-1.65285	5.29343	0.021406	0.498966	319	sp|Q9CAU0|SCP6_ARATH Serine carboxypeptidase-like 6 OS=Arabidopsis thaliana GN=SCPL6 PE=2 SV=2	7e-33	gnl|CDD|201235 pfam00450. Peptidase_S10. Serine carboxypeptidase.	4e-40	tr|B8LL22|B8LL22_PICSI Putative uncharacterized protein OS=Picea sitchensis PE=2 SV=1	7e-35	gb|ABR16352.1| unknown [Picea sitchensis]	6e-35	B8LL22_PICSI/44-502 PF00450.17;Peptidase_S10;	1e-35	OE	GO:0004180.carboxypeptidase activity;GO:0008233.peptidase activity;GO:0016787.hydrolase activity;GO:0006508.proteolysis;GO:0004185.serine-type carboxypeptidase activity;GO:0005576.extracellular region;	EC:3.4.16.-	K16296	-
CL1Contig6800	17.85	47.08	24.34	-1.39919	23.5446	1.22e-06	0.000152949	-0.447405	2.0184	0.155403	1	320	sp|Q7G765|NADO2_ORYSJ Probable NAD(P)H-dependent oxidoreductase 2 OS=Oryza sativa subsp. japonica GN=Os10g0113100 PE=2 SV=1	2e-15	gnl|CDD|31001 COG0656. ARA1. Aldo/keto reductases. related to diketogulonate reductase [General function prediction only].	7e-23	tr|I1MQN6|I1MQN6_SOYBN Uncharacterized protein OS=Glycine max PE=4 SV=1	4e-30	ref|XP_003548327.1| PREDICTED: probable NAD(P)H-dependent oxidoreductase 1-like [Glycine max]	4e-29	B6TH11_MAIZE/30-306 PF00248.16;Aldo_ket_red;	5e-23	R	GO:0009813.flavonoid biosynthetic process;GO:0047641.aldose-6-phosphate reductase (NADPH) activity;GO:0033808.6'-deoxychalcone synthase activity;GO:0055114.oxidation-reduction process;GO:0005975.carbohydrate metabolic process;GO:0016740.transferase activity;GO:0042732.D-xylose metabolic process;GO:0016491.oxidoreductase activity;	EC:1.1.1.21	K00011	ko00040. Pentose and glucuronate interconversions;ko00051. Fructose and mannose metabolism;ko00052. Galactose metabolism;ko00561. Glycerolipid metabolism;ko00620. Pyruvate metabolism;
CL1Contig1625	0.16	9.76	0.73	-5.93074	10.7288	0.00105483	0.0659343	-2.18982	2.14e-21	1	1	321	sp|Q9ZW96|LBD40_ARATH LOB domain-containing protein 40 OS=Arabidopsis thaliana GN=LBD40 PE=2 SV=1	4e-59	gnl|CDD|190559 pfam03195. DUF260. Protein of unknown function DUF260.	6e-39	tr|B9H2Z3|B9H2Z3_POPTR Predicted protein OS=Populus trichocarpa GN=POPTRDRAFT_758936 PE=4 SV=1	1e-59	gb|AFK42949.1| unknown [Medicago truncatula]	6e-60	B9N230_POPTR/4-109 PF03195.9;DUF260;	8e-60	-	-	-	-	-
comp132574_c0_seq1	1.14	9.58	6.79	-3.07099	8.0175	0.00463274	0.22347	-2.57438	3.63185	0.0566837	1	325	sp|Q9SX25|CXE6_ARATH Probable carboxylesterase 6 OS=Arabidopsis thaliana GN=CXE6 PE=2 SV=1	5e-20	-	-	tr|B9PCU0|B9PCU0_POPTR Predicted protein (Fragment) OS=Populus trichocarpa GN=POPTRDRAFT_1122300 PE=4 SV=1	6e-40	ref|XP_002338811.1| predicted protein [Populus trichocarpa] gb|EEF10631.1| predicted protein [Populus trichocarpa]	6e-40	B9SHS6_RICCO/85-308 PF07859.8;Abhydrolase_3;	1e-22	V	GO:0080030.methyl indole-3-acetate esterase activity;GO:0080032.methyl jasmonate esterase activity;GO:0004091.carboxylesterase activity;GO:0016787.hydrolase activity;GO:0008152.metabolic process;GO:0080031.methyl salicylate esterase activity;	-	-	-
comp58190_c0_seq1	4.86	31.28	0.19	-2.68621	27.6235	1.47e-07	2.19e-05	4.67688	2.07784	0.149452	1	326	sp|P82683|ML3_VISAL Beta-galactoside-specific lectin 3 OS=Viscum album PE=1 SV=2	4e-15	gnl|CDD|201046 pfam00161. RIP. Ribosome inactivating protein.	5e-24	tr|Q94BW3|Q94BW3_CINCA rRNA N-glycosidase (Precursor) OS=Cinnamomum camphora PE=1 SV=1	4e-25	pdb|2VLC|A Chain A. Crystal Structure Of Natural Cinnamomin (Isoform Iii) pdb|2VLC|B Chain B. Crystal Structure Of Natural Cinnamomin (Isoform Iii)	3e-25	Q9FV22_CINCA/5-211 PF00161.14;RIP;	2e-26	-	GO:0017148.negative regulation of translation;GO:0016787.hydrolase activity;GO:0005529.carbohydrate binding;GO:0006952.defense response;GO:0030598.rRNA N-glycosylase activity;	-	-	-
CL6190Contig1	20.3	63.77	30.49	-1.6514	38.132	6.61e-10	1.35e-07	-0.586856	3.69534	0.0545646	1	337	sp|Q40256|MT3_MUSAC Metallothionein-like protein type 3 OS=Musa acuminata PE=3 SV=1	1e-19	-	-	tr|A3FPF9|A3FPF9_NELNU Metallothionein-like protein 3 OS=Nelumbo nucifera GN=MT3 PE=4 SV=1	3e-21	gb|ABN46986.1| metallothionein-like protein 3 [Nelumbo nucifera]	3e-21	Q9M4H3_VITVI/2-63 PB005845; Pfam-B_5845;	2e-19	-	GO:0046872.metal ion binding;	-	-	-
comp107858_c0_seq1	0.36	8.78	0.41	-4.60815	8.85221	0.00292735	0.154613	-0.187627	1.82e-20	1	1	341	-	-	-	-	-	-	-	-	-	-	-	-	-	-	-
CL49Contig4	6.31	17.62	5.44	-1.4815	8.56318	0.0034303	0.176684	0.214033	3.45e-21	1	1	344	-	-	gnl|CDD|177993 PLN02365. PLN02365. 2-oxoglutarate-dependent dioxygenase.	3e-49	tr|A5AW66|A5AW66_VITVI Putative uncharacterized protein OS=Vitis vinifera GN=VITISV_016474 PE=3 SV=1	2e-37	emb|CAN69444.1| hypothetical protein VITISV_016474 [Vitis vinifera]	2e-37	A5AW66_VITVI/6-123 PF14226.1;DIOX_N;	2e-25	-	GO:0016702.oxidoreductase activity. acting on single donors with incorporation of molecular oxygen. incorporation of two atoms of oxygen;GO:0016706.oxidoreductase activity. acting on paired donors. with incorporation or reduction of molecular oxygen. 2-oxoglutarate as one donor. and incorporation of one atom each of oxygen into both donors;GO:0016707.gibberellin 3-beta-dioxygenase activity;GO:005…	-	-	-
CL2390Contig2	2.26	12.22	5.12	-2.43485	9.0047	0.00269286	0.144444	-1.17982	0.858691	0.354105	1	345	sp|P51119|GLNA2_VITVI Glutamine synthetase cytosolic isozyme 2 OS=Vitis vinifera GN=GS1-2 PE=2 SV=1	4e-35	gnl|CDD|177922 PLN02284. PLN02284. glutamine synthetase.	6e-35	tr|D7TSJ8|D7TSJ8_VITVI Glutamine synthetase OS=Vitis vinifera GN=VIT_14s0006g00350 PE=3 SV=1	3e-33	sp|P51119.1|GLNA2_VITVI RecName: Full=Glutamine synthetase cytosolic isozyme 2; AltName: Full=Glutamate--ammonia ligase emb|CAA63982.1| glutamine synthetase [Vitis vinifera]	1e-33	B9H3C0_POPTR/103-351 PF00120.19;Gln-synt_C;	5e-33	-	GO:0005524.ATP binding;GO:0004356.glutamate-ammonia ligase activity;GO:0006542.glutamine biosynthetic process;GO:0003824.catalytic activity;GO:0005737.cytoplasm;GO:0016874.ligase activity;GO:0006807.nitrogen compound metabolic process;GO:0009399.nitrogen fixation;GO:0000166.nucleotide binding;	EC:6.3.1.2	K01915	ko00250. Alanine. aspartate and glutamate metabolism;ko00330. Arginine and proline metabolism;ko00630. Glyoxylate and dicarboxylate metabolism;ko00910. Nitrogen metabolism;ko02020. Two-component system;ko04724. Glutamatergic synapse;ko04727. GABAergic synapse;
comp105810_c0_seq1	1.94	11.26	0.4	-2.53708	8.45343	0.00364356	0.185261	2.27798	0.0482279	0.826176	1	349	-	-	-	-	-	-	-	-	-	-	-	-	-	-	-
CL451Contig3	0.76	11.19	2.21	-3.88007	11.0393	0.000892018	0.0570381	-1.53998	0.171358	0.678908	1	351	-	-	-	-	-	-	-	-	-	-	-	-	-	-	-
comp52112_c0_seq1	1.58	9.96	0	-2.65622	7.56371	0.00595551	0.276083	Inf	0	1	1	365	sp|O80920|PYL4_ARATH Abscisic acid receptor PYL4 OS=Arabidopsis thaliana GN=PYL4 PE=1 SV=1	2e-16	-	-	tr|B9IGH2|B9IGH2_POPTR Predicted protein OS=Populus trichocarpa GN=POPTRDRAFT_907261 PE=4 SV=1	3e-17	ref|XP_002323024.1| predicted protein [Populus trichocarpa] gb|EEF04785.1| predicted protein [Populus trichocarpa]	3e-17	B9S473_RICCO/60-204 PF10604.4;Polyketide_cyc2;	2e-13	-	-	-	K14496	ko04075. Plant hormone signal transduction;
comp115465_c0_seq1	0.84	10.38	1.59	-3.62727	9.76261	0.00178097	0.101835	-0.920566	4.33e-22	1	1	369	-	-	-	-	-	-	-	-	-	-	-	-	-	-	-
comp46529_c0_seq1	8.79	49.15	7.54	-2.48326	41.8513	9.85e-11	2.19e-08	0.221299	4.31e-22	1	1	373	sp|Q02028|HSP7S_PEA Stromal 70 kDa heat shock-related protein. chloroplastic OS=Pisum sativum GN=HSP70 PE=2 SV=1	7e-73	gnl|CDD|178726 PLN03184. PLN03184. chloroplast Hsp70; Provisional.	3e-99	tr|C5WNX8|C5WNX8_SORBI Putative uncharacterized protein Sb01g011310 OS=Sorghum bicolor GN=Sb01g011310 PE=3 SV=1	6e-73	ref|XP_002466630.1| hypothetical protein SORBIDRAFT_01g011310 [Sorghum bicolor] gb|EER93628.1| hypothetical protein SORBIDRAFT_01g011310 [Sorghum bicolor]	6e-73	A2Y2Y4_ORYSI/52-368 PF00012.15;HSP70;	7e-76	O	GO:0032440.2-alkenal reductase [NAD(P)] activity;GO:0006457.protein folding;GO:0005524.ATP binding;GO:0006950.response to stress;GO:0055114.oxidation-reduction process;GO:0000166.nucleotide binding;GO:0051082.unfolded protein binding;GO:0009536.plastid;GO:0009570.chloroplast stroma;GO:0016491.oxidoreductase activity;GO:0009507.chloroplast;	-	K04043	ko03018. RNA degradation;ko05152. Tuberculosis;
CL1952Contig2	0.27	7.26	5.32	-4.74894	7.04978	0.0079275	0.347099	-4.30039	3.71677	0.0538686	1	375	-	-	-	-	-	-	-	-	-	-	-	-	-	-	-
CL1444Contig1	0.16	15.78	1.78	-6.62388	18.9685	1.33e-05	0.00133642	-3.47573	0.324405	0.568973	1	382	sp|Q40731|STAD5_ORYSJ Acyl-[acyl-carrier-protein] desaturase 5. chloroplastic OS=Oryza sativa subsp. japonica GN=Os04g0379900 PE=2 SV=2	2e-37	gnl|CDD|177774 PLN00179. PLN00179. acyl- [acyl-carrier protein] desaturase.	3e-63	tr|B9H7N5|B9H7N5_POPTR Acyl-[acyl-carrier-protein] desaturase OS=Populus trichocarpa GN=POPTRDRAFT_862463 PE=3 SV=1	3e-42	emb|CBI19964.3| unnamed protein product [Vitis vinifera]	3e-43	E0CQN5_VITVI/1-262 PF03405.9;FA_desaturase_2;	2e-43	-	GO:0046914.transition metal ion binding;GO:0055114.oxidation-reduction process;GO:0045300.acyl-[acyl-carrier-protein] desaturase activity;GO:0006631.fatty acid metabolic process;GO:0006633.fatty acid biosynthetic process;GO:0009536.plastid;GO:0008610.lipid biosynthetic process;GO:0009507.chloroplast;GO:0016491.oxidoreductase activity;	EC:1.14.19.2	K03921	ko00061. Fatty acid biosynthesis;ko01040. Biosynthesis of unsaturated fatty acids;
CL17400Contig1	1.39	11.88	1.35	-3.09538	10.4217	0.00124545	0.0759973	0.0421255	1.9e-22	1	1	383	-	-	-	-	-	-	-	-	-	-	-	-	-	-	-
CL4071Contig1	0.31	9.11	0	-4.87711	9.43037	0.00213422	0.118612	Inf	0	1	1	393	-	-	-	-	-	-	-	-	-	-	-	-	-	-	-
CL2844Contig2	0.05	6.66	2.15	-7.05745	6.82721	0.00897794	0.383216	-5.42626	0.765911	0.381485	1	394	-	-	-	-	tr|E0CR83|E0CR83_VITVI Putative uncharacterized protein OS=Vitis vinifera GN=VIT_18s0001g03160 PE=4 SV=1	3e-35	ref|XP_002285845.2| PREDICTED: auxin-induced protein 5NG4 [Vitis vinifera]	2e-35	B9RJ73_RICCO/16-161 PF00892.15;EamA;	9e-34	-	GO:0016020.membrane;	-	-	-
comp108801_c0_seq1	5.76	15.91	4.47	-1.46579	7.53033	0.0060669	0.280563	0.365794	9.36e-27	1	1	403	-	-	-	-	tr|H9MBQ1|H9MBQ1_PINRA Uncharacterized protein (Fragment) OS=Pinus radiata GN=CL405Contig1_03 PE=4 SV=1	1e-13	gb|AEW08547.1| Pinus taeda anonymous locus CL405Contig1_03 genomic sequence	1e-13	-	-	-	-	-	-	-
comp75532_c0_seq1	3.43	51.68	2.97	-3.91333	58.4954	2.04e-14	6.52e-12	0.207746	2.82e-21	1	1	404	sp|P27396|HSP11_DAUCA 17.8 kDa class I heat shock protein OS=Daucus carota PE=3 SV=1	8e-42	gnl|CDD|107229 cd06472. ACD_ScHsp26_like. Alpha crystallin domain (ACD) found in Saccharomyces cerevisiae (Sc) small heat shock protein (Hsp)26 and similar proteins. sHsps are molecular chaperones that suppress protein aggregation and protect against cell stress. and are generally active as large oligomers consisting of multiple subunits. ScHsp26 is temperature-regulated. it switches from an inac…	2e-40	tr|B2ZBG8|B2ZBG8_MALDO Heat shock protein 17.5 OS=Malus domestica PE=2 SV=1	3e-41	gb|ACC86142.1| heat shock protein 17.5 [Malus x domestica]	2e-41	B2ZBG8_MALDO/50-153 PF00011.16;HSP20;	1e-41	O	GO:0006950.response to stress;GO:0005737.cytoplasm;	-	K13993	ko04141. Protein processing in endoplasmic reticulum;
CL1Contig4341	0.13	12.41	6.68	-6.57685	14.4369	0.000144931	0.0114845	-5.68326	5.59274	0.018035	0.43597	405	sp|P09189|HSP7C_PETHY Heat shock cognate 70 kDa protein OS=Petunia hybrida GN=HSP70 PE=2 SV=1	6e-67	gnl|CDD|185395 PTZ00009. PTZ00009. heat shock 70 kDa protein; Provisional.	3e-63	tr|Q9S985|Q9S985_MAIZE Hsp70 protein (Fragment) OS=Zea mays GN=hsp 70-2 PE=3 SV=1	4e-71	emb|CAC16169.1| hsp70 protein [Zea mays]	3e-71	C5YEW8_SORBI/75-550 PF00012.15;HSP70;	5e-67	O	GO:0005524.ATP binding;GO:0000166.nucleotide binding;GO:0006950.response to stress;	-	K03283	ko03040. Spliceosome;ko04010. MAPK signaling pathway;ko04141. Protein processing in endoplasmic reticulum;ko04144. Endocytosis;ko04612. Antigen processing and presentation;ko05134. Legionellosis;ko05145. Toxoplasmosis;ko05162. Measles;ko05164. Influenza A;ko05169. Epstein-Barr virus infection;
CL2280Contig2	5.3	16.19	7.18	-1.61104	8.47412	0.00360235	0.183736	-0.437991	0.315047	0.574599	1	409	sp|Q9SG80|ASD1_ARATH Alpha-L-arabinofuranosidase 1 OS=Arabidopsis thaliana GN=ASD1 PE=1 SV=1	2e-65	-	-	tr|B9IHI1|B9IHI1_POPTR Predicted protein OS=Populus trichocarpa GN=POPTRDRAFT_825018 PE=4 SV=1	1e-70	ref|XP_002322586.1| predicted protein [Populus trichocarpa] gb|EEF04347.1| predicted protein [Populus trichocarpa]	1e-70	A9TTS7_PHYPA/454-645 PF06964.7;Alpha-L-AF_C;	6e-31	-	GO:0046556.alpha-N-arabinofuranosidase activity;GO:0019566.arabinose metabolic process;GO:0008152.metabolic process;GO:0003824.catalytic activity;GO:0016798.hydrolase activity. acting on glycosyl bonds;GO:0043169.cation binding;GO:0016787.hydrolase activity;GO:0046373.L-arabinose metabolic process;GO:0000272.polysaccharide catabolic process;GO:0005576.extracellular region;GO:0005975.carbohydrate …	EC:3.2.1.55	K01209	ko00520. Amino sugar and nucleotide sugar metabolism;
comp111264_c0_seq1	2.04	16.07	4.5	-2.97773	14.3644	0.000150627	0.0118711	-1.14136	0.637464	0.424631	1	412	-	-	-	-	-	-	-	-	-	-	-	-	-	-	-
comp35290_c0_seq1	6.6	24.07	13.41	-1.8667	15.2759	9.29e-05	0.00770187	-1.02277	2.88299	0.0895197	1	417	-	-	-	-	-	-	-	-	-	-	-	-	-	-	-
CL23386Contig1	4.78	31.27	4.28	-2.7097	27.7913	1.35e-07	2.02e-05	0.1594	3.28e-21	1	1	417	-	-	-	-	-	-	-	-	-	-	-	-	-	-	-
CL1Contig5695	3.51	35.09	11.66	-3.32152	35.8911	2.09e-09	4.06e-07	-1.73202	4.7785	0.0288171	0.630234	421	-	-	-	-	-	-	-	-	-	-	-	-	-	-	-
CL483Contig1	2.04	46.17	2.08	-4.50031	54.989	1.21e-13	3.55e-11	-0.0280144	3.41e-22	1	1	423	sp|P05478|HSP16_SOYBN 18.5 kDa class I heat shock protein OS=Glycine max GN=HSP18.5-C PE=3 SV=1	9e-16	-	-	tr|A4ZF50|A4ZF50_AGATE Chaperone OS=Agave tequilana PE=2 SV=1	3e-19	gb|ABF61867.1| chaperone [Agave tequilana] gb|ABF61874.1| chaperone [Agave tequilana] gb|ABF61876.1| chaperone [Agave tequilana]	3e-19	-	-	-	GO:0006950.response to stress;GO:0005737.cytoplasm;	-	K13993	ko04141. Protein processing in endoplasmic reticulum;
CL4898Contig1	0.05	218.2	1.1	-12.0914	298.517	6.93e-67	1.13e-63	-4.45943	0.0199604	0.887648	1	428	-	-	-	-	-	-	-	-	-	-	-	-	-	-	-
comp132586_c0_seq1	0.29	12.48	0	-5.42742	14.0634	0.000176747	0.01378	Inf	0	1	1	430	sp|O65351|SUBL_ARATH Subtilisin-like protease OS=Arabidopsis thaliana GN=ARA12 PE=1 SV=1	3e-39	-	-	tr|C0PQV9|C0PQV9_PICSI Putative uncharacterized protein OS=Picea sitchensis PE=2 SV=1	3e-43	gb|ACN40199.1| unknown [Picea sitchensis]	2e-43	C0PQV9_PICSI/150-630 PF00082.17;Peptidase_S8;	8e-45	-	GO:0004252.serine-type endopeptidase activity;GO:0008233.peptidase activity;GO:0042802.identical protein binding;GO:0008236.serine-type peptidase activity;GO:0006508.proteolysis;GO:0016787.hydrolase activity;GO:0043086.negative regulation of catalytic activity;GO:0005576.extracellular region;	-	-	-
CL483Contig4	1.44	19.9	3.46	-3.78863	20.9395	4.74e-06	0.000523764	-1.2647	0.432422	0.510803	1	441	sp|P02520|HSP12_SOYBN Class I heat shock protein (Fragment) OS=Glycine max GN=HSP6834-A PE=3 SV=1	4e-22	-	-	tr|Q53E24|Q53E24_TOBAC Cytosolic class I small heat shock protein 3B (Fragment) OS=Nicotiana tabacum PE=2 SV=1	3e-22	gb|AAR01523.1| cytosolic class I small heat shock protein 3B. partial [Nicotiana tabacum] gb|AAR01524.1| cytosolic class I small heat shock protein 3B. partial [Nicotiana tabacum] gb|AAR01525.1| cytosolic class I small heat shock protein 3B. partial [Nicotiana tabacum] gb|AAR01526.1| cytosolic class I small heat shock protein 3B. partial [Nicotiana tabacum]	3e-22	HSP12_MEDSA/54-157 PF00011.16;HSP20;	3e-22	-	GO:0006950.response to stress;GO:0005737.cytoplasm;	-	K13993	ko04141. Protein processing in endoplasmic reticulum;
comp107233_c0_seq1	1.16	11.43	0.11	-3.30063	10.3715	0.00127973	0.0777264	3.39855	4.51e-27	1	1	444	-	-	gnl|CDD|197617 smart00271. DnaJ. DnaJ molecular chaperone homology domain.	3e-21	tr|F6HXQ0|F6HXQ0_VITVI Putative uncharacterized protein OS=Vitis vinifera GN=VIT_09s0002g00690 PE=4 SV=1	3e-35	emb|CBI35821.3| unnamed protein product [Vitis vinifera]	1e-35	D7TZM5_VITVI/10-78 PF00226.26;DnaJ;	1e-33	-	GO:0006457.protein folding;GO:0051082.unfolded protein binding;GO:0031072.heat shock protein binding;	-	-	-
CL22480Contig1	12.17	37.72	16.4	-1.632	21.7472	3.11e-06	0.000363009	-0.430367	1.16105	0.281249	1	444	-	-	-	-	-	-	-	-	-	-	-	-	-	-	-
CL3731Contig1	7.7	17.87	10.89	-1.21461	7.04893	0.00793125	0.347147	-0.500074	0.791637	0.373606	1	450	sp|P23980|PMA2_SOLLC Plasma membrane ATPase 2 (Fragment) OS=Solanum lycopersicum GN=LHA2 PE=3 SV=1	2e-86	gnl|CDD|188161 TIGR01647. ATPase-IIIA_H. plasma-membrane proton-efflux P-type ATPase. This model describes the plasma membrane proton efflux P-type ATPase found in plants. fungi. protozoa. slime molds and archaea. The best studied representative is from yeast.	3e-82	tr|D7SIH5|D7SIH5_VITVI Putative uncharacterized protein OS=Vitis vinifera GN=VIT_17s0000g05540 PE=3 SV=1	5e-84	sp|P23980.1|PMA2_SOLLC RecName: Full=Plasma membrane ATPase 2; AltName: Full=Proton pump 2	7e-85	B9I315_POPTR/337-614 PF00702.21;Hydrolase;	2e-40	P	GO:0016020.membrane;GO:0005524.ATP binding;GO:0006754.ATP biosynthetic process;GO:0016787.hydrolase activity;GO:0000166.nucleotide binding;GO:0016021.integral to membrane;GO:0015992.proton transport;GO:0005886.plasma membrane;GO:0016887.ATPase activity;GO:0006810.transport;GO:0008152.metabolic process;GO:0015662.ATPase activity. coupled to transmembrane movement of ions. phosphorylative mechanism…	EC:3.6.3.6	K01535	ko00190. Oxidative phosphorylation;
comp96182_c0_seq1	10.7	22.66	0.88	-1.08254	8.15971	0.00428312	0.210403	3.60396	5.29969	0.0213292	0.497669	455	-	-	-	-	-	-	-	-	-	-	-	-	-	-	-
CL19148Contig1	8.65	35.06	14.81	-2.01905	24.6287	6.95e-07	9.08e-05	-0.7758	2.23849	0.134612	1	456	-	-	-	-	-	-	-	-	-	-	-	-	-	K08054	ko04141. Protein processing in endoplasmic reticulum;ko04145. Phagosome;ko04612. Antigen processing and presentation;ko05166. HTLV-I infection;
comp35456_c0_seq1	18.97	42.72	16.34	-1.17119	17.6786	2.62e-05	0.00247959	0.215312	5.13e-22	1	1	457	-	-	gnl|CDD|177993 PLN02365. PLN02365. 2-oxoglutarate-dependent dioxygenase.	8e-88	tr|A5AW66|A5AW66_VITVI Putative uncharacterized protein OS=Vitis vinifera GN=VITISV_016474 PE=3 SV=1	1e-64	emb|CBI37481.3| unnamed protein product [Vitis vinifera]	1e-65	A5AW66_VITVI/146-247 PF03171.15;2OG-FeII_Oxy;	2e-45	QR	GO:0016702.oxidoreductase activity. acting on single donors with incorporation of molecular oxygen. incorporation of two atoms of oxygen;GO:0016706.oxidoreductase activity. acting on paired donors. with incorporation or reduction of molecular oxygen. 2-oxoglutarate as one donor. and incorporation of one atom each of oxygen into both donors;GO:0016707.gibberellin 3-beta-dioxygenase activity;GO:005…	-	-	-
CL16182Contig1	0.18	7.81	0.62	-5.43925	8.02737	0.00460758	0.222805	-1.78427	7.25e-20	1	1	458	-	-	-	-	-	-	-	-	-	-	-	-	-	-	-
comp104956_c0_seq1	21.33	56.24	31.01	-1.39871	28.3531	1.01e-07	1.55e-05	-0.53985	3.39207	0.0655107	1	466	sp|Q9ZRF1|MTDH_FRAAN Probable mannitol dehydrogenase OS=Fragaria ananassa GN=CAD PE=2 SV=1	6e-74	gnl|CDD|166227 PLN02586. PLN02586. probable cinnamyl alcohol dehydrogenase.	8e-83	tr|D4P3S0|D4P3S0_TOBAC Sinapyl alcohol dehydrogenase 2 OS=Nicotiana tabacum GN=SAD2 PE=2 SV=1	6e-76	gb|ADD81205.1| sinapyl alcohol dehydrogenase 2 [Nicotiana tabacum]	6e-76	D4P3S0_TOBAC/193-317 PF00107.21;ADH_zinc_N;	5e-66	Q	GO:0046872.metal ion binding;GO:0046029.mannitol dehydrogenase activity;GO:0008270.zinc ion binding;GO:0055114.oxidation-reduction process;GO:0005488.binding;GO:0047924.geraniol dehydrogenase activity;GO:0016491.oxidoreductase activity;	EC:1.1.1.195	K00083	ko00940. Phenylpropanoid biosynthesis;
comp105709_c0_seq1	20.33	58.38	34.18	-1.52186	32.0963	1.47e-08	2.56e-06	-0.749542	5.74847	0.0165031	0.406065	466	sp|Q9ZRF1|MTDH_FRAAN Probable mannitol dehydrogenase OS=Fragaria ananassa GN=CAD PE=2 SV=1	3e-73	gnl|CDD|166227 PLN02586. PLN02586. probable cinnamyl alcohol dehydrogenase.	6e-82	tr|D4P3S0|D4P3S0_TOBAC Sinapyl alcohol dehydrogenase 2 OS=Nicotiana tabacum GN=SAD2 PE=2 SV=1	3e-75	gb|ADD81205.1| sinapyl alcohol dehydrogenase 2 [Nicotiana tabacum]	2e-75	D4P3S0_TOBAC/193-317 PF00107.21;ADH_zinc_N;	2e-65	Q	GO:0046872.metal ion binding;GO:0046029.mannitol dehydrogenase activity;GO:0008270.zinc ion binding;GO:0055114.oxidation-reduction process;GO:0005488.binding;GO:0047924.geraniol dehydrogenase activity;GO:0016491.oxidoreductase activity;	EC:1.1.1.195	K00083	ko00940. Phenylpropanoid biosynthesis;
comp94349_c0_seq1	2.18	11.57	5.58	-2.40799	8.3628	0.00382979	0.19212	-1.35594	1.23276	0.26687	1	483	-	-	gnl|CDD|109365 pfam00304. Gamma-thionin. Gamma-thionin family.	2e-08	-	-	-	-	-	-	-	-	-	-	-
CL1Contig5819	1.27	28.55	0.39	-4.49059	33.1585	8.49e-09	1.52e-06	1.70328	3.37e-21	1	1	485	-	-	-	-	-	-	-	-	-	-	-	-	-	-	-
CL1Contig3716	0.17	10.08	0	-5.88982	11.1361	0.000846639	0.0545094	Inf	0	1	1	491	-	-	-	-	tr|D3UAG1|D3UAG1_PYRCO Glycosyltransferase OS=Pyrus communis PE=2 SV=1	1e-20	-	-	-	-	-	GO:0016757.transferase activity. transferring glycosyl groups;GO:0008152.metabolic process;GO:0016758.transferase activity. transferring hexosyl groups;GO:0016740.transferase activity;	-	-	-
CL547Contig5	13.08	46.26	11.89	-1.8224	30.0055	4.31e-08	7e-06	0.137614	7.28e-08	0.999785	1	494	sp|O82199|C3H20_ARATH Zinc finger CCCH domain-containing protein 20 OS=Arabidopsis thaliana GN=At2g19810 PE=2 SV=1	6e-49	-	-	tr|A5BHR5|A5BHR5_VITVI Putative uncharacterized protein OS=Vitis vinifera GN=VITISV_036981 PE=4 SV=1	8e-55	emb|CAN83255.1| hypothetical protein VITISV_036981 [Vitis vinifera]	7e-55	A5BHR5_VITVI/41-119 PB008458; Pfam-B_8458;	5e-10	R	GO:0008270.zinc ion binding;GO:0003676.nucleic acid binding;	-	-	-
comp110833_c0_seq1	10.75	22.54	22.68	-1.06815	7.99596	0.00468818	0.225659	-1.07708	5.79393	0.0160816	0.398166	497	-	-	-	-	-	-	-	-	-	-	-	-	-	-	-
CL19636Contig1	42	162	47.49	-1.94753	115.549	5.97e-27	3.77e-24	-0.177234	1.71567	0.190251	1	498	-	-	gnl|CDD|191569 pfam06624. RAMP4. Ribosome associated membrane protein RAMP4. This family consists of several ribosome associated membrane protein RAMP4 (or SERP1) sequences. Stabilisation of membrane proteins in response to stress involves the concerted action of a rescue unit in the ER membrane comprised of SERP1/RAMP4. other components of the translocon. and molecular chaperones in the ER.	4e-11	tr|F6HGB4|F6HGB4_VITVI Putative uncharacterized protein OS=Vitis vinifera GN=VIT_01s0010g03750 PE=4 SV=1	9e-23	ref|XP_002277156.1| PREDICTED: stress-associated endoplasmic reticulum protein 2-like [Vitis vinifera]	8e-23	D7TAZ5_VITVI/410-473 PF06624.7;RAMP4;	1e-20	S	-	-	-	-
CL17907Contig1	0.02	130.59	0	-12.6728	177.759	1.5e-40	1.46e-37	Inf	0	1	1	507	-	-	-	-	-	-	-	-	-	-	-	-	-	-	-
comp99022_c0_seq1	0.16	12.43	6.89	-6.27961	14.3752	0.000149758	0.0118204	-5.42836	5.7615	0.0163811	0.403789	518	-	-	-	-	-	-	-	-	-	-	-	-	-	-	-
comp98955_c0_seq2	0.83	8.09	0.09	-3.28496	6.79318	0.00915066	0.388812	3.20511	3.63e-33	1	1	522	-	-	-	-	-	-	-	-	D7TZM5_VITVI/10-78 PF00226.26;DnaJ;	3e-07	-	-	-	-	-
CL691Contig3	9.53	21.08	17.68	-1.14533	7.98971	0.00470441	0.226024	-0.89157	3.36921	0.0664258	1	522	sp|Q9LME8|U85A7_ARATH UDP-glycosyltransferase 85A7 OS=Arabidopsis thaliana GN=UGT85A7 PE=2 SV=1	4e-49	-	-	tr|F6H0Q7|F6H0Q7_VITVI Putative uncharacterized protein OS=Vitis vinifera GN=VIT_18s0001g05910 PE=3 SV=1	4e-53	ref|XP_002285780.1| PREDICTED: UDP-glycosyltransferase 85A2 isoform 1 [Vitis vinifera]	3e-53	E0CRM7_VITVI/66-334 PF00201.13;UDPGT;	6e-55	-	GO:0016757.transferase activity. transferring glycosyl groups;GO:0008152.metabolic process;GO:0016758.transferase activity. transferring hexosyl groups;GO:0016740.transferase activity;	-	-	-
comp103162_c0_seq1	0.03	29.7	0	-9.95128	38.5442	5.35e-10	1.1e-07	Inf	0	1	1	541	-	-	-	-	-	-	-	-	-	-	-	-	-	-	-
CL1Contig6446	0.68	11.97	5.64	-4.13774	12.2926	0.000454758	0.0319559	-3.05209	3.25	0.0714232	1	546	-	-	-	-	-	-	-	-	-	-	-	-	-	-	-
comp45282_c0_seq1	8.14	52.21	8.13	-2.68123	47.2341	6.3e-12	1.6e-09	0.00177344	0.0108139	0.917177	1	548	sp|Q9STW6|HSP7F_ARATH Heat shock 70 kDa protein 6. chloroplastic OS=Arabidopsis thaliana GN=HSP70-6 PE=1 SV=1	6e-47	gnl|CDD|178726 PLN03184. PLN03184. chloroplast Hsp70; Provisional.	6e-48	tr|A5BEE7|A5BEE7_VITVI Putative uncharacterized protein OS=Vitis vinifera GN=VITISV_000728 PE=3 SV=1	7e-48	emb|CAN81065.1| hypothetical protein VITISV_000728 [Vitis vinifera]	6e-48	-	-	-	GO:0006457.protein folding;GO:0005524.ATP binding;GO:0006950.response to stress;GO:0000166.nucleotide binding;GO:0051082.unfolded protein binding;GO:0009536.plastid;GO:0009507.chloroplast;GO:0009570.chloroplast stroma;	-	K04043	ko03018. RNA degradation;ko05152. Tuberculosis;
CL1Contig6129	5.43	42.56	7.53	-2.97047	41.0077	1.52e-10	3.33e-08	-0.471698	0.389241	0.532698	1	552	-	-	gnl|CDD|201096 pfam00226. DnaJ. DnaJ domain. DnaJ domains (J-domains) are associated with hsp70 heat-shock system and it is thought that this domain mediates the interaction. DnaJ-domain is therefore part of a chaperone (protein folding) system. The T-antigens. although not in Prosite are confirmed as DnaJ containing domains from literature.	2e-28	tr|B9N4N8|B9N4N8_POPTR Predicted protein OS=Populus trichocarpa GN=POPTRDRAFT_837186 PE=4 SV=1	1e-59	ref|XP_002330242.1| predicted protein [Populus trichocarpa] gb|EEF08829.1| predicted protein [Populus trichocarpa]	1e-59	B9SAW5_RICCO/7-73 PF00226.26;DnaJ;	1e-30	-	GO:0006457.protein folding;GO:0051082.unfolded protein binding;GO:0031072.heat shock protein binding;GO:0006950.response to stress;	-	K03686	-
comp45946_c0_seq1	5.6	15.87	9.7	-1.5028	7.707	0.00550072	0.258029	-0.792558	1.30004	0.254205	1	556	sp|Q42560|ACO1_ARATH Aconitate hydratase 1 OS=Arabidopsis thaliana GN=ACO1 PE=1 SV=2	5e-48	gnl|CDD|177699 PLN00070. PLN00070. aconitate hydratase.	4e-70	tr|D7TEL2|D7TEL2_VITVI Putative uncharacterized protein OS=Vitis vinifera GN=VIT_12s0059g02150 PE=4 SV=1	9e-48	ref|XP_002279260.1| PREDICTED: aconitate hydratase. cytoplasmic [Vitis vinifera] emb|CBI28935.3| unnamed protein product [Vitis vinifera]	8e-48	-	-	AJ	GO:0006097.glyoxylate cycle;GO:0008152.metabolic process;GO:0051536.iron-sulfur cluster binding;GO:0005737.cytoplasm;GO:0003994.aconitate hydratase activity;GO:0016829.lyase activity;GO:0046872.metal ion binding;GO:0051539.4 iron. 4 sulfur cluster binding;GO:0052633.isocitrate hydro-lyase (cis-aconitate-forming) activity;GO:0052632.citrate hydro-lyase (cis-aconitate-forming) activity;	EC:4.2.1.3	K01681	ko00020. Citrate cycle (TCA cycle);ko00630. Glyoxylate and dicarboxylate metabolism;ko00720. Carbon fixation pathways in prokaryotes;
CL18035Contig1	0.14	10.98	0	-6.29331	12.451	0.000417775	0.0296723	Inf	0	1	1	572	sp|Q93X17|SNAK2_SOLTU Snakin-2 OS=Solanum tuberosum GN=SN2 PE=1 SV=1	3e-10	gnl|CDD|190394 pfam02704. GASA. Gibberellin regulated protein. This is the GASA gibberellin regulated cysteine rich protein family. The expression of these proteins is up-regulated by the plant hormone gibberellin. most of these proteins have some role in plant development. There are 12 cysteine residues conserved within the alignment giving the potential for these proteins to posses 6 disulphide…	4e-18	tr|B4UWC2|B4UWC2_ARAHY Gonadotropin beta chain OS=Arachis hypogaea PE=4 SV=1	2e-19	gb|ACF74342.1| gonadotropin beta chain [Arachis hypogaea]	2e-19	B9RB78_RICCO/30-90 PF02704.9;GASA;	7e-19	-	GO:0005618.cell wall;GO:0006952.defense response;GO:0005576.extracellular region;	-	-	-
CL889Contig3	0.46	8.7	4.52	-4.24131	8.48463	0.0035816	0.182892	-3.29662	2.47473	0.115689	1	577	-	-	-	-	-	-	-	-	-	-	-	-	-	-	-
CL1Contig7067	0.55	16.95	2.88	-4.94571	19.4114	1.05e-05	0.00108128	-2.38857	0.781587	0.376656	1	580	-	-	-	-	tr|F6HP74|F6HP74_VITVI Putative uncharacterized protein OS=Vitis vinifera GN=VIT_16s0100g00270 PE=4 SV=1	6e-34	ref|XP_002270367.1| PREDICTED: uncharacterized protein LOC100255607 [Vitis vinifera]	6e-34	Q9FIS3_ARATH/1-101 PB053165; Pfam-B_53165;	6e-29	-	GO:0016998.cell wall macromolecule catabolic process;	-	-	-
CL1Contig4570	1.03	15.67	0.16	-3.92729	16.3393	5.3e-05	0.00461246	2.6865	5.63e-20	1	1	581	sp|Q9C7F5|NTF2_ARATH Nuclear transport factor 2 OS=Arabidopsis thaliana GN=NTF2 PE=2 SV=1	1e-52	gnl|CDD|29630 cd00780. NTF2. Nuclear transport factor 2 (NTF2) domain plays an important role in the trafficking of macromolecules. ions and small molecules between the cytoplasm and nucleus. This bi-directional transport of macromolecules across the nuclear envelope requires many soluble factors that includes GDP-binding protein Ran (RanGDP). RanGDP is required for both import and export of prot…	5e-40	tr|B9RXQ5|B9RXQ5_RICCO Nuclear transport factor. putative OS=Ricinus communis GN=RCOM_0905640 PE=4 SV=1	1e-59	ref|XP_002518524.1| nuclear transport factor. putative [Ricinus communis] gb|EEF43911.1| nuclear transport factor. putative [Ricinus communis]	1e-59	B9RXQ5_RICCO/8-122 PF02136.15;NTF2;	9e-54	U	GO:0006810.transport;GO:0005622.intracellular;	-	-	-
CL1Contig4609	2.88	27.38	1.93	-3.24898	27.2206	1.82e-07	2.67e-05	0.577468	2.75e-21	1	1	584	-	-	-	-	tr|B9IL65|B9IL65_POPTR Predicted protein OS=Populus trichocarpa GN=POPTRDRAFT_779133 PE=4 SV=1	5e-11	ref|XP_002324915.1| predicted protein [Populus trichocarpa] gb|EEF03480.1| predicted protein [Populus trichocarpa]	5e-11	B9RNV3_RICCO/40-98 PB000336; Pfam-B_336;	7e-07	-	-	-	-	-
CL18304Contig1	0.97	8.97	0.08	-3.20905	7.61277	0.00579564	0.269928	3.59991	1.25e-27	1	1	595	sp|P42736|RAP23_ARATH Ethylene-responsive transcription factor RAP2-3 OS=Arabidopsis thaliana GN=RAP2-3 PE=1 SV=2	4e-29	gnl|CDD|197689 smart00380. AP2. DNA-binding domain in plant proteins such as APETALA2 and EREBPs.	2e-33	tr|E4MVW6|E4MVW6_THEHA mRNA. clone: RTFL01-06-O05 OS=Thellungiella halophila PE=2 SV=1	1e-28	dbj|BAJ33749.1| unnamed protein product [Thellungiella halophila]	1e-28	A9NWS1_PICSI/82-133 PF00847.15;AP2;	3e-24	-	GO:0005634.nucleus;GO:0003677.DNA binding;GO:0006355.regulation of transcription. DNA-dependent;GO:0006351.transcription. DNA-dependent;GO:0003700.sequence-specific DNA binding transcription factor activity;	-	K09286	-
comp109576_c0_seq1	21.63	54.62	29.37	-1.3364	26.2501	3e-07	4.21e-05	-0.44131	2.48556	0.114896	1	596	sp|P42734|CADH9_ARATH Probable cinnamyl alcohol dehydrogenase 9 OS=Arabidopsis thaliana GN=CAD9 PE=2 SV=2	2e-94	gnl|CDD|166227 PLN02586. PLN02586. probable cinnamyl alcohol dehydrogenase.	5e-124	tr|Q5I6D6|Q5I6D6_9ROSI Sinapyl alcohol dehydrogenase-like protein OS=Populus tremula x Populus tremuloides GN=SAD1 PE=2 SV=1	1e-98	gb|AAW45741.1| sinapyl alcohol dehydrogenase-like protein [Populus tremula x Populus tremuloides]	1e-98	E2JCB5_SALMI/37-152 PF08240.7;ADH_N;	9e-61	Q	GO:0046872.metal ion binding;GO:0000166.nucleotide binding;GO:0046029.mannitol dehydrogenase activity;GO:0008270.zinc ion binding;GO:0055114.oxidation-reduction process;GO:0005488.binding;GO:0047924.geraniol dehydrogenase activity;GO:0016491.oxidoreductase activity;	EC:1.1.1.195	K00083	ko00940. Phenylpropanoid biosynthesis;
comp86679_c0_seq1	7.12	19.76	8.46	-1.47263	9.69045	0.00185228	0.105223	-0.24878	0.188537	0.664137	1	599	-	-	-	-	tr|D7M999|D7M999_ARALL Putative uncharacterized protein OS=Arabidopsis lyrata subsp. lyrata GN=ARALYDRAFT_491378 PE=4 SV=1	1e-47	ref|XP_002867203.1| hypothetical protein ARALYDRAFT_491378 [Arabidopsis lyrata subsp. lyrata] gb|EFH43462.1| hypothetical protein ARALYDRAFT_491378 [Arabidopsis lyrata subsp. lyrata]	1e-47	A5AQ52_VITVI/9-395 PF01433.15;Peptidase_M1;	4e-45	-	GO:0008237.metallopeptidase activity;GO:0006508.proteolysis;GO:0008270.zinc ion binding;	EC:3.4.11.-	K08776	-
CL1Contig7114	0.41	8.32	0	-4.34289	8.10559	0.0044129	0.215581	Inf	0	1	1	608	-	-	-	-	tr|B0M1B7|B0M1B7_SOYBN Peroxisomal aminotransferase (Fragment) OS=Glycine max PE=2 SV=1	1e-34	ref|XP_003548722.1| PREDICTED: alanine--glyoxylate aminotransferase 2 homolog 2. mitochondrial-like [Glycine max]	4e-35	-	-	-	GO:0008453.alanine-glyoxylate transaminase activity;GO:0008152.metabolic process;GO:0008483.transaminase activity;GO:0016740.transferase activity;GO:0003824.catalytic activity;GO:0030170.pyridoxal phosphate binding;	EC:2.6.1.44 2.6.1.40	K00827	ko00250. Alanine. aspartate and glutamate metabolism;ko00260. Glycine. serine and threonine metabolism;
CL1Contig5463	0.24	650.29	0.13	-11.4038	893.623	2.39e-196	1.74e-192	0.884523	5.68e-20	1	1	624	-	-	-	-	tr|Q9S870|Q9S870_MOMCH 7.9 kDa napin-like protein large chain (Fragment) OS=Momordica charantia PE=1 SV=1	7e-06	-	-	-	-	-	-	-	-	-
CL312Contig6	18.89	141	21.95	-2.9	137.99	7.33e-32	5.38e-29	-0.216598	0.78604	0.3753	1	627	sp|Q39950|NLTP_HELAN Non-specific lipid-transfer protein OS=Helianthus annuus PE=3 SV=1	1e-42	gnl|CDD|72939 cd01960. nsLTP1. nsLTP1: Non-specific lipid-transfer protein type 1 (nsLTP1) subfamily; Plant nsLTPs are small. soluble proteins that facilitate the transfer of fatty acids. phospholipids. glycolipids. and steroids between membranes. In addition to lipid transport and assembly. nsLTPs also play a key role in the defense of plants against pathogens. There are two closely-related type…	7e-42	tr|G1DVA5|G1DVA5_HELAN Non-specific lipid-transfer protein OS=Helianthus annuus GN=LTP3 PE=3 SV=1	9e-43	gb|AEI70828.1| non-specific lipid-transfer protein [Helianthus annuus]	8e-43	C3W336_9MAGN/22-112 PF00234.17;Tryp_alpha_amyl;	2e-40	-	GO:0008289.lipid binding;GO:0006810.transport;GO:0006869.lipid transport;	-	-	-
CL121Contig6	13.32	32.52	12.61	-1.28773	14.5788	0.000134416	0.010749	0.0790258	0.0124323	0.91122	1	634	sp|Q02028|HSP7S_PEA Stromal 70 kDa heat shock-related protein. chloroplastic OS=Pisum sativum GN=HSP70 PE=2 SV=1	3e-60	gnl|CDD|178726 PLN03184. PLN03184. chloroplast Hsp70; Provisional.	9e-77	tr|A5BEE7|A5BEE7_VITVI Putative uncharacterized protein OS=Vitis vinifera GN=VITISV_000728 PE=3 SV=1	5e-64	emb|CAN81065.1| hypothetical protein VITISV_000728 [Vitis vinifera]	5e-64	D8T059_SELML/25-620 PF00012.15;HSP70;	3e-45	O	GO:0032440.2-alkenal reductase [NAD(P)] activity;GO:0006457.protein folding;GO:0005524.ATP binding;GO:0006950.response to stress;GO:0009842.cyanelle;GO:0055114.oxidation-reduction process;GO:0000166.nucleotide binding;GO:0051082.unfolded protein binding;GO:0009536.plastid;GO:0009570.chloroplast stroma;GO:0016491.oxidoreductase activity;GO:0009507.chloroplast;	-	K04043	ko03018. RNA degradation;ko05152. Tuberculosis;
comp33976_c0_seq1	1.94	11.36	2.03	-2.54983	8.57752	0.0034034	0.175643	-0.0654231	2.74e-26	1	1	635	-	-	-	-	-	-	-	-	-	-	-	-	-	-	-
CL17943Contig1	0.13	21.19	0.22	-7.34873	26.5001	2.64e-07	3.74e-05	-0.758992	1.25e-19	1	1	637	-	-	-	-	-	-	-	-	-	-	-	-	-	-	-
CL18518Contig1	14.23	29.17	26.8	-1.03555	10.2986	0.0013313	0.080189	-0.913297	5.6527	0.0174285	0.424357	638	-	-	-	-	tr|B9HNR4|B9HNR4_POPTR Predicted protein OS=Populus trichocarpa GN=POPTRDRAFT_557794 PE=4 SV=1	3e-32	ref|XP_002314045.1| predicted protein [Populus trichocarpa] gb|EEE88000.1| predicted protein [Populus trichocarpa]	3e-32	-	-	-	-	-	-	-
CL18752Contig1	36.14	86.17	52.64	-1.25359	39.4338	3.39e-10	7.1e-08	-0.542563	6.15741	0.0130863	0.33768	655	sp|Q43681|NLTP_VIGUN Probable non-specific lipid-transfer protein AKCS9 OS=Vigna unguiculata PE=2 SV=1	1e-28	gnl|CDD|72938 cd01959. nsLTP2. nsLTP2: Non-specific lipid-transfer protein type 2 (nsLTP2) subfamily; Plant nsLTPs are small. soluble proteins that facilitate the transfer of fatty acids. phospholipids. glycolipids. and steroids between membranes. In addition to lipid transport and assembly. nsLTPs also play a key role in the defense of plants against pathogens. There are two closely-related type…	7e-34	tr|B9H330|B9H330_POPTR Predicted protein OS=Populus trichocarpa GN=POPTRDRAFT_714062 PE=4 SV=1	3e-25	sp|Q43681.1|NLTP_VIGUN RecName: Full=Probable non-specific lipid-transfer protein AKCS9; Short=LTP; Flags: Precursor emb|CAA56113.1| lipid transfer like protein [Vigna unguiculata]	5e-27	NLTP_VIGUN/13-99 PF00234.17;Tryp_alpha_amyl;	6e-27	-	GO:0008289.lipid binding;GO:0006810.transport;GO:0006869.lipid transport;	-	-	-
CL16109Contig1	2.25	15.36	10.47	-2.77118	12.9752	0.000315647	0.0230957	-2.21826	5.50569	0.0189546	0.453674	657	-	-	-	-	tr|B9GNW9|B9GNW9_POPTR Predicted protein OS=Populus trichocarpa GN=POPTRDRAFT_644133 PE=4 SV=1	3e-15	ref|XP_002301191.1| predicted protein [Populus trichocarpa] gb|EEE80464.1| predicted protein [Populus trichocarpa]	3e-15	-	-	-	GO:0005509.calcium ion binding;	-	-	-
CL18267Contig1	1.65	9.4	5.75	-2.51019	6.73251	0.00946712	0.399024	-1.8011	1.91448	0.166466	1	658	-	-	gnl|CDD|28933 cd00051. EFh. EF-hand. calcium binding motif; A diverse superfamily of calcium sensors and calcium signal modulators; most examples in this alignment model have 2 active canonical EF hands. Ca2+ binding induces a conformational change in the EF-hand motif. leading to the activation or inactivation of target proteins. EF-hands tend to occur in pairs or higher copy numbers..	6e-07	tr|B9GNW9|B9GNW9_POPTR Predicted protein OS=Populus trichocarpa GN=POPTRDRAFT_644133 PE=4 SV=1	1e-14	ref|XP_002301191.1| predicted protein [Populus trichocarpa] gb|EEE80464.1| predicted protein [Populus trichocarpa]	9e-15	F2E2V5_HORVD/11-78 PF13499.1;EF_hand_5;	5e-06	-	GO:0005509.calcium ion binding;	-	-	-
CL1678Contig2	13.47	27.34	14.08	-1.02126	9.45049	0.00211093	0.117618	-0.0638975	0.150404	0.698149	1	669	sp|Q02283|HAT5_ARATH Homeobox-leucine zipper protein HAT5 OS=Arabidopsis thaliana GN=HAT5 PE=1 SV=1	1e-29	gnl|CDD|202143 pfam02183. HALZ. Homeobox associated leucine zipper.	5e-16	tr|E2FGB6|E2FGB6_GOSHI Homeodomain-leucine zipper protein HD3 OS=Gossypium hirsutum GN=HB3 PE=2 SV=1	5e-45	gb|ADN88094.1| homeodomain-leucine zipper protein HD3 [Gossypium hirsutum]	4e-45	B3IX27_LOTJA/120-164 PF02183.13;HALZ;	3e-13	-	GO:0005634.nucleus;GO:0003677.DNA binding;GO:0006355.regulation of transcription. DNA-dependent;GO:0043565.sequence-specific DNA binding;GO:0006351.transcription. DNA-dependent;GO:0003700.sequence-specific DNA binding transcription factor activity;	-	K09338	-
comp100373_c0_seq3	3.33	17.1	1.21	-2.3604	12.9105	0.000326751	0.0237752	1.46052	0.115572	0.733887	1	670	-	-	-	-	tr|B9H0C9|B9H0C9_POPTR Predicted protein (Fragment) OS=Populus trichocarpa GN=POPTRDRAFT_855759 PE=3 SV=1	1e-19	-	-	Q4F8K0_EUCGL/40-117 PF01357.16;Pollen_allerg_1;	2e-13	-	GO:0009664.plant-type cell wall organization;GO:0005576.extracellular region;	-	-	-
comp50478_c0_seq1	1.81	10.73	1.9	-2.56759	8.05673	0.0045335	0.219831	-0.0700097	1.15e-20	1	1	680	-	-	-	-	-	-	-	-	-	-	-	-	-	-	-
comp96815_c0_seq1	12.01	26.38	18.21	-1.13521	10.1643	0.00143189	0.0850726	-0.600495	2.056	0.151608	1	688	sp|Q6WAU0|PULR_MENPI (+)-pulegone reductase OS=Mentha piperita PE=1 SV=1	2e-61	gnl|CDD|176255 cd08295. double_bond_reductase_like. Arabidopsis alkenal double bond reductase and leukotriene B4 12-hydroxydehydrogenase. This group includes proteins identified as the Arabidopsis alkenal double bond reductase and leukotriene B4 12-hydroxydehydrogenase. The Arabidopsis enzyme. a member of the medium chain dehydrogenase/reductase family. catalyzes the reduction of 7-8-double bond …	7e-80	tr|A5BKL3|A5BKL3_VITVI Putative uncharacterized protein OS=Vitis vinifera GN=VIT_05s0094g01120 PE=4 SV=1	4e-65	ref|XP_002279359.1| PREDICTED: NADP-dependent alkenal double bond reductase P2 [Vitis vinifera] emb|CAN61471.1| hypothetical protein VITISV_043825 [Vitis vinifera]	3e-65	A5BKL5_VITVI/164-299 PF00107.21;ADH_zinc_N;	9e-43	R	GO:0052579.(+)-pulegone reductase. (+)-isomenthone as substrate. activity;GO:0005737.cytoplasm;GO:0055114.oxidation-reduction process;GO:0005488.binding;GO:0070402.NADPH binding;GO:0042214.terpene metabolic process;GO:0052580.(+)-pulegone reductase. (-)-menthone as substrate. activity;GO:0008270.zinc ion binding;GO:0016491.oxidoreductase activity;	EC:1.3.1.74	K08070	-
CL42Contig6	1.87	13.68	4.32	-2.87096	11.6611	0.000638213	0.0427087	-1.20799	0.646813	0.421254	1	691	-	-	-	-	-	-	-	-	-	-	-	-	-	-	-
comp106208_c0_seq1	0.74	28.52	4.85	-5.2683	34.693	3.86e-09	7.16e-07	-2.71239	2.33715	0.12632	1	693	sp|Q9LV58|MBF1C_ARATH Multiprotein-bridging factor 1c OS=Arabidopsis thaliana GN=MBF1C PE=1 SV=1	1e-60	gnl|CDD|117100 pfam08523. MBF1. Multiprotein bridging factor 1. This domain is found in the multiprotein bridging factor 1 (MBF1) which forms a heterodimer with MBF2. It has been shown to make direct contact with the TATA-box binding protein (TBP) and interacts with Ftz-F1. stabilising the Ftz-F1-DNA complex. It is also found in the endothelial differentiation-related factor (EDF-1). Human EDF-1 …	1e-21	tr|F6HH28|F6HH28_VITVI Putative uncharacterized protein OS=Vitis vinifera GN=VIT_11s0016g04080 PE=4 SV=1	5e-64	ref|XP_002284605.1| PREDICTED: multiprotein-bridging factor 1c [Vitis vinifera]	5e-64	A5C039_VITVI/11-79 PF08523.5;MBF1;	3e-25	K	GO:0005634.nucleus;GO:0003677.DNA binding;GO:0006355.regulation of transcription. DNA-dependent;GO:0043565.sequence-specific DNA binding;GO:0006351.transcription. DNA-dependent;	-	K03627	-
CL18532Contig1	1.89	21.77	0	-3.52588	22.2662	2.37e-06	0.000283253	Inf	0	1	1	695	sp|P06183|PSBR_SOLTU Photosystem II 10 kDa polypeptide. chloroplastic OS=Solanum tuberosum GN=PSBR PE=2 SV=1	4e-45	gnl|CDD|177684 PLN00053. PLN00053. photosystem II subunit R; Provisional.	5e-52	tr|D1MI93|D1MI93_WOLAR Chloroplast photosystem II protein OS=Wolffia arrhiza PE=2 SV=1	5e-52	gb|ACZ54010.1| chloroplast photosystem II protein [Wolffia arrhiza]	4e-52	Q8GV53_9LILI/41-139 PF04725.7;PsbR;	4e-37	-	GO:0016020.membrane;GO:0009535.chloroplast thylakoid membrane;GO:0009523.photosystem II;GO:0009536.plastid;GO:0009579.thylakoid;GO:0009507.chloroplast;GO:0042651.thylakoid membrane;GO:0015979.photosynthesis;GO:0009654.oxygen evolving complex;	-	K03541	ko00195. Photosynthesis;
comp105151_c0_seq1	0.68	29.04	4.81	-5.41636	35.59	2.44e-09	4.66e-07	-2.82243	2.39458	0.121756	1	698	sp|Q9LV58|MBF1C_ARATH Multiprotein-bridging factor 1c OS=Arabidopsis thaliana GN=MBF1C PE=1 SV=1	7e-59	gnl|CDD|117100 pfam08523. MBF1. Multiprotein bridging factor 1. This domain is found in the multiprotein bridging factor 1 (MBF1) which forms a heterodimer with MBF2. It has been shown to make direct contact with the TATA-box binding protein (TBP) and interacts with Ftz-F1. stabilising the Ftz-F1-DNA complex. It is also found in the endothelial differentiation-related factor (EDF-1). Human EDF-1 …	1e-21	tr|F6HH28|F6HH28_VITVI Putative uncharacterized protein OS=Vitis vinifera GN=VIT_11s0016g04080 PE=4 SV=1	4e-62	ref|XP_002284605.1| PREDICTED: multiprotein-bridging factor 1c [Vitis vinifera]	3e-62	A5C039_VITVI/11-79 PF08523.5;MBF1;	3e-25	K	GO:0005634.nucleus;GO:0003677.DNA binding;GO:0006355.regulation of transcription. DNA-dependent;GO:0043565.sequence-specific DNA binding;GO:0006351.transcription. DNA-dependent;	-	K03627	-
comp90107_c0_seq1	65.02	154.46	65.86	-1.24828	71.2834	3.09e-17	1.2e-14	-0.018519	0.987613	0.320326	1	699	sp|P49099|CYB5S_TOBAC Cytochrome b5. seed isoform OS=Nicotiana tabacum PE=2 SV=1	1e-29	gnl|CDD|201057 pfam00173. Cyt-b5. Cytochrome b5-like Heme/Steroid binding domain. This family includes heme binding domains from a diverse range of proteins. This family also includes proteins that bind to steroids. The family includes progesterone receptors. Many members of this subfamily are membrane anchored by an N-terminal transmembrane alpha helix. This family also includes a domain in some…	3e-32	tr|Q2QVN9|Q2QVN9_ORYSJ Cytochrome b5-like Heme/Steroid binding domain containing protein. expressed OS=Oryza sativa subsp. japonica GN=Os12g0223300 PE=2 SV=1	1e-41	ref|NP_001066421.1| Os12g0223300 [Oryza sativa Japonica Group] gb|ABA96777.1| Cytochrome b5-like Heme/Steroid binding domain containing protein. expressed [Oryza sativa Japonica Group] gb|ABA96778.1| Cytochrome b5-like Heme/Steroid binding domain containing protein. expressed [Oryza sativa Japonica Group] dbj|BAF29440.1| Os12g0223300 [Oryza sativa Japonica Group] gb|EAZ20004.1| hypothetical prote…	9e-42	C5YTR8_SORBI/8-83 PF00173.23;Cyt-b5;	9e-32	C	GO:0016020.membrane;GO:0006810.transport;GO:0005792.microsome;GO:0005783.endoplasmic reticulum;GO:0020037.heme binding;GO:0046872.metal ion binding;GO:0022900.electron transport chain;GO:0016021.integral to membrane;GO:0005789.endoplasmic reticulum membrane;	-	-	-
CL1227Contig2	0.06	7.32	0.02	-6.93074	7.69362	0.00554164	0.259669	1.58496	5.02e-27	1	1	715	sp|Q9FQA3|GST23_MAIZE Glutathione transferase GST 23 OS=Zea mays PE=2 SV=1	1e-56	gnl|CDD|198294 cd03185. GST_C_Tau. C-terminal. alpha helical domain of Class Tau Glutathione S-transferases. Glutathione S-transferase (GST) C-terminal domain family. Class Tau subfamily; GSTs are cytosolic dimeric proteins involved in cellular detoxification by catalyzing the conjugation of glutathione (GSH) with a wide range of endogenous and xenobiotic alkylating agents. including carcinogens.…	2e-52	tr|A5B510|A5B510_VITVI Putative uncharacterized protein OS=Vitis vinifera GN=VITISV_006850 PE=3 SV=1	3e-79	gb|AFF18816.1| glutathione transferase. partial [Dimocarpus longan]	2e-81	B9SPC9_RICCO/68-195 PF00043.20;GST_C;	1e-43	O	GO:0004364.glutathione transferase activity;GO:0004462.lactoylglutathione lyase activity;GO:0009734.auxin mediated signaling pathway;GO:0006950.response to stress;GO:0016829.lyase activity;GO:0006952.defense response;GO:0016740.transferase activity;GO:0009607.response to biotic stimulus;	EC:2.5.1.18	K00799	ko00480. Glutathione metabolism;ko00980. Metabolism of xenobiotics by cytochrome P450;ko00982. Drug metabolism - cytochrome P450;ko05204. Chemical carcinogenesis;
comp112920_c0_seq1	8.51	60.28	20.76	-2.82445	56.8863	4.62e-14	1.41e-11	-1.28658	6.57445	0.0103453	0.279984	715	sp|P02519|HSP11_SOYBN 17.3 kDa class I heat shock protein OS=Glycine max GN=HSP17.3-B PE=3 SV=1	4e-41	gnl|CDD|107229 cd06472. ACD_ScHsp26_like. Alpha crystallin domain (ACD) found in Saccharomyces cerevisiae (Sc) small heat shock protein (Hsp)26 and similar proteins. sHsps are molecular chaperones that suppress protein aggregation and protect against cell stress. and are generally active as large oligomers consisting of multiple subunits. ScHsp26 is temperature-regulated. it switches from an inac…	1e-35	tr|H6TB42|H6TB42_CITLA HSP18.1A OS=Citrullus lanatus PE=2 SV=1	2e-43	gb|ADU55789.1| HSP18.1A [Citrullus lanatus]	2e-43	E5FY23_9ROSA/54-157 PF00011.16;HSP20;	9e-31	-	GO:0006950.response to stress;GO:0005737.cytoplasm;	-	K13993	ko04141. Protein processing in endoplasmic reticulum;
comp92025_c0_seq1	15.05	32.07	23.11	-1.09146	12.0719	0.00051187	0.0353572	-0.618754	2.86118	0.0907411	1	721	sp|Q6WAU0|PULR_MENPI (+)-pulegone reductase OS=Mentha piperita PE=1 SV=1	3e-61	gnl|CDD|176255 cd08295. double_bond_reductase_like. Arabidopsis alkenal double bond reductase and leukotriene B4 12-hydroxydehydrogenase. This group includes proteins identified as the Arabidopsis alkenal double bond reductase and leukotriene B4 12-hydroxydehydrogenase. The Arabidopsis enzyme. a member of the medium chain dehydrogenase/reductase family. catalyzes the reduction of 7-8-double bond …	1e-79	tr|A5BKL3|A5BKL3_VITVI Putative uncharacterized protein OS=Vitis vinifera GN=VIT_05s0094g01120 PE=4 SV=1	5e-65	ref|XP_002279359.1| PREDICTED: NADP-dependent alkenal double bond reductase P2 [Vitis vinifera] emb|CAN61471.1| hypothetical protein VITISV_043825 [Vitis vinifera]	5e-65	A5BKL5_VITVI/164-299 PF00107.21;ADH_zinc_N;	1e-42	R	GO:0052579.(+)-pulegone reductase. (+)-isomenthone as substrate. activity;GO:0005737.cytoplasm;GO:0055114.oxidation-reduction process;GO:0005488.binding;GO:0070402.NADPH binding;GO:0042214.terpene metabolic process;GO:0052580.(+)-pulegone reductase. (-)-menthone as substrate. activity;GO:0008270.zinc ion binding;GO:0016491.oxidoreductase activity;	EC:1.3.1.74	K08070	-
CL3129Contig1	0.23	805.4	0.52	-11.7739	1107.38	8.23e-243	1.08e-238	-1.17688	3.39e-21	1	1	722	sp|Q39165|OLEO2_ARATH Oleosin 21.2 kDa OS=Arabidopsis thaliana GN=At5g40420 PE=1 SV=1	2e-27	gnl|CDD|110290 pfam01277. Oleosin. Oleosin.	3e-29	tr|A5B9G2|A5B9G2_VITVI Oleosin OS=Vitis vinifera GN=VIT_17s0000g09000 PE=3 SV=1	4e-28	ref|XP_002281381.1| PREDICTED: oleosin 18.2 kDa isoform 1 [Vitis vinifera] ref|XP_003634256.1| PREDICTED: oleosin 18.2 kDa isoform 2 [Vitis vinifera] emb|CAN80922.1| hypothetical protein VITISV_013175 [Vitis vinifera]	3e-28	OLEO2_ARATH/50-167 PF01277.12;Oleosin;	9e-22	-	GO:0016020.membrane;GO:0005811.lipid particle;GO:0016021.integral to membrane;GO:0012511.monolayer-surrounded lipid storage body;	-	-	-
CL5249Contig1	0.96	9.08	3.41	-3.24159	7.77751	0.00529007	0.24976	-1.82867	0.775247	0.378599	1	724	sp|P08820|ICIS_VICFA Subtilisin inhibitor (Fragment) OS=Vicia faba PE=1 SV=1	4e-15	gnl|CDD|201130 pfam00280. potato_inhibit. Potato inhibitor I family.	2e-18	tr|D7THJ9|D7THJ9_VITVI Putative uncharacterized protein OS=Vitis vinifera GN=VIT_08s0007g00820 PE=4 SV=1	5e-23	ref|XP_002269887.1| PREDICTED: subtilisin inhibitor 1 [Vitis vinifera] emb|CBI30515.3| unnamed protein product [Vitis vinifera]	5e-23	D7THJ9_VITVI/48-110 PF00280.13;potato_inhibit;	2e-20	-	GO:0009611.response to wounding;GO:0010466.negative regulation of peptidase activity;GO:0005515.protein binding;GO:0004867.serine-type endopeptidase inhibitor activity;GO:0005576.extracellular region;GO:0030414.peptidase inhibitor activity;	-	-	-
comp103316_c0_seq2	9.82	23.95	16.41	-1.28623	10.4252	0.00124309	0.0758888	-0.74078	2.39285	0.121891	1	730	-	-	-	-	-	-	-	-	-	-	-	-	-	-	-
comp111249_c0_seq5	1.71	10.86	0.63	-2.66696	8.42237	0.00370632	0.18765	1.44057	3.1e-20	1	1	745	-	-	-	-	-	-	-	-	-	-	-	-	-	-	-
CL7748Contig1	2.03	666.39	2.83	-8.35874	909.799	7.27e-200	5.6e-196	-0.479322	0.0106387	0.917848	1	752	sp|P82781|DEF03_ARATH Putative defensin-like protein 3 OS=Arabidopsis thaliana GN=LCR71 PE=3 SV=2	5e-06	gnl|CDD|109365 pfam00304. Gamma-thionin. Gamma-thionin family.	2e-13	tr|Q5QJ49|Q5QJ49_NICAT Defensin (Fragment) OS=Nicotiana attenuata PE=2 SV=1	5e-06	-	-	Q93WS9_MUSAC/3-49 PF00304.15;Gamma-thionin;	2e-06	-	GO:0006952.defense response;	-	-	-
CL16721Contig1	0.49	11.81	8.13	-4.59108	12.5893	0.000387969	0.0277511	-4.0524	6.39584	0.0114388	0.303059	754	-	-	-	-	-	-	-	-	-	-	-	-	-	-	-
CL19416Contig1	3.05	20.67	1.28	-2.76066	18.0172	2.19e-05	0.00211056	1.25267	0.035399	0.850762	1	755	sp|P46417|GSTX3_SOYBN Glutathione S-transferase 3 OS=Glycine max GN=GST3 PE=1 SV=1	5e-80	gnl|CDD|198294 cd03185. GST_C_Tau. C-terminal. alpha helical domain of Class Tau Glutathione S-transferases. Glutathione S-transferase (GST) C-terminal domain family. Class Tau subfamily; GSTs are cytosolic dimeric proteins involved in cellular detoxification by catalyzing the conjugation of glutathione (GSH) with a wide range of endogenous and xenobiotic alkylating agents. including carcinogens.…	4e-43	tr|F6HR78|F6HR78_VITVI Putative uncharacterized protein OS=Vitis vinifera GN=VIT_19s0093g00310 PE=3 SV=1	2e-85	ref|XP_002264437.1| PREDICTED: probable glutathione S-transferase [Vitis vinifera]	2e-85	B5M1Y9_RHEAU/72-196 PF00043.20;GST_C;	3e-35	O	GO:0004364.glutathione transferase activity;GO:0009734.auxin mediated signaling pathway;GO:0016740.transferase activity;	EC:2.5.1.18	K00799	ko00480. Glutathione metabolism;ko00980. Metabolism of xenobiotics by cytochrome P450;ko00982. Drug metabolism - cytochrome P450;ko05204. Chemical carcinogenesis;
comp77266_c0_seq1	60.17	142.91	61.02	-1.24799	65.8523	4.86e-16	1.73e-13	-0.0202378	0.914178	0.339008	1	756	sp|P49099|CYB5S_TOBAC Cytochrome b5. seed isoform OS=Nicotiana tabacum PE=2 SV=1	2e-29	gnl|CDD|201057 pfam00173. Cyt-b5. Cytochrome b5-like Heme/Steroid binding domain. This family includes heme binding domains from a diverse range of proteins. This family also includes proteins that bind to steroids. The family includes progesterone receptors. Many members of this subfamily are membrane anchored by an N-terminal transmembrane alpha helix. This family also includes a domain in some…	7e-32	tr|Q2QVN9|Q2QVN9_ORYSJ Cytochrome b5-like Heme/Steroid binding domain containing protein. expressed OS=Oryza sativa subsp. japonica GN=Os12g0223300 PE=2 SV=1	2e-41	ref|NP_001066421.1| Os12g0223300 [Oryza sativa Japonica Group] gb|ABA96777.1| Cytochrome b5-like Heme/Steroid binding domain containing protein. expressed [Oryza sativa Japonica Group] gb|ABA96778.1| Cytochrome b5-like Heme/Steroid binding domain containing protein. expressed [Oryza sativa Japonica Group] dbj|BAF29440.1| Os12g0223300 [Oryza sativa Japonica Group] gb|EAZ20004.1| hypothetical prote…	2e-41	C5YTR8_SORBI/8-83 PF00173.23;Cyt-b5;	2e-31	C	GO:0016020.membrane;GO:0006810.transport;GO:0005792.microsome;GO:0005783.endoplasmic reticulum;GO:0020037.heme binding;GO:0046872.metal ion binding;GO:0022900.electron transport chain;GO:0016021.integral to membrane;GO:0005789.endoplasmic reticulum membrane;	-	-	-
comp90437_c0_seq1	8.14	21.43	13.31	-1.39653	10.0431	0.00152921	0.0897138	-0.70941	1.72101	0.189563	1	757	sp|Q9FPT1|UBP12_ARATH Ubiquitin carboxyl-terminal hydrolase 12 OS=Arabidopsis thaliana GN=UBP12 PE=1 SV=2	1e-107	-	-	tr|I1NE39|I1NE39_SOYBN Uncharacterized protein OS=Glycine max PE=4 SV=1	1e-114	ref|XP_002524120.1| Ubiquitin carboxyl-terminal hydrolase. putative [Ricinus communis] gb|EEF38330.1| Ubiquitin carboxyl-terminal hydrolase. putative [Ricinus communis]	3e-114	D7T3A6_VITVI/58-178 PF00917.21;MATH;	2e-74	-	GO:0016787.hydrolase activity;GO:0006511.ubiquitin-dependent protein catabolic process;GO:0004221.ubiquitin thiolesterase activity;	EC:3.1.2.15	K11838	ko05168. Herpes simplex infection;ko05169. Epstein-Barr virus infection;ko05203. Viral carcinogenesis;
CL16724Contig1	1.93	13.28	7.01	-2.78258	11.0171	0.00090274	0.057583	-1.86081	2.6675	0.102416	1	757	sp|Q9SA16|P2A09_ARATH Protein PHLOEM PROTEIN 2-LIKE A9 OS=Arabidopsis thaliana GN=PP2A9 PE=2 SV=1	2e-33	-	-	tr|F4I2R3|F4I2R3_ARATH Phloem protein 2-A10 OS=Arabidopsis thaliana GN=PP2-A10 PE=4 SV=1	4e-34	ref|NP_683296.1| phloem protein 2-A10 [Arabidopsis thaliana] gb|AEE28548.1| phloem protein 2-A10 [Arabidopsis thaliana]	4e-34	D7KKM6_ARALL/24-182 PF14299.1;PP2;	4e-35	-	-	-	-	-
CL16725Contig1	11.1	28.47	5.13	-1.35888	13.3495	0.000258496	0.0193912	1.11353	0.780594	0.37696	1	758	sp|Q94B55|XB31_ARATH Putative E3 ubiquitin-protein ligase XBAT31 OS=Arabidopsis thaliana GN=XBAT31 PE=2 SV=1	2e-105	gnl|CDD|29261 cd00204. ANK. ankyrin repeats; ankyrin repeats mediate protein-protein interactions in very diverse families of proteins. The number of ANK repeats in a protein can range from 2 to over 20 (ankyrins. for example). ANK repeats may occur in combinations with other types of domains. The structural repeat unit contains two antiparallel helices and a beta-hairpin. repeats are stacked in …	3e-32	tr|A5C881|A5C881_VITVI Putative uncharacterized protein OS=Vitis vinifera GN=VITISV_035533 PE=4 SV=1	2e-124	emb|CAN68756.1| hypothetical protein VITISV_035533 [Vitis vinifera]	2e-124	D7SKH4_VITVI/83-188 PF12796.2;Ank_2;	2e-62	MRT	GO:0046872.metal ion binding;GO:0008270.zinc ion binding;	-	-	-
CL385Contig1	0.03	10.34	0	-8.42906	11.8995	0.000561479	0.0382387	Inf	0	1	1	760	-	-	-	-	-	-	-	-	-	-	-	-	-	-	-
CL1291Contig2	2.94	14.54	1.55	-2.30614	10.5274	0.00117619	0.0723807	0.923548	9.55e-21	1	1	764	-	-	-	-	tr|B9H0C9|B9H0C9_POPTR Predicted protein (Fragment) OS=Populus trichocarpa GN=POPTRDRAFT_855759 PE=3 SV=1	2e-19	-	-	Q4F8K0_EUCGL/40-117 PF01357.16;Pollen_allerg_1;	3e-13	-	GO:0009664.plant-type cell wall organization;GO:0005576.extracellular region;	-	-	-
comp120353_c0_seq8	6.03	26.48	0.4	-2.13467	19.1656	1.2e-05	0.00121646	3.91409	2.59069	0.107493	1	768	-	-	gnl|CDD|197383 cd10017. B3_DNA. Plant-specific B3-DNA binding domain. The plant-specific B3 DNA binding domain superfamily includes the well-characterized auxin response factor (ARF) and the LAV (Leafy cotyledon2 [LEC2]-Abscisic acid insensitive3 [ABI3]-VAL) families. as well as the RAV (Related to ABI3 and VP1) and REM (REproductive Meristem) families. LEC2 and ABI3 have been shown to be involve…	9e-23	-	-	-	-	Y1235_ORYSJ/289-381 PF02362.16;B3;	5e-17	-	-	-	-	-
CL16539Contig1	2.04	28.41	10.31	-3.79976	30.8012	2.86e-08	4.76e-06	-2.3374	5.69452	0.017018	0.41623	777	-	-	-	-	tr|B9GLS1|B9GLS1_POPTR Predicted protein OS=Populus trichocarpa GN=POPTRDRAFT_639757 PE=4 SV=1	4e-33	ref|XP_002299164.1| predicted protein [Populus trichocarpa] gb|EEE83969.1| predicted protein [Populus trichocarpa]	4e-33	B9GLS1_POPTR/1-89 PB006955; Pfam-B_6955;	8e-34	-	-	-	-	-
comp102483_c0_seq6	4.6	99.91	3.6	-4.44092	120.963	3.89e-28	2.6e-25	0.353637	5.31e-27	1	1	782	-	-	gnl|CDD|201924 pfam01693. Cauli_VI. Caulimovirus viroplasmin. This family consists of various caulimovirus viroplasmin proteins. The viroplasmin protein is encoded by gene VI and is the main component of viral inclusion bodies or viroplasms. Inclusions are the site of viral assembly. DNA synthesis and accumulation. Two domains exist within gene VI corresponding approximately to the 5' third and m…	5e-13	-	-	-	-	A5BTX8_VITVI/30-73 PF01693.11;Cauli_VI;	5e-08	-	-	-	-	-
comp117416_c0_seq1	11.35	30.17	11.44	-1.41042	14.7745	0.000121162	0.00980896	-0.0113948	0.0525389	0.818703	1	784	-	-	-	-	tr|F6I2B2|F6I2B2_VITVI Putative uncharacterized protein OS=Vitis vinifera GN=VIT_00s0555g00020 PE=3 SV=1	2e-36	emb|CBI38443.3| unnamed protein product [Vitis vinifera]	1e-36	D7U6S3_VITVI/92-265 PF00067.17;p450;	1e-39	-	GO:0009055.electron carrier activity;GO:0020037.heme binding;GO:0016705.oxidoreductase activity. acting on paired donors. with incorporation or reduction of molecular oxygen;GO:0005506.iron ion binding;GO:0055114.oxidation-reduction process;	-	-	-
CL16664Contig1	0.05	11.18	0.71	-7.80478	12.9906	0.000313066	0.0229583	-3.82782	2.31e-20	1	1	798	-	-	gnl|CDD|147016 pfam04654. DUF599. Protein of unknown function. DUF599. This family includes several uncharacterized proteins.	1e-77	tr|A5C5T0|A5C5T0_VITVI Putative uncharacterized protein OS=Vitis vinifera GN=VIT_04s0008g02760 PE=4 SV=1	1e-119	ref|XP_002283089.1| PREDICTED: uncharacterized protein LOC100259505 [Vitis vinifera] emb|CAN79714.1| hypothetical protein VITISV_027503 [Vitis vinifera]	9e-120	A5C5T0_VITVI/10-222 PF04654.7;DUF599;	2e-113	-	-	-	-	-
CL16694Contig1	0.37	17.49	0.88	-5.56286	20.6803	5.43e-06	0.000592657	-1.24998	8.27e-27	1	1	824	sp|Q9FYK2|CML25_ARATH Probable calcium-binding protein CML25 OS=Arabidopsis thaliana GN=CML25 PE=2 SV=1	4e-39	gnl|CDD|185504 PTZ00184. PTZ00184. calmodulin; Provisional.	3e-32	tr|A9NZH0|A9NZH0_PICSI Putative uncharacterized protein OS=Picea sitchensis PE=2 SV=1	9e-45	gb|ABK26031.1| unknown [Picea sitchensis]	8e-45	C6T3C6_SOYBN/8-146 PF13499.1;EF_hand_5;	4e-17	TZD	GO:0005509.calcium ion binding;	-	K02183	ko04020. Calcium signaling pathway;ko04070. Phosphatidylinositol signaling system;ko04114. Oocyte meiosis;ko04270. Vascular smooth muscle contraction;ko04626. Plant-pathogen interaction;ko04713. Circadian entrainment;ko04720. Long-term potentiation;ko04722. Neurotrophin signaling pathway;ko04728. Dopaminergic synapse;ko04740. Olfactory transduction;ko04744. Phototransduction;ko04745. Phototransdu…
CL7945Contig1	0.05	153.24	2.68	-11.5816	208.906	2.38e-47	2.75e-44	-5.74416	1.29028	0.255997	1	832	sp|P46515|LEA11_HELAN 11 kDa late embryogenesis abundant protein OS=Helianthus annuus PE=2 SV=1	2e-18	gnl|CDD|146413 pfam03760. LEA_1. Late embryogenesis abundant (LEA) group 1. Family members are conserved along the entire coding region. especially within the hydrophobic internal 20 amino acid motif. which may be repeated.	2e-25	tr|Q56UQ3|Q56UQ3_BRANA Group I late embryogenesis abundant protein OS=Brassica napus PE=2 SV=1	2e-22	gb|AAT77223.1| group I late embryogenesis abundant protein [Brassica napus]	1e-22	Q1XAU0_SISIR/1-73 PF03760.10;LEA_1;	7e-23	-	GO:0009790.embryo development;GO:0006950.response to stress;	-	-	-
comp78286_c0_seq1	2.31	30.33	5.34	-3.71478	32.6614	1.1e-08	1.94e-06	-1.20895	0.961297	0.32686	1	835	sp|P42730|CLPB1_ARATH Chaperone protein ClpB1 OS=Arabidopsis thaliana GN=CLPB1 PE=1 SV=2	2e-100	-	-	tr|I1MT57|I1MT57_SOYBN Uncharacterized protein OS=Glycine max PE=4 SV=1	1e-108	ref|XP_003549562.1| PREDICTED: chaperone protein ClpB1-like [Glycine max]	1e-108	Q9ZT13_TOBAC/97-147 PF02861.15;Clp_N;	6e-21	-	GO:0005524.ATP binding;GO:0006950.response to stress;GO:0009408.response to heat;GO:0005737.cytoplasm;GO:0000166.nucleotide binding;GO:0019538.protein metabolic process;GO:0016485.protein processing;GO:0017111.nucleoside-triphosphatase activity;	-	K03695	-
CL1Contig18	8.44	32.32	12.81	-1.93711	21.7438	3.12e-06	0.000363327	-0.601956	1.29959	0.254289	1	837	sp|Q39173|P2_ARATH NADP-dependent alkenal double bond reductase P2 OS=Arabidopsis thaliana GN=P2 PE=2 SV=2	5e-96	gnl|CDD|176255 cd08295. double_bond_reductase_like. Arabidopsis alkenal double bond reductase and leukotriene B4 12-hydroxydehydrogenase. This group includes proteins identified as the Arabidopsis alkenal double bond reductase and leukotriene B4 12-hydroxydehydrogenase. The Arabidopsis enzyme. a member of the medium chain dehydrogenase/reductase family. catalyzes the reduction of 7-8-double bond …	5e-131	tr|A5BKL3|A5BKL3_VITVI Putative uncharacterized protein OS=Vitis vinifera GN=VIT_05s0094g01120 PE=4 SV=1	2e-104	ref|XP_002279359.1| PREDICTED: NADP-dependent alkenal double bond reductase P2 [Vitis vinifera] emb|CAN61471.1| hypothetical protein VITISV_043825 [Vitis vinifera]	2e-104	-	-	R	GO:0019439.aromatic compound catabolic process;GO:0052579.(+)-pulegone reductase. (+)-isomenthone as substrate. activity;GO:0005737.cytoplasm;GO:0055114.oxidation-reduction process;GO:0005488.binding;GO:0070402.NADPH binding;GO:0042214.terpene metabolic process;GO:0009636.response to toxin;GO:0052580.(+)-pulegone reductase. (-)-menthone as substrate. activity;GO:0008270.zinc ion binding;GO:001649…	EC:1.3.1.74	K08070	-
CL1Contig1540	2.55	84.06	0.5	-5.04285	105.441	9.78e-25	5.47e-22	2.3505	0.202226	0.65293	1	854	sp|Q9XFK7|MFT_ARATH Protein MOTHER of FT and TF 1 OS=Arabidopsis thaliana GN=MFT PE=1 SV=1	4e-75	gnl|CDD|177765 PLN00169. PLN00169. CETS family protein; Provisional.	3e-71	tr|A9NQ58|A9NQ58_PICSI Putative uncharacterized protein OS=Picea sitchensis PE=2 SV=1	7e-84	gb|ABK22769.1| unknown [Picea sitchensis] gb|ACN40175.1| unknown [Picea sitchensis]	6e-84	A9NQ58_PICSI/24-164 PF01161.15;PBP;	2e-65	R	GO:0009908.flower development;GO:0030154.cell differentiation;GO:0007275.multicellular organismal development;GO:0005737.cytoplasm;	-	-	-
CL17732Contig1	2.53	11.15	0.14	-2.13983	7.21078	0.00724669	0.324346	4.17564	0.504104	0.477702	1	860	sp|O22152|YAB1_ARATH Axial regulator YABBY 1 OS=Arabidopsis thaliana GN=YAB1 PE=1 SV=1	2e-75	gnl|CDD|113458 pfam04690. YABBY. YABBY protein. YABBY proteins are a group of plant-specific transcription involved in the specification of abaxial polarity in lateral organs.	6e-79	tr|D7TN10|D7TN10_VITVI Putative uncharacterized protein OS=Vitis vinifera GN=VIT_02s0154g00070 PE=4 SV=1	1e-101	ref|XP_002266233.1| PREDICTED: axial regulator YABBY 1 [Vitis vinifera] emb|CBI31883.3| unnamed protein product [Vitis vinifera]	9e-102	D7TN10_VITVI/9-175 PF04690.8;YABBY;	3e-81	-	GO:0003677.DNA binding;	-	-	-
CL1845Contig1	0.05	6.62	1.74	-7.04876	6.77312	0.00925411	0.391935	-5.12102	0.403982	0.52504	1	864	-	-	gnl|CDD|202862 pfam04043. PMEI. Plant invertase/pectin methylesterase inhibitor. This domain inhibits pectin methylesterases (PMEs) and invertases through formation of a non-covalent 1:1 complex. It has been implicated in the regulation of fruit development. carbohydrate metabolism and cell wall extension. It may also be involved in inhibiting microbial pathogen PMEs. It has been observed that it…	6e-20	-	-	-	-	-	-	-	-	-	-	-
comp93386_c0_seq1	2.27	29.26	5.14	-3.68817	31.3259	2.18e-08	3.7e-06	-1.17908	0.863852	0.352663	1	868	sp|P42730|CLPB1_ARATH Chaperone protein ClpB1 OS=Arabidopsis thaliana GN=CLPB1 PE=1 SV=2	4e-106	gnl|CDD|163223 TIGR03346. chaperone_ClpB. ATP-dependent chaperone ClpB. Members of this protein family are the bacterial ATP-dependent chaperone ClpB. This protein belongs to the AAA family. ATPases associated with various cellular activities (pfam00004). This molecular chaperone does not act as a protease. but rather serves to disaggregate misfolded and aggregated proteins.	3e-65	tr|I1MT57|I1MT57_SOYBN Uncharacterized protein OS=Glycine max PE=4 SV=1	2e-114	ref|XP_003549562.1| PREDICTED: chaperone protein ClpB1-like [Glycine max]	2e-114	Q9ZT13_TOBAC/97-147 PF02861.15;Clp_N;	6e-21	-	GO:0005524.ATP binding;GO:0006950.response to stress;GO:0009408.response to heat;GO:0005737.cytoplasm;GO:0000166.nucleotide binding;GO:0019538.protein metabolic process;GO:0016485.protein processing;GO:0017111.nucleoside-triphosphatase activity;	-	K03695	-
comp96239_c0_seq1	0.09	132.13	2.16	-10.5197	179.65	5.78e-41	5.86e-38	-4.58496	0.719518	0.396302	1	871	sp|P27396|HSP11_DAUCA 17.8 kDa class I heat shock protein OS=Daucus carota PE=3 SV=1	6e-58	gnl|CDD|107229 cd06472. ACD_ScHsp26_like. Alpha crystallin domain (ACD) found in Saccharomyces cerevisiae (Sc) small heat shock protein (Hsp)26 and similar proteins. sHsps are molecular chaperones that suppress protein aggregation and protect against cell stress. and are generally active as large oligomers consisting of multiple subunits. ScHsp26 is temperature-regulated. it switches from an inac…	2e-41	tr|C9EIM4|C9EIM4_9ROSA CI small heat shock protein 2 OS=Prunus salicina PE=2 SV=1	6e-58	gb|ACV93249.1| CI small heat shock protein 2 [Prunus salicina]	6e-58	B9HT33_POPTR/58-161 PF00011.16;HSP20;	9e-44	O	GO:0006950.response to stress;GO:0005737.cytoplasm;	-	K13993	ko04141. Protein processing in endoplasmic reticulum;
comp96106_c0_seq1	0.09	131.89	2.15	-10.5171	179.319	6.83e-41	6.82e-38	-4.57827	0.710378	0.399318	1	872	sp|P27396|HSP11_DAUCA 17.8 kDa class I heat shock protein OS=Daucus carota PE=3 SV=1	6e-58	gnl|CDD|107229 cd06472. ACD_ScHsp26_like. Alpha crystallin domain (ACD) found in Saccharomyces cerevisiae (Sc) small heat shock protein (Hsp)26 and similar proteins. sHsps are molecular chaperones that suppress protein aggregation and protect against cell stress. and are generally active as large oligomers consisting of multiple subunits. ScHsp26 is temperature-regulated. it switches from an inac…	9e-44	tr|C9EIM4|C9EIM4_9ROSA CI small heat shock protein 2 OS=Prunus salicina PE=2 SV=1	6e-58	gb|ACV93249.1| CI small heat shock protein 2 [Prunus salicina]	6e-58	B9HT33_POPTR/58-161 PF00011.16;HSP20;	9e-44	O	GO:0006950.response to stress;GO:0005737.cytoplasm;	-	K13993	ko04141. Protein processing in endoplasmic reticulum;
CL17032Contig1	1.01	16	0.97	-3.98564	16.8371	4.07e-05	0.00366212	0.0582986	1.41e-20	1	1	873	sp|Q0WMZ5|OP162_ARATH Outer envelope pore protein 16-2. chloroplastic OS=Arabidopsis thaliana GN=OEP162 PE=1 SV=1	4e-61	-	-	tr|D7SY44|D7SY44_VITVI Putative uncharacterized protein OS=Vitis vinifera GN=VIT_05s0077g01190 PE=4 SV=1	5e-81	ref|XP_002276934.1| PREDICTED: uncharacterized protein LOC100263757 [Vitis vinifera] emb|CBI22901.3| unnamed protein product [Vitis vinifera]	5e-81	D7SY44_VITVI/28-177 PF02466.14;Tim17;	2e-66	-	GO:0016020.membrane;GO:0008565.protein transporter activity;GO:0016021.integral to membrane;GO:0005743.mitochondrial inner membrane;GO:0015031.protein transport;	-	-	-
CL2Contig13	0.14	9.11	0.27	-6.02395	9.90085	0.00165203	0.0955904	-0.947533	1.92e-20	1	1	875	-	-	-	-	tr|B9I9M6|B9I9M6_POPTR Predicted protein OS=Populus trichocarpa GN=POPTRDRAFT_824153 PE=4 SV=1	2e-30	ref|XP_002269552.2| PREDICTED: uncharacterized protein LOC100262313 [Vitis vinifera]	1e-30	Q9FWY8_ARATH/1-246 PB036367; Pfam-B_36367;	1e-27	-	-	-	-	-
comp99184_c0_seq1	0.09	11.32	0	-6.97473	13.0632	0.000301152	0.0222341	Inf	0	1	1	880	-	-	-	-	-	-	-	-	-	-	-	-	-	-	-
comp115340_c0_seq1	10.03	26.32	9.99	-1.39184	12.5617	0.000393743	0.0281334	0.00576502	0.025873	0.872211	1	903	-	-	-	-	tr|F6I2B2|F6I2B2_VITVI Putative uncharacterized protein OS=Vitis vinifera GN=VIT_00s0555g00020 PE=3 SV=1	1e-52	ref|XP_002263860.2| PREDICTED: cytochrome P450 93A1-like [Vitis vinifera]	9e-53	D7U6S3_VITVI/92-265 PF00067.17;p450;	2e-53	-	GO:0009055.electron carrier activity;GO:0046872.metal ion binding;GO:0020037.heme binding;GO:0016705.oxidoreductase activity. acting on paired donors. with incorporation or reduction of molecular oxygen;GO:0005506.iron ion binding;GO:0004497.monooxygenase activity;GO:0055114.oxidation-reduction process;GO:0016491.oxidoreductase activity;	-	-	-
comp104156_c0_seq1	0.09	11.24	0	-6.9645	12.9537	0.00031929	0.0233232	Inf	0	1	1	903	-	-	-	-	-	-	-	-	-	-	-	-	-	-	-
CL4197Contig1	10.3	39.98	5.27	-1.95663	27.5012	1.57e-07	2.33e-05	0.966769	0.45919	0.498003	1	904	-	-	gnl|CDD|107225 cd06468. p23_CacyBP. p23_like domain found in proteins similar to Calcyclin-Binding Protein(CacyBP)/Siah-1-interacting protein (SIP). CacyBP/SIP interacts with S100A6 (calcyclin). with some other members of the S100 family. with tubulin. and with Siah-1 and Skp-1. The latter two are components of the ubiquitin ligase that regulates beta-catenin degradation. The beta-catenin gene is…	2e-21	tr|B9S113|B9S113_RICCO Calcyclin-binding protein. putative OS=Ricinus communis GN=RCOM_0632630 PE=4 SV=1	4e-92	ref|XP_002519682.1| Calcyclin-binding protein. putative [Ricinus communis] gb|EEF42655.1| Calcyclin-binding protein. putative [Ricinus communis]	4e-92	A2WV80_ORYSI/160-220 PF05002.10;SGS;	4e-31	T	-	-	K04507	ko04310. Wnt signaling pathway;
comp105739_c0_seq1	0.25	17.56	2	-6.13422	21.1382	4.27e-06	0.000480694	-3	0.402063	0.526026	1	904	sp|Q84VY3|STAD6_ARATH Acyl-[acyl-carrier-protein] desaturase 6. chloroplastic OS=Arabidopsis thaliana GN=S-ACP-DES6 PE=2 SV=2	2e-142	gnl|CDD|177774 PLN00179. PLN00179. acyl- [acyl-carrier protein] desaturase.	0	tr|F6H099|F6H099_VITVI Acyl-[acyl-carrier-protein] desaturase OS=Vitis vinifera GN=VIT_18s0001g15460 PE=3 SV=1	5e-145	ref|XP_002264795.1| PREDICTED: acyl-[acyl-carrier-protein] desaturase 6. chloroplastic [Vitis vinifera]	4e-145	B5AY36_RICCO/57-389 PF03405.9;FA_desaturase_2;	1e-137	-	GO:0046914.transition metal ion binding;GO:0055114.oxidation-reduction process;GO:0045300.acyl-[acyl-carrier-protein] desaturase activity;GO:0006631.fatty acid metabolic process;GO:0006633.fatty acid biosynthetic process;GO:0009536.plastid;GO:0008610.lipid biosynthetic process;GO:0009507.chloroplast;GO:0016491.oxidoreductase activity;	EC:1.14.19.2	K03921	ko00061. Fatty acid biosynthesis;ko01040. Biosynthesis of unsaturated fatty acids;
comp110769_c0_seq1	0.25	17.71	2.05	-6.14649	21.3442	3.84e-06	0.000435851	-3.03562	0.439775	0.507231	1	905	sp|Q84VY3|STAD6_ARATH Acyl-[acyl-carrier-protein] desaturase 6. chloroplastic OS=Arabidopsis thaliana GN=S-ACP-DES6 PE=2 SV=2	1e-139	gnl|CDD|177774 PLN00179. PLN00179. acyl- [acyl-carrier protein] desaturase.	0	tr|F6H099|F6H099_VITVI Acyl-[acyl-carrier-protein] desaturase OS=Vitis vinifera GN=VIT_18s0001g15460 PE=3 SV=1	1e-140	ref|XP_002264795.1| PREDICTED: acyl-[acyl-carrier-protein] desaturase 6. chloroplastic [Vitis vinifera]	1e-140	B5AY36_RICCO/57-389 PF03405.9;FA_desaturase_2;	1e-137	-	GO:0046914.transition metal ion binding;GO:0055114.oxidation-reduction process;GO:0045300.acyl-[acyl-carrier-protein] desaturase activity;GO:0006631.fatty acid metabolic process;GO:0006633.fatty acid biosynthetic process;GO:0009536.plastid;GO:0008610.lipid biosynthetic process;GO:0009507.chloroplast;GO:0016491.oxidoreductase activity;	EC:1.14.19.2	K03921	ko00061. Fatty acid biosynthesis;ko01040. Biosynthesis of unsaturated fatty acids;
comp120550_c0_seq13	12.68	25.69	12.2	-1.01865	8.79744	0.00301653	0.158555	0.0556736	0.0200428	0.887418	1	922	-	-	-	-	-	-	-	-	-	-	-	-	-	-	-
comp111603_c0_seq2	8.44	54.29	11.5	-2.68537	49.2428	2.26e-12	6.03e-10	-0.446319	0.733595	0.39172	1	925	sp|Q6ID70|Y3377_ARATH Uncharacterized protein At3g03773 OS=Arabidopsis thaliana GN=At3g03773 PE=1 SV=1	2e-27	gnl|CDD|107222 cd06465. p23_hB-ind1_like. p23_like domain found in human (h) butyrate-induced transcript 1 (B-ind1) and similar proteins. hB-ind1 participates in signaling by the small GTPase Rac1. It binds to Rac1 and enhances different Rac1 effects including activation of nuclear factor (NF) kappaB and activation of c-Jun N-terminal kinase (JNK). hB-ind1 also plays a part in the RNA replication…	1e-36	tr|A5AKK7|A5AKK7_VITVI Putative uncharacterized protein OS=Vitis vinifera GN=VITISV_015756 PE=4 SV=1	3e-53	ref|XP_002276982.1| PREDICTED: uncharacterized protein OsI_027940-like isoform 1 [Vitis vinifera]	5e-56	A5AKK7_VITVI/15-89 PF04969.11;CS;	3e-34	-	-	-	-	-
comp110242_c0_seq1	0.04	15.96	6.52	-8.64024	19.5852	9.62e-06	0.00099741	-7.34873	5.63352	0.0176202	0.427998	930	sp|P09189|HSP7C_PETHY Heat shock cognate 70 kDa protein OS=Petunia hybrida GN=HSP70 PE=2 SV=1	8e-123	gnl|CDD|185395 PTZ00009. PTZ00009. heat shock 70 kDa protein; Provisional.	1e-149	tr|F6HLD8|F6HLD8_VITVI Putative uncharacterized protein OS=Vitis vinifera GN=VIT_08s0007g00130 PE=3 SV=1	1e-122	ref|XP_002263599.1| PREDICTED: heat shock cognate 70 kDa protein isoform 1 [Vitis vinifera]	9e-123	B9RGN3_RICCO/8-617 PF00012.15;HSP70;	7e-117	O	GO:0005524.ATP binding;GO:0000166.nucleotide binding;GO:0006950.response to stress;	-	K03283	ko03040. Spliceosome;ko04010. MAPK signaling pathway;ko04141. Protein processing in endoplasmic reticulum;ko04144. Endocytosis;ko04612. Antigen processing and presentation;ko05134. Legionellosis;ko05145. Toxoplasmosis;ko05162. Measles;ko05164. Influenza A;ko05169. Epstein-Barr virus infection;
comp120554_c0_seq9	4.87	19.71	2.08	-2.01693	13.1754	0.000283642	0.0210722	1.22734	0.201921	0.653174	1	930	-	-	-	-	-	-	-	-	-	-	-	-	-	-	-
comp109452_c0_seq1	8.32	53.46	11.39	-2.6838	48.4419	3.4e-12	8.88e-10	-0.453112	0.738193	0.39024	1	938	sp|Q6ID70|Y3377_ARATH Uncharacterized protein At3g03773 OS=Arabidopsis thaliana GN=At3g03773 PE=1 SV=1	2e-27	gnl|CDD|107222 cd06465. p23_hB-ind1_like. p23_like domain found in human (h) butyrate-induced transcript 1 (B-ind1) and similar proteins. hB-ind1 participates in signaling by the small GTPase Rac1. It binds to Rac1 and enhances different Rac1 effects including activation of nuclear factor (NF) kappaB and activation of c-Jun N-terminal kinase (JNK). hB-ind1 also plays a part in the RNA replication…	1e-36	tr|A5AKK7|A5AKK7_VITVI Putative uncharacterized protein OS=Vitis vinifera GN=VITISV_015756 PE=4 SV=1	3e-53	ref|XP_002276982.1| PREDICTED: uncharacterized protein OsI_027940-like isoform 1 [Vitis vinifera]	6e-56	A5AKK7_VITVI/15-89 PF04969.11;CS;	3e-34	-	-	-	-	-
comp109228_c1_seq1	0.26	30.47	0	-6.87273	38.8678	4.54e-10	9.36e-08	Inf	0	1	1	939	sp|Q9SFD8|NFYB9_ARATH Nuclear transcription factor Y subunit B-9 OS=Arabidopsis thaliana GN=NFYB9 PE=1 SV=2	6e-58	gnl|CDD|201453 pfam00808. CBFD_NFYB_HMF. Histone-like transcription factor (CBF/NF-Y) and archaeal histone. This family includes archaebacterial histones and histone like transcription factors from eukaryotes.	9e-24	tr|A3KLH9|A3KLH9_THECC Leafy cotyledon1-like protein OS=Theobroma cacao GN=lec1-l PE=2 SV=1	7e-83	emb|CAM35799.1| leafy cotyledon1-like protein [Theobroma cacao]	6e-83	A9P3Y2_9TRAC/28-93 PF00808.18;CBFD_NFYB_HMF;	5e-35	K	GO:0005634.nucleus;GO:0003677.DNA binding;GO:0006355.regulation of transcription. DNA-dependent;GO:0043565.sequence-specific DNA binding;GO:0005622.intracellular;GO:0006351.transcription. DNA-dependent;	-	-	-
CL1Contig191	0.68	19.86	0.67	-4.86819	23.0075	1.61e-06	0.000199545	0.0213737	2.39e-21	1	1	943	sp|Q94A20|BI1L_ARATH BI1-like protein OS=Arabidopsis thaliana GN=At4g15470 PE=2 SV=1	3e-63	gnl|CDD|198411 cd10429. GAAP_like. Golgi antiapoptotic protein. GAAP (or transmembrane BAX inhibitor motif containing 4) is a regulator of apoptosis that is related to the BAX inhibitor (BI)-1 like family of small transmembrane proteins. which have been shown to have an antiapoptotic effect either by stimulating the antiapoptotic function of Bcl-2. a well-characterized oncogene. or by inhibiting …	5e-76	tr|B9SFF7|B9SFF7_RICCO Transmembrane BAX inhibitor motif-containing protein. putative OS=Ricinus communis GN=RCOM_0646030 PE=4 SV=1	5e-106	ref|XP_002524726.1| Transmembrane BAX inhibitor motif-containing protein. putative [Ricinus communis] gb|EEF37569.1| Transmembrane BAX inhibitor motif-containing protein. putative [Ricinus communis]	5e-106	C5X172_SORBI/38-245 PF01027.15;Bax1-I;	2e-92	T	GO:0016020.membrane;GO:0016021.integral to membrane;	-	K06890	-
comp118076_c0_seq5	10.75	31.25	0.34	-1.53952	16.7797	4.2e-05	0.00376163	4.98266	6.46803	0.0109832	0.293963	956	-	-	gnl|CDD|147290 pfam05030. SSXT. SSXT protein (N-terminal region). The SSXT or SS18 protein is involved in synovial sarcoma in humans. A SYT-SSX fusion gene resulting from the chromosomal translocation t(X;18) (p11;q11) is characteristic of synovial sarcomas. This translocation fuses the SSXT (SYT) gene from chromosome 18 to either of two homologous genes at Xp11. SSX1 or SSX2.	5e-12	tr|F6HVK9|F6HVK9_VITVI Putative uncharacterized protein OS=Vitis vinifera GN=VIT_14s0081g00200 PE=4 SV=1	6e-80	ref|XP_002263259.1| PREDICTED: uncharacterized protein LOC100253609 [Vitis vinifera]	5e-80	C6TGJ5_SOYBN/16-78 PF05030.7;SSXT;	2e-27	-	-	-	-	-
CL22532Contig1	1.21	44.9	0.6	-5.21364	55.7529	8.22e-14	2.45e-11	1.01197	1.18e-21	1	1	960	sp|P24805|TSJT1_TOBAC Stem-specific protein TSJT1 OS=Nicotiana tabacum GN=TSJT1 PE=2 SV=1	3e-34	gnl|CDD|204937 pfam12481. DUF3700. Aluminium induced protein. This domain family is found in eukaryotes. and is approximately 120 amino acids in length. There are two conserved sequence motifs: YGL and LRDR. This family is related to GATase enzyme domains.	4e-130	tr|Q6UK15|Q6UK15_GOSHI Al-induced protein OS=Gossypium hirsutum PE=2 SV=1	3e-133	gb|AAQ74889.1| Al-induced protein [Gossypium hirsutum]	3e-133	Q5MCR8_9ASTR/2-226 PF12481.3;DUF3700;	4e-130	-	-	-	-	-
CL17069Contig1	0.94	8.34	0.64	-3.14931	6.86959	0.00876749	0.376568	0.554589	2.26e-20	1	1	961	-	-	-	-	-	-	-	-	-	-	-	-	-	K14432	ko04075. Plant hormone signal transduction;
comp112414_c0_seq3	9.94	61.9	9.98	-2.63862	55.6719	8.56e-14	2.55e-11	-0.00579396	0.0314261	0.859293	1	963	sp|Q9SYG1|HS174_ARATH 17.4 kDa class III heat shock protein OS=Arabidopsis thaliana GN=HSP17.4B PE=2 SV=1	5e-49	gnl|CDD|200926 pfam00011. HSP20. Hsp20/alpha crystallin family.	1e-25	tr|F6HXP8|F6HXP8_VITVI Putative uncharacterized protein OS=Vitis vinifera GN=VIT_09s0002g00640 PE=3 SV=1	5e-68	ref|XP_002268705.1| PREDICTED: 17.4 kDa class III heat shock protein [Vitis vinifera]	4e-68	A5BUU6_VITVI/85-190 PF00011.16;HSP20;	1e-49	-	GO:0006950.response to stress;GO:0005737.cytoplasm;	-	K13993	ko04141. Protein processing in endoplasmic reticulum;
comp110938_c0_seq1	9.89	62.08	10.01	-2.65009	56.0187	7.18e-14	2.15e-11	-0.0173995	0.0380136	0.845416	1	964	sp|Q9SYG1|HS174_ARATH 17.4 kDa class III heat shock protein OS=Arabidopsis thaliana GN=HSP17.4B PE=2 SV=1	5e-49	gnl|CDD|200926 pfam00011. HSP20. Hsp20/alpha crystallin family.	2e-27	tr|F6HXP8|F6HXP8_VITVI Putative uncharacterized protein OS=Vitis vinifera GN=VIT_09s0002g00640 PE=3 SV=1	5e-68	ref|XP_002268705.1| PREDICTED: 17.4 kDa class III heat shock protein [Vitis vinifera]	4e-68	A5BUU6_VITVI/85-190 PF00011.16;HSP20;	1e-49	-	GO:0006950.response to stress;GO:0005737.cytoplasm;	-	K13993	ko04141. Protein processing in endoplasmic reticulum;
CL17640Contig1	2.16	177.14	2.4	-6.35771	234.901	5.09e-53	6.79e-50	-0.152003	1.82e-22	1	1	970	-	-	gnl|CDD|191295 pfam05512. AWPM-19. AWPM-19-like family. Members of this family are 19 kDa membrane proteins. The levels of the plant protein AWPM-19 increase dramatically when there is an increase level of abscisic acid. The increase presence of this protein leads to greater tolerance of freezing.	2e-52	tr|A5AWL2|A5AWL2_VITVI Putative uncharacterized protein OS=Vitis vinifera GN=VITISV_041433 PE=4 SV=1	3e-76	emb|CAN62925.1| hypothetical protein VITISV_041433 [Vitis vinifera]	3e-76	C5X4F9_SORBI/14-143 PF05512.6;AWPM-19;	8e-56	-	-	-	-	-
comp97774_c0_seq2	2.37	44.05	8.24	-4.21618	51.1272	8.66e-13	2.38e-10	-1.79776	3.19641	0.0738	1	998	sp|Q9C8Z9|BH148_ARATH Transcription factor bHLH148 OS=Arabidopsis thaliana GN=BHLH148 PE=1 SV=1	1e-19	-	-	tr|F2D9G9|F2D9G9_HORVD Predicted protein OS=Hordeum vulgare var. distichum PE=2 SV=1	3e-35	dbj|BAJ91740.1| predicted protein [Hordeum vulgare subsp. vulgare] dbj|BAK00821.1| predicted protein [Hordeum vulgare subsp. vulgare]	2e-35	F2D9G9_HORVD/32-211 PB008451; Pfam-B_8451;	2e-36	-	GO:0005634.nucleus;GO:0006355.regulation of transcription. DNA-dependent;	-	-	-
CL1Contig194	2.99	43.98	8.44	-3.87863	49.2711	2.23e-12	5.96e-10	-1.4971	2.62176	0.105408	1	1010	-	-	-	-	tr|F6HXQ0|F6HXQ0_VITVI Putative uncharacterized protein OS=Vitis vinifera GN=VIT_09s0002g00690 PE=4 SV=1	4e-69	emb|CBI35821.3| unnamed protein product [Vitis vinifera]	3e-69	D7TZM5_VITVI/10-78 PF00226.26;DnaJ;	3e-35	-	GO:0006457.protein folding;GO:0051082.unfolded protein binding;GO:0031072.heat shock protein binding;	-	K03686	-
comp107831_c0_seq6	1.27	19.52	0.23	-3.94205	20.8844	4.88e-06	0.000537707	2.46512	1.66e-21	1	1	1020	-	-	-	-	-	-	-	-	-	-	-	-	-	-	-
comp98891_c0_seq1	1.39	11.08	3.6	-2.9948	9.38852	0.00218348	0.120735	-1.37291	0.548437	0.458957	1	1032	sp|O24629|SIGA_ARATH RNA polymerase sigma factor sigA OS=Arabidopsis thaliana GN=SIGA PE=1 SV=1	3e-48	-	-	tr|B9SDF8|B9SDF8_RICCO RNA polymerase sigma factor rpoD. putative OS=Ricinus communis GN=RCOM_1517450 PE=4 SV=1	2e-66	ref|XP_002524027.1| RNA polymerase sigma factor rpoD. putative [Ricinus communis] gb|EEF38395.1| RNA polymerase sigma factor rpoD. putative [Ricinus communis]	1e-66	Q9SLX4_TOBAC/1-89 PB393614; Pfam-B_393614;	4e-18	-	GO:0003677.DNA binding;GO:0006355.regulation of transcription. DNA-dependent;GO:0016987.sigma factor activity;GO:0003700.sequence-specific DNA binding transcription factor activity;GO:0006352.DNA-dependent transcription. initiation;	-	K03086	-
comp111426_c0_seq4	0.92	10.94	1.08	-3.57184	10.306	0.00132599	0.0799054	-0.231326	2.65e-22	1	1	1044	-	-	gnl|CDD|206391 pfam14223. UBN2. gag-polypeptide of LTR copia-type. This family is found in Plants and fungi. and contains LTR-polyproteins. or retrotransposons of the copia-type.	4e-48	tr|Q9C739|Q9C739_ARATH Copia-type polyprotein. putative OS=Arabidopsis thaliana GN=F11I4_21 PE=4 SV=1	7e-59	emb|CAA69271.1| lectin receptor kinase [Arabidopsis thaliana]	1e-60	Q9M197_ARATH/89-207 PF14223.1;UBN2;	8e-43	-	-	-	-	-
CL22108Contig1	10	26.7	0.27	-1.41684	12.9975	0.000311908	0.0228862	5.2109	6.014	0.0141928	0.360684	1052	-	-	gnl|CDD|197702 smart00401. ZnF_GATA. zinc finger binding to DNA consensus sequence [AT]GATA[AG].	2e-12	tr|F6HLA6|F6HLA6_VITVI Putative uncharacterized protein OS=Vitis vinifera GN=VIT_08s0007g07550 PE=4 SV=1	4e-69	emb|CBI29927.3| unnamed protein product [Vitis vinifera]	7e-73	B9IPN2_POPTR/223-258 PF00320.22;GATA;	1e-16	-	GO:0006355.regulation of transcription. DNA-dependent;GO:0043565.sequence-specific DNA binding;GO:0008270.zinc ion binding;GO:0006351.transcription. DNA-dependent;GO:0003700.sequence-specific DNA binding transcription factor activity;	-	-	-
CL16555Contig1	3.9	16.88	4.62	-2.11377	11.5572	0.000674866	0.0447495	-0.244419	0.025874	0.872209	1	1058	-	-	-	-	tr|F6I2Y6|F6I2Y6_VITVI Putative uncharacterized protein OS=Vitis vinifera GN=VIT_15s0048g02530 PE=4 SV=1	1e-68	ref|XP_003633928.1| PREDICTED: protein NDR1-like isoform 2 [Vitis vinifera]	9e-69	D7U835_VITVI/116-221 PF03168.8;LEA_2;	3e-37	-	GO:0000160.two-component signal transduction system (phosphorelay);GO:0006355.regulation of transcription. DNA-dependent;GO:0000156.two-component response regulator activity;	-	-	-
CL17153Contig1	0.02	76.33	0.44	-11.898	102.899	3.53e-24	1.95e-21	-4.45943	4.6e-28	1	1	1067	sp|Q6E2Z6|REHY_MEDTR 1-Cys peroxiredoxin OS=Medicago truncatula PE=2 SV=1	1e-122	gnl|CDD|48565 cd03016. PRX_1cys. Peroxiredoxin (PRX) family. 1-cys PRX subfamily; composed of PRXs containing only one conserved cysteine. which serves as the peroxidatic cysteine. They are homodimeric thiol-specific antioxidant (TSA) proteins that confer a protective role in cells by reducing and detoxifying hydrogen peroxide. peroxynitrite. and organic hydroperoxides. As with all other PRXs. a …	2e-105	tr|D7T674|D7T674_VITVI 1-Cys peroxiredoxin OS=Vitis vinifera GN=VIT_05s0020g00600 PE=2 SV=1	3e-122	ref|XP_002265597.1| PREDICTED: 1-Cys peroxiredoxin [Vitis vinifera] emb|CBI25995.3| unnamed protein product [Vitis vinifera] gb|AEL16456.1| 1-Cys peroxiredoxin [Vitis vinifera]	2e-122	Q9SP12_FAGES/6-142 PF00578.16;AhpC-TSA;	2e-72	O	GO:0016209.antioxidant activity;GO:0005634.nucleus;GO:0004601.peroxidase activity;GO:0055114.oxidation-reduction process;GO:0051920.peroxiredoxin activity;GO:0016491.oxidoreductase activity;	EC:1.11.1.7 1.11.1.15 3.1.1.-	K11188	ko00360. Phenylalanine metabolism;ko00680. Methane metabolism;ko00940. Phenylpropanoid biosynthesis;
CL7939Contig1	2.12	11.24	0.52	-2.40651	8.07508	0.00448782	0.218101	2.02748	0.0517828	0.81999	1	1076	-	-	-	-	tr|B9ILD9|B9ILD9_POPTR Predicted protein OS=Populus trichocarpa GN=POPTRDRAFT_779209 PE=3 SV=1	7e-83	ref|XP_002324944.1| predicted protein [Populus trichocarpa] gb|EEF03509.1| predicted protein [Populus trichocarpa]	7e-83	-	-	-	GO:0016757.transferase activity. transferring glycosyl groups;GO:0008152.metabolic process;GO:0016758.transferase activity. transferring hexosyl groups;GO:0016740.transferase activity;	-	-	-
CL3085Contig1	0.3	10.07	0	-5.06896	10.7565	0.00103917	0.0650794	Inf	0	1	1	1078	-	-	-	-	-	-	-	-	-	-	-	-	-	-	-
CL1Contig7266	0.69	9.77	4.67	-3.82369	9.32659	0.00225852	0.124306	-2.75875	2.23834	0.134625	1	1079	sp|Q84XB3|ERF1_SOLLC Ethylene-responsive transcription factor 1 OS=Solanum lycopersicum GN=ERF1 PE=2 SV=1	1e-52	gnl|CDD|197689 smart00380. AP2. DNA-binding domain in plant proteins such as APETALA2 and EREBPs.	4e-19	tr|D5L125|D5L125_MALDO AP2 domain class transcription factor OS=Malus domestica GN=AP2D41 PE=2 SV=1	4e-66	gb|ADE41134.1| AP2 domain class transcription factor [Malus x domestica]	3e-66	B3IX32_LOTJA/1-119 PB012915; Pfam-B_12915;	2e-23	-	GO:0009835.fruit ripening;GO:0005634.nucleus;GO:0003677.DNA binding;GO:0009873.ethylene mediated signaling pathway;GO:0006355.regulation of transcription. DNA-dependent;GO:0006351.transcription. DNA-dependent;GO:0006952.defense response;GO:0003700.sequence-specific DNA binding transcription factor activity;	-	K09286	-
CL6557Contig1	1.27	14.61	0.69	-3.52406	14.2997	0.000155893	0.012264	0.88016	2.31e-21	1	1	1096	-	-	-	-	-	-	-	-	-	-	-	-	-	-	-
CL22162Contig1	50.7	173.85	53.48	-1.77779	114.07	1.26e-26	7.84e-24	-0.0770137	1.15399	0.282716	1	1100	sp|P05478|HSP16_SOYBN 18.5 kDa class I heat shock protein OS=Glycine max GN=HSP18.5-C PE=3 SV=1	4e-52	gnl|CDD|107229 cd06472. ACD_ScHsp26_like. Alpha crystallin domain (ACD) found in Saccharomyces cerevisiae (Sc) small heat shock protein (Hsp)26 and similar proteins. sHsps are molecular chaperones that suppress protein aggregation and protect against cell stress. and are generally active as large oligomers consisting of multiple subunits. ScHsp26 is temperature-regulated. it switches from an inac…	1e-36	tr|C6SVX0|C6SVX0_SOYBN Putative uncharacterized protein OS=Glycine max PE=2 SV=1	2e-50	ref|NP_001235177.1| 18.5 kDa class I heat shock protein [Glycine max] sp|P05478.1|HSP16_SOYBN RecName: Full=18.5 kDa class I heat shock protein; AltName: Full=HSP 18.5 emb|CAA30154.1| unnamed protein product [Glycine max] gb|ACU13393.1| unknown [Glycine max]	1e-50	A5YJE5_9ASTR/53-156 PF00011.16;HSP20;	4e-37	O	GO:0006950.response to stress;GO:0005737.cytoplasm;	-	K13993	ko04141. Protein processing in endoplasmic reticulum;
CL23609Contig1	11.44	31.28	1.93	-1.45115	15.8179	6.97e-05	0.00594774	2.56741	4.05711	0.0439856	0.858227	1108	-	-	gnl|CDD|178577 PLN02999. PLN02999. photosystem II oxygen-evolving enhancer 3 protein (PsbQ).	3e-53	tr|D7TN65|D7TN65_VITVI Putative uncharacterized protein OS=Vitis vinifera GN=VIT_01s0026g02680 PE=4 SV=1	3e-56	ref|XP_002272064.1| PREDICTED: oxygen-evolving enhancer protein 3-2. chloroplastic [Vitis vinifera] emb|CBI31938.3| unnamed protein product [Vitis vinifera]	3e-56	D7TN65_VITVI/7-188 PF05757.6;PsbQ;	6e-57	-	GO:0009523.photosystem II;GO:0019898.extrinsic to membrane;GO:0005509.calcium ion binding;GO:0015979.photosynthesis;GO:0009654.oxygen evolving complex;	-	K08901	ko00195. Photosynthesis;
CL1Contig6949	6.3	15.72	9.81	-1.31918	6.63952	0.00997408	0.417161	-0.638901	0.963097	0.326408	1	1125	sp|Q9SG92|MES17_ARATH Methylesterase 17 OS=Arabidopsis thaliana GN=MES17 PE=1 SV=1	1e-96	gnl|CDD|177861 PLN02211. PLN02211. methyl indole-3-acetate methyltransferase.	6e-141	tr|B9N1T8|B9N1T8_POPTR Predicted protein OS=Populus trichocarpa GN=POPTRDRAFT_581084 PE=4 SV=1	1e-115	ref|XP_002329236.1| predicted protein [Populus trichocarpa] gb|EEF08148.1| predicted protein [Populus trichocarpa]	9e-116	B9N1T8_POPTR/24-261 PF12697.2;Abhydrolase_6;	5e-113	-	GO:0010150.leaf senescence;GO:0042803.protein homodimerization activity;GO:0005737.cytoplasm;GO:0070988.demethylation;GO:0035560.pheophoridase activity;GO:0033310.chlorophyll a catabolic process;GO:0004091.carboxylesterase activity;GO:0016787.hydrolase activity;GO:0015996.chlorophyll catabolic process;	-	-	-
CL241Contig1	13.34	119.46	13.75	-3.1627	123.297	1.2e-28	8.14e-26	-0.043673	0.118845	0.730291	1	1126	sp|P09887|HS22C_SOYBN Small heat shock protein. chloroplastic (Fragment) OS=Glycine max GN=HSP22 PE=2 SV=1	1e-30	gnl|CDD|200926 pfam00011. HSP20. Hsp20/alpha crystallin family.	4e-18	tr|B9RMP5|B9RMP5_RICCO Heat shock protein. putative OS=Ricinus communis GN=RCOM_1082490 PE=3 SV=1	1e-59	ref|XP_002515014.1| heat shock protein. putative [Ricinus communis] gb|EEF47568.1| heat shock protein. putative [Ricinus communis]	1e-59	Q8L7T2_SOLLC/122-221 PF00011.16;HSP20;	1e-29	-	GO:0006950.response to stress;GO:0009536.plastid;GO:0009507.chloroplast;	-	K13993	ko04141. Protein processing in endoplasmic reticulum;
CL1678Contig3	7.39	20.08	11.19	-1.44211	9.65475	0.00188862	0.10687	-0.598564	1.06469	0.302148	1	1133	sp|Q02283|HAT5_ARATH Homeobox-leucine zipper protein HAT5 OS=Arabidopsis thaliana GN=HAT5 PE=1 SV=1	5e-41	gnl|CDD|200956 pfam00046. Homeobox. Homeobox domain.	5e-18	tr|F6HV02|F6HV02_VITVI Putative uncharacterized protein OS=Vitis vinifera GN=VIT_14s0066g01440 PE=3 SV=1	1e-45	ref|XP_002278872.1| PREDICTED: homeobox-leucine zipper protein HAT5-like [Vitis vinifera]	1e-45	D7L9P6_ARALL/64-120 PF00046.24;Homeobox;	5e-27	-	GO:0005634.nucleus;GO:0003677.DNA binding;GO:0006355.regulation of transcription. DNA-dependent;GO:0043565.sequence-specific DNA binding;GO:0006351.transcription. DNA-dependent;GO:0003700.sequence-specific DNA binding transcription factor activity;	-	K09338	-
CL23075Contig1	5.47	31.02	2.05	-2.50359	25.949	3.51e-07	4.85e-05	1.41592	0.415129	0.519378	1	1135	-	-	gnl|CDD|191031 pfam04570. DUF581. Protein of unknown function (DUF581). Family of uncharacterized proteins.	2e-23	tr|D7TCB6|D7TCB6_VITVI Putative uncharacterized protein OS=Vitis vinifera GN=VIT_11s0016g00690 PE=4 SV=1	6e-58	ref|XP_002276822.1| PREDICTED: uncharacterized protein LOC100264520 [Vitis vinifera] emb|CBI27774.3| unnamed protein product [Vitis vinifera]	5e-58	D7TCB6_VITVI/148-205 PF04570.9;DUF581;	3e-21	-	-	-	-	-
CL2844Contig1	0.12	8.02	2.89	-6.0625	8.47627	0.00359809	0.183663	-4.58996	1.38535	0.239193	1	1147	-	-	-	-	tr|E0CR83|E0CR83_VITVI Putative uncharacterized protein OS=Vitis vinifera GN=VIT_18s0001g03160 PE=4 SV=1	2e-82	emb|CBI19037.3| unnamed protein product [Vitis vinifera]	1e-82	B9GU55_POPTR/189-318 PF00892.15;EamA;	3e-49	-	GO:0016020.membrane;	-	-	-
comp116443_c0_seq2	60.12	121.29	41.96	-1.01254	44.939	2.03e-11	4.9e-09	0.51883	0.66399	0.415155	1	1151	sp|O80852|GSTF9_ARATH Glutathione S-transferase F9 OS=Arabidopsis thaliana GN=GSTF9 PE=1 SV=1	9e-90	gnl|CDD|166036 PLN02395. PLN02395. glutathione S-transferase.	2e-127	tr|A9QVL5|A9QVL5_9MAGN Glutathione S-transferase OS=Chimonanthus praecox PE=2 SV=1	3e-118	gb|ABX65441.1| glutathione S-transferase [Chimonanthus praecox]	3e-118	A8VPW1_VITVI/69-201 PF00043.20;GST_C;	1e-62	O	GO:0016740.transferase activity;	EC:2.5.1.18	K00799	ko00480. Glutathione metabolism;ko00980. Metabolism of xenobiotics by cytochrome P450;ko00982. Drug metabolism - cytochrome P450;ko05204. Chemical carcinogenesis;
CL22221Contig1	25.71	111.97	7.14	-2.12271	85.7138	2.08e-20	9.38e-18	1.84833	6.61733	0.0100991	0.275028	1161	-	-	gnl|CDD|191017 pfam04520. Senescence_reg. Senescence regulator. This protein regulates the expression of proteins associated with leaf senescence in plants.	2e-30	tr|F6H7M9|F6H7M9_VITVI Putative uncharacterized protein OS=Vitis vinifera GN=VIT_10s0116g01820 PE=4 SV=1	3e-50	ref|XP_002274403.1| PREDICTED: uncharacterized protein LOC100246942 [Vitis vinifera]	2e-50	B9HZ36_POPTR/31-209 PF04520.8;Senescence_reg;	2e-38	-	-	-	-	-
CL121Contig7	16.19	56.53	23.03	-1.80391	36.6325	1.43e-09	2.83e-07	-0.508411	2.21366	0.136794	1	1165	sp|Q02028|HSP7S_PEA Stromal 70 kDa heat shock-related protein. chloroplastic OS=Pisum sativum GN=HSP70 PE=2 SV=1	2e-153	gnl|CDD|178726 PLN03184. PLN03184. chloroplast Hsp70; Provisional.	0	tr|F6GTP0|F6GTP0_VITVI Putative uncharacterized protein OS=Vitis vinifera GN=VIT_17s0000g03310 PE=3 SV=1	3e-157	ref|XP_002279101.1| PREDICTED: stromal 70 kDa heat shock-related protein. chloroplastic-like [Vitis vinifera]	2e-157	Q0DJB9_ORYSJ/1-417 PF00012.15;HSP70;	1e-150	O	GO:0032440.2-alkenal reductase [NAD(P)] activity;GO:0006457.protein folding;GO:0005524.ATP binding;GO:0006950.response to stress;GO:0055114.oxidation-reduction process;GO:0000166.nucleotide binding;GO:0051082.unfolded protein binding;GO:0009536.plastid;GO:0009570.chloroplast stroma;GO:0016491.oxidoreductase activity;GO:0009507.chloroplast;	-	K04043	ko03018. RNA degradation;ko05152. Tuberculosis;
comp104814_c0_seq1	0.84	9.3	0.08	-3.46877	8.34212	0.00387364	0.193722	3.39232	2.84e-29	1	1	1171	sp|Q8S397|NHX4_ARATH Sodium/hydrogen exchanger 4 OS=Arabidopsis thaliana GN=NHX4 PE=2 SV=2	1e-173	-	-	tr|F6HEL8|F6HEL8_VITVI Sodium/hydrogen exchanger OS=Vitis vinifera GN=VIT_19s0090g01480 PE=3 SV=1	5e-180	ref|XP_002276813.1| PREDICTED: sodium/hydrogen exchanger 4-like [Vitis vinifera]	4e-180	D7T859_VITVI/18-440 PF00999.16;Na_H_Exchanger;	3e-146	P	GO:0006810.transport;GO:0055085.transmembrane transport;GO:0015385.sodium:hydrogen antiporter activity;GO:0006885.regulation of pH;GO:0015299.solute:hydrogen antiporter activity;GO:0006812.cation transport;GO:0006811.ion transport;GO:0016021.integral to membrane;GO:0006814.sodium ion transport;GO:0015297.antiporter activity;	-	-	-
CL1435Contig1	0.23	20.27	0.04	-6.46157	24.9227	5.97e-07	7.87e-05	2.52356	5.52e-20	1	1	1183	sp|Q9SQ80|G2OX1_PEA Gibberellin 2-beta-dioxygenase 1 OS=Pisum sativum GN=GA2OX1 PE=1 SV=1	1e-128	gnl|CDD|177816 PLN02156. PLN02156. gibberellin 2-beta-dioxygenase.	1e-122	tr|B9I1C4|B9I1C4_POPTR Gibberellin 2-oxidase OS=Populus trichocarpa GN=GA2ox6 PE=3 SV=1	6e-145	ref|XP_002316789.1| gibberellin 2-oxidase [Populus trichocarpa] gb|EEE97401.1| gibberellin 2-oxidase [Populus trichocarpa]	5e-145	C0KYB5_ANACO/176-280 PF03171.15;2OG-FeII_Oxy;	2e-52	QR	GO:0016702.oxidoreductase activity. acting on single donors with incorporation of molecular oxygen. incorporation of two atoms of oxygen;GO:0046872.metal ion binding;GO:0045543.gibberellin 2-beta-dioxygenase activity;GO:0016706.oxidoreductase activity. acting on paired donors. with incorporation or reduction of molecular oxygen. 2-oxoglutarate as one donor. and incorporation of one atom each of o…	EC:1.14.11.13	K04125	ko00904. Diterpenoid biosynthesis;
CL1Contig6904	3.83	16.97	11.42	-2.14757	11.7938	0.000594297	0.0401602	-1.57615	4.1538	0.0415412	0.822892	1187	sp|Q8VX13|PDI13_ARATH Protein disulfide isomerase-like 1-3 OS=Arabidopsis thaliana GN=PDIL1-3 PE=2 SV=1	7e-121	-	-	tr|F6GU04|F6GU04_VITVI Putative uncharacterized protein OS=Vitis vinifera GN=VIT_06s0004g02890 PE=3 SV=1	6e-139	ref|XP_002285136.1| PREDICTED: protein disulfide isomerase-like 1-4 isoform 1 [Vitis vinifera]	6e-139	B1Q2X5_SOYBN/209-389 PF13848.1;Thioredoxin_6;	1e-61	O	GO:0015035.protein disulfide oxidoreductase activity;GO:0009055.electron carrier activity;GO:0005783.endoplasmic reticulum;GO:0004579.dolichyl-diphosphooligosaccharide-protein glycotransferase activity;GO:0016853.isomerase activity;GO:0045454.cell redox homeostasis;GO:0006662.glycerol ether metabolic process;GO:0016757.transferase activity. transferring glycosyl groups;GO:0016740.transferase acti…	EC:5.3.4.1	K09580	ko04141. Protein processing in endoplasmic reticulum;
CL1Contig6506	0.17	15.67	7.65	-6.52633	18.7871	1.46e-05	0.00145545	-5.49185	6.61813	0.0100946	0.274963	1195	sp|Q9FFD0|PIN8_ARATH Putative auxin efflux carrier component 8 OS=Arabidopsis thaliana GN=PIN8 PE=2 SV=2	9e-154	-	-	tr|D7SPS3|D7SPS3_VITVI Putative uncharacterized protein OS=Vitis vinifera GN=VIT_04s0023g00320 PE=4 SV=1	2e-177	ref|XP_002279191.1| PREDICTED: putative auxin efflux carrier component 8 [Vitis vinifera] emb|CBI17652.3| unnamed protein product [Vitis vinifera]	2e-177	D7SPS3_VITVI/9-349 PF03547.13;Mem_trans;	2e-169	-	GO:0055085.transmembrane transport;GO:0016021.integral to membrane;	-	K13947	-
CL1Contig733	3.76	13.16	4.41	-1.80735	7.47497	0.00625625	0.287794	-0.230046	0.0166129	0.897444	1	1240	-	-	-	-	tr|A9PJG6|A9PJG6_9ROSI Putative uncharacterized protein OS=Populus trichocarpa x Populus deltoides PE=2 SV=1	5e-138	gb|ABK96519.1| unknown [Populus trichocarpa x Populus deltoides]	4e-138	Q9SUC3_ARATH/1-309 PB013987; Pfam-B_13987;	6e-71	-	GO:0042802.identical protein binding;GO:0005488.binding;	-	-	-
comp110157_c0_seq1	1.1	81.29	0.18	-6.2075	106.206	6.65e-25	3.73e-22	2.61143	1.43e-20	1	1	1243	sp|Q2V6K0|UFOG6_FRAAN UDP-glucose flavonoid 3-O-glucosyltransferase 6 OS=Fragaria ananassa GN=GT6 PE=1 SV=1	2e-82	gnl|CDD|177762 PLN00164. PLN00164. glucosyltransferase; Provisional.	2e-132	tr|C5X9B4|C5X9B4_SORBI Putative uncharacterized protein Sb02g034100 OS=Sorghum bicolor GN=Sb02g034100 PE=3 SV=1	5e-102	ref|XP_002462901.1| hypothetical protein SORBIDRAFT_02g034100 [Sorghum bicolor] gb|EER99422.1| hypothetical protein SORBIDRAFT_02g034100 [Sorghum bicolor]	5e-102	Q94IF1_TOBAC/15-419 PF00201.13;UDPGT;	3e-79	-	GO:0047213.anthocyanidin 3-O-glucosyltransferase activity;GO:0016757.transferase activity. transferring glycosyl groups;GO:0008152.metabolic process;GO:0016758.transferase activity. transferring hexosyl groups;GO:0016740.transferase activity;	-	-	-
CL2697Contig1	2.68	89.13	0.94	-5.05561	112.008	3.56e-26	2.15e-23	1.5115	0.0496483	0.823676	1	1243	sp|Q2R3P9|SWT14_ORYSJ Bidirectional sugar transporter SWEET14 OS=Oryza sativa subsp. japonica GN=SWEET14 PE=2 SV=1	2e-99	gnl|CDD|202529 pfam03083. MtN3_slv. Sugar efflux transporter for intercellular exchange. This family includes proteins such as drosophila saliva. MtN3 involved in root nodule development and a protein involved in activation and expression of recombination activation genes (RAGs). Although the molecular function of these proteins is unknown. they are almost certainly transmembrane proteins. This f…	2e-29	tr|I1R0D8|I1R0D8_ORYGL Uncharacterized protein OS=Oryza glaberrima PE=4 SV=1	2e-97	sp|B8BKP4.1|SWT14_ORYSI RecName: Full=Bidirectional sugar transporter SWEET14; Short=OsSWEET14 gb|EEC68230.1| hypothetical protein OsI_36230 [Oryza sativa Indica Group]	6e-98	SWT14_ORYSI/12-99 PF03083.11;MtN3_slv;	1e-37	R	GO:0016020.membrane;GO:0006810.transport;GO:0008643.carbohydrate transport;GO:0016021.integral to membrane;GO:0005886.plasma membrane;	-	K15382	-
comp117649_c0_seq1	2.46	11.81	0.62	-2.26328	8.12371	0.00436899	0.213836	1.98832	0.106193	0.744521	1	1248	sp|A6YIH8|C7D55_HYOMU Premnaspirodiene oxygenase OS=Hyoscyamus muticus GN=CYP71D55 PE=1 SV=1	2e-141	gnl|CDD|178290 PLN02687. PLN02687. flavonoid 3'-monooxygenase.	3e-96	tr|F6I533|F6I533_VITVI Putative uncharacterized protein OS=Vitis vinifera GN=VIT_19s0015g00100 PE=3 SV=1	5e-152	ref|XP_003519623.1| PREDICTED: cytochrome P450 71D10-like [Glycine max]	5e-143	B9S9Q2_RICCO/34-493 PF00067.17;p450;	3e-142	Q	GO:0016020.membrane;GO:0009055.electron carrier activity;GO:0005783.endoplasmic reticulum;GO:0020037.heme binding;GO:0050594.tabersonine 16-hydroxylase activity;GO:0005506.iron ion binding;GO:0055114.oxidation-reduction process;GO:0046872.metal ion binding;GO:0016705.oxidoreductase activity. acting on paired donors. with incorporation or reduction of molecular oxygen;GO:0016021.integral to membra…	-	-	-
CL7961Contig1	5.26	15.74	1.02	-1.5813	8.04785	0.00455578	0.220748	2.36649	1.1602	0.281423	1	1262	sp|Q84P23|4CLL9_ARATH 4-coumarate--CoA ligase-like 9 OS=Arabidopsis thaliana GN=4CLL9 PE=1 SV=2	9e-94	-	-	tr|B9MY03|B9MY03_POPTR 4-coumarate-coa ligase OS=Populus trichocarpa GN=Ptr4CL5|ACLL11 PE=4 SV=1	6e-106	ref|XP_002327954.1| 4-coumarate-coa ligase [Populus trichocarpa] ref|XP_002327955.1| acyl:coa ligase [Populus trichocarpa] gb|EEE75742.1| 4-coumarate-coa ligase [Populus trichocarpa] gb|EEE75743.1| acyl:coa ligase [Populus trichocarpa]	5e-106	B9MY03_POPTR/70-474 PF00501.23;AMP-binding;	1e-85	-	GO:0047077.Photinus-luciferin 4-monooxygenase (ATP-hydrolyzing) activity;GO:0008152.metabolic process;GO:0003824.catalytic activity;GO:0055114.oxidation-reduction process;GO:0016491.oxidoreductase activity;GO:0016874.ligase activity;	-	-	-
CL20826Contig1	0.35	7.43	0.75	-4.40794	7.07197	0.00782989	0.343976	-1.09954	8.54e-27	1	1	1280	-	-	-	-	-	-	-	-	-	-	-	-	-	-	-
comp101577_c0_seq1	7.69	17.77	14.08	-1.20839	6.96494	0.00831222	0.361039	-0.872592	2.46717	0.116247	1	1283	-	-	gnl|CDD|197681 smart00360. RRM. RNA recognition motif.	2e-13	tr|D7SM13|D7SM13_VITVI Putative uncharacterized protein OS=Vitis vinifera GN=VIT_15s0021g01160 PE=4 SV=1	5e-166	ref|XP_002270340.2| PREDICTED: uncharacterized protein LOC100232913 [Vitis vinifera] emb|CBI16691.3| unnamed protein product [Vitis vinifera]	5e-166	D7SM13_VITVI/411-479 PF00076.17;RRM_1;	5e-31	-	GO:0000166.nucleotide binding;GO:0003676.nucleic acid binding;	-	-	-
CL1Contig450	24.11	81.59	34.67	-1.75876	52.2406	4.91e-13	1.38e-10	-0.524056	3.71393	0.0539601	1	1292	-	-	gnl|CDD|190389 pfam02679. ComA. (2R)-phospho-3-sulfolactate synthase (ComA). In methanobacteria (2R)-phospho-3-sulfolactate synthase (ComA) catalyzes the first step of the biosynthesis of coenzyme M from phosphoenolpyruvate (P-enolpyruvate). This novel enzyme catalyzes the stereospecific Michael addition of sulfite to P-enolpyruvate. forming L-2-phospho-3-sulfolactate (PSL). It is suggested that …	4e-83	tr|B9HYU2|B9HYU2_POPTR Predicted protein OS=Populus trichocarpa GN=POPTRDRAFT_660497 PE=4 SV=1	9e-146	ref|XP_002317271.1| predicted protein [Populus trichocarpa] gb|EEE97883.1| predicted protein [Populus trichocarpa]	8e-146	B9HYU2_POPTR/14-276 PF02679.10;ComA;	3e-136	-	GO:0019295.coenzyme M biosynthetic process;GO:0016829.lyase activity;GO:0008152.metabolic process;GO:0003824.catalytic activity;GO:0043817.phosphosulfolactate synthase activity;	-	-	-
CL1Contig7103	28.6	75.69	9.97	-1.40409	38.7327	4.86e-10	1e-07	1.52035	5.30183	0.021303	0.497147	1293	sp|Q9SGS4|CDSP_ARATH Thioredoxin-like protein CDSP32. chloroplastic OS=Arabidopsis thaliana GN=CDSP32 PE=1 SV=1	5e-128	gnl|CDD|48534 cd02985. TRX_CDSP32. TRX family. chloroplastic drought-induced stress protein of 32 kD (CDSP32); CDSP32 is composed of two TRX domains. a C-terminal TRX domain which contains a redox active CXXC motif and an N-terminal TRX-like domain which contains an SXXS sequence instead of the redox active motif. CDSP32 is a stress-inducible TRX. i.e.. it acts as a TRX by reducing protein disulf…	2e-46	tr|B9R8F6|B9R8F6_RICCO Putative uncharacterized protein OS=Ricinus communis GN=RCOM_1599540 PE=4 SV=1	1e-142	ref|XP_002510599.1| conserved hypothetical protein [Ricinus communis] gb|EEF52786.1| conserved hypothetical protein [Ricinus communis]	1e-142	O04002_SOLTU/181-289 PF00085.15;Thioredoxin;	4e-60	O	GO:0015035.protein disulfide oxidoreductase activity;GO:0009055.electron carrier activity;GO:0006662.glycerol ether metabolic process;GO:0045454.cell redox homeostasis;	-	-	-
comp114967_c0_seq2	13.96	38.66	25.73	-1.46954	20.0971	7.36e-06	0.00078483	-0.882153	5.15804	0.0231389	0.532021	1298	sp|Q5C9L6|CNMT_THLFG (S)-coclaurine N-methyltransferase OS=Thalictrum flavum subsp. glaucum PE=1 SV=1	0	-	-	tr|Q948P7|Q948P7_COPJA Coclaurine N-methyltransferase OS=Coptis japonica GN=cnmt PE=2 SV=1	0	dbj|BAB71802.1| coclaurine N-methyltransferase [Coptis japonica]	0	Q948P7_COPJA/68-322 PF02353.15;CMAS;	2e-149	-	GO:0008168.methyltransferase activity;GO:0005737.cytoplasm;GO:0030782.(S)-tetrahydroprotoberberine N-methyltransferase activity;GO:0016740.transferase activity;GO:0030794.(S)-coclaurine-N-methyltransferase activity;GO:0030776.(RS)-1-benzyl-1.2.3.4-tetrahydroisoquinoline N-methyltransferase activity;GO:0032259.methylation;GO:0008610.lipid biosynthetic process;	-	-	-
comp115967_c0_seq2	2.37	11.26	0.7	-2.24825	7.62922	0.00574302	0.267763	1.75946	0.0526728	0.818476	1	1316	sp|A6YIH8|C7D55_HYOMU Premnaspirodiene oxygenase OS=Hyoscyamus muticus GN=CYP71D55 PE=1 SV=1	1e-131	gnl|CDD|178290 PLN02687. PLN02687. flavonoid 3'-monooxygenase.	1e-93	tr|F6I534|F6I534_VITVI Putative uncharacterized protein OS=Vitis vinifera GN=VIT_19s0015g00110 PE=3 SV=1	1e-143	gb|AFK45297.1| unknown [Lotus japonicus]	2e-135	B9S9Q2_RICCO/34-493 PF00067.17;p450;	6e-134	Q	GO:0016020.membrane;GO:0009055.electron carrier activity;GO:0020037.heme binding;GO:0005506.iron ion binding;GO:0055114.oxidation-reduction process;GO:0046872.metal ion binding;GO:0016705.oxidoreductase activity. acting on paired donors. with incorporation or reduction of molecular oxygen;GO:0016021.integral to membrane;GO:0004497.monooxygenase activity;GO:0016491.oxidoreductase activity;	-	K00517	ko00363. Bisphenol degradation;ko00624. Polycyclic aromatic hydrocarbon degradation;ko00627. Aminobenzoate degradation;ko00903. Limonene and pinene degradation;ko00945. Stilbenoid. diarylheptanoid and gingerol biosynthesis;
CL1683Contig1	0.09	39.46	0.25	-8.77625	51.8073	6.12e-13	1.71e-10	-1.47393	1.53e-19	1	1	1318	-	-	gnl|CDD|203405 pfam06200. tify. tify domain. This short possible domain is found in a variety of plant transcription factors that contain GATA domains as well as other motifs. Although previously known as the Zim domain this is now called the tify domain after its most conserved amino acids. TIFY proteins can be further classified into two groups depending on the presence (group I) or absence (gr…	3e-09	tr|D7TGU1|D7TGU1_VITVI Putative uncharacterized protein OS=Vitis vinifera GN=VIT_12s0035g00900 PE=4 SV=1	3e-28	ref|XP_002263256.1| PREDICTED: uncharacterized protein LOC100244072 [Vitis vinifera]	2e-31	B9SKE1_RICCO/53-88 PF06200.9;tify;	8e-09	-	-	-	K13464	ko04075. Plant hormone signal transduction;ko04626. Plant-pathogen interaction;
CL19989Contig1	0.36	13.25	0.16	-5.20185	14.9119	0.000112649	0.00920523	1.16993	5.84e-20	1	1	1321	-	-	gnl|CDD|203541 pfam06884. DUF1264. Protein of unknown function (DUF1264). This family contains a number of bacterial and eukaryotic proteins of unknown function that are approximately 200 residues long. Some family members are annotated as putative lipoproteins.	2e-93	tr|D7TJT4|D7TJT4_VITVI Putative uncharacterized protein OS=Vitis vinifera GN=VIT_10s0003g02040 PE=4 SV=1	8e-132	ref|XP_002263413.1| PREDICTED: uncharacterized protein LOC100246418 [Vitis vinifera] emb|CBI30756.3| unnamed protein product [Vitis vinifera]	7e-132	D7TJT4_VITVI/39-211 PF06884.6;DUF1264;	2e-99	-	-	-	-	-
CL3592Contig1	1.57	10.27	0.18	-2.7096	7.97195	0.00475077	0.227917	3.1247	0.0321873	0.857617	1	1322	-	-	-	-	-	-	-	-	-	-	-	-	-	-	-
CL10553Contig1	5.54	16.88	3.86	-1.60736	8.86885	0.00290078	0.153457	0.521285	5.97e-23	1	1	1326	sp|Q6J163|5NG4_PINTA Auxin-induced protein 5NG4 OS=Pinus taeda PE=2 SV=1	6e-70	-	-	tr|E0CR83|E0CR83_VITVI Putative uncharacterized protein OS=Vitis vinifera GN=VIT_18s0001g03160 PE=4 SV=1	1e-155	emb|CBI19037.3| unnamed protein product [Vitis vinifera]	1e-155	E0CR83_VITVI/202-331 PF00892.15;EamA;	8e-59	-	GO:0006810.transport;GO:0016020.membrane;GO:0005938.cell cortex;GO:0009734.auxin mediated signaling pathway;GO:0005737.cytoplasm;GO:0003674.molecular_function;GO:0005887.integral to plasma membrane;GO:0016021.integral to membrane;	-	-	-
CL672Contig3	5.07	21.76	4.62	-2.10162	15.2594	9.37e-05	0.00776426	0.134093	2.55e-26	1	1	1337	sp|P46256|ALF1_PEA Fructose-bisphosphate aldolase. cytoplasmic isozyme 1 OS=Pisum sativum PE=2 SV=1	0	gnl|CDD|178074 PLN02455. PLN02455. fructose-bisphosphate aldolase.	0	tr|I1M6D5|I1M6D5_SOYBN Uncharacterized protein OS=Glycine max GN=Gma.4575 PE=4 SV=1	0	ref|XP_003544567.1| PREDICTED: fructose-bisphosphate aldolase. cytoplasmic isozyme 1-like [Glycine max]	0	B9S0W4_RICCO/11-357 PF00274.14;Glycolytic;	0	G	GO:0016829.lyase activity;GO:0008152.metabolic process;GO:0004332.fructose-bisphosphate aldolase activity;GO:0006096.glycolysis;GO:0003824.catalytic activity;GO:0005737.cytoplasm;	EC:4.1.2.13	K01623	ko00010. Glycolysis / Gluconeogenesis;ko00030. Pentose phosphate pathway;ko00051. Fructose and mannose metabolism;ko00680. Methane metabolism;ko00710. Carbon fixation in photosynthetic organisms;
CL10905Contig1	0.34	10.65	1.59	-4.96917	11.4319	0.000721944	0.0473907	-2.22542	0.0918342	0.761858	1	1346	sp|P09444|LEA34_GOSHI Late embryogenesis abundant protein D-34 OS=Gossypium hirsutum PE=4 SV=1	2e-88	gnl|CDD|203123 pfam04927. SMP. Seed maturation protein. Plant seed maturation protein.	2e-24	tr|A5BCU4|A5BCU4_VITVI Putative uncharacterized protein OS=Vitis vinifera GN=VITISV_029641 PE=4 SV=1	3e-95	emb|CAN76722.1| hypothetical protein VITISV_029641 [Vitis vinifera]	3e-95	A5BCU4_VITVI/16-74 PF04927.7;SMP;	2e-21	-	-	-	-	-
CL10472Contig1	7.65	84.71	2.16	-3.469	91.6114	1.05e-21	5.04e-19	1.82443	1.35293	0.244766	1	1362	sp|Q9LY84|GDL76_ARATH GDSL esterase/lipase At5g14450 OS=Arabidopsis thaliana GN=At5g14450 PE=2 SV=1	2e-149	gnl|CDD|58514 cd01837. SGNH_plant_lipase_like. SGNH_plant_lipase_like. a plant specific subfamily of the SGNH-family of hydrolases. a diverse family of lipases and esterases. The tertiary fold of the enzyme is substantially different from that of the alpha/beta hydrolase family and unique among all known hydrolases; its active site closely resembles the Ser-His-Asp(Glu) triad found in other serin…	5e-100	tr|B9SVM5|B9SVM5_RICCO Alpha-L-fucosidase 2. putative OS=Ricinus communis GN=RCOM_0794070 PE=4 SV=1	7e-163	ref|XP_002530044.1| Alpha-L-fucosidase 2 precursor. putative [Ricinus communis] gb|EEF32344.1| Alpha-L-fucosidase 2 precursor. putative [Ricinus communis]	6e-163	B9SVM5_RICCO/51-377 PF00657.17;Lipase_GDSL;	2e-152	-	GO:0005575.cellular_component;GO:0016787.hydrolase activity;GO:0006952.defense response;GO:0019863.IgE binding;GO:0016788.hydrolase activity. acting on ester bonds;GO:0006629.lipid metabolic process;	-	-	-
comp104871_c0_seq1	0.03	11.18	5.13	-8.54174	13.0504	0.000303213	0.0223484	-7.41785	4.04828	0.0442165	0.861857	1364	sp|P09189|HSP7C_PETHY Heat shock cognate 70 kDa protein OS=Petunia hybrida GN=HSP70 PE=2 SV=1	1e-120	gnl|CDD|185395 PTZ00009. PTZ00009. heat shock 70 kDa protein; Provisional.	4e-145	tr|F6HLD8|F6HLD8_VITVI Putative uncharacterized protein OS=Vitis vinifera GN=VIT_08s0007g00130 PE=3 SV=1	2e-120	ref|XP_002263599.1| PREDICTED: heat shock cognate 70 kDa protein isoform 1 [Vitis vinifera]	1e-120	B9RGN3_RICCO/8-617 PF00012.15;HSP70;	1e-114	O	GO:0005524.ATP binding;GO:0000166.nucleotide binding;GO:0006950.response to stress;	-	K03283	ko03040. Spliceosome;ko04010. MAPK signaling pathway;ko04141. Protein processing in endoplasmic reticulum;ko04144. Endocytosis;ko04612. Antigen processing and presentation;ko05134. Legionellosis;ko05145. Toxoplasmosis;ko05162. Measles;ko05164. Influenza A;ko05169. Epstein-Barr virus infection;
CL2439Contig2	9.78	21.94	17.68	-1.16566	8.5165	0.00351941	0.180562	-0.854212	3.18079	0.0745089	1	1366	sp|P34791|CP20C_ARATH Peptidyl-prolyl cis-trans isomerase CYP20-3. chloroplastic OS=Arabidopsis thaliana GN=CYP20-3 PE=1 SV=1	3e-93	gnl|CDD|29397 cd01926. cyclophilin_ABH_like. cyclophilin_ABH_like: Cyclophilin A. B and H-like cyclophilin-type peptidylprolyl cis- trans isomerase (PPIase) domain. This family represents the archetypal cystolic cyclophilin similar to human cyclophilins A. B and H. PPIase is an enzyme which accelerates protein folding by catalyzing the cis-trans isomerization of the peptide bonds preceding prolin…	6e-93	tr|B9RN18|B9RN18_RICCO Peptidyl-prolyl cis-trans isomerase OS=Ricinus communis GN=RCOM_1342590 PE=3 SV=1	1e-118	ref|XP_002515157.1| peptidyl-prolyl cis-trans isomerase. putative [Ricinus communis] gb|EEF47141.1| peptidyl-prolyl cis-trans isomerase. putative [Ricinus communis]	1e-118	C5XHY3_SORBI/80-237 PF00160.16;Pro_isomerase;	5e-95	O	GO:0005788.endoplasmic reticulum lumen;GO:0006457.protein folding;GO:0005783.endoplasmic reticulum;GO:0003755.peptidyl-prolyl cis-trans isomerase activity;GO:0016853.isomerase activity;GO:0042277.peptide binding;GO:0000413.protein peptidyl-prolyl isomerization;GO:0009536.plastid;GO:0009570.chloroplast stroma;GO:0009507.chloroplast;	EC:5.2.1.8	K03768	-
comp116936_c0_seq1	23.71	78.72	16.5	-1.73123	49.6005	1.88e-12	5.09e-10	0.52303	0.180158	0.671238	1	1375	sp|Q03666|GSTX4_TOBAC Probable glutathione S-transferase OS=Nicotiana tabacum PE=2 SV=1	8e-98	gnl|CDD|198294 cd03185. GST_C_Tau. C-terminal. alpha helical domain of Class Tau Glutathione S-transferases. Glutathione S-transferase (GST) C-terminal domain family. Class Tau subfamily; GSTs are cytosolic dimeric proteins involved in cellular detoxification by catalyzing the conjugation of glutathione (GSH) with a wide range of endogenous and xenobiotic alkylating agents. including carcinogens.…	1e-54	tr|F6HR78|F6HR78_VITVI Putative uncharacterized protein OS=Vitis vinifera GN=VIT_19s0093g00310 PE=3 SV=1	3e-108	ref|XP_002264437.1| PREDICTED: probable glutathione S-transferase [Vitis vinifera]	2e-108	B7FMT8_MEDTR/70-193 PF00043.20;GST_C;	5e-48	O	GO:0004364.glutathione transferase activity;GO:0004462.lactoylglutathione lyase activity;GO:0016829.lyase activity;GO:0009734.auxin mediated signaling pathway;GO:0016740.transferase activity;	EC:2.5.1.18	K00799	ko00480. Glutathione metabolism;ko00980. Metabolism of xenobiotics by cytochrome P450;ko00982. Drug metabolism - cytochrome P450;ko05204. Chemical carcinogenesis;
CL1Contig7101	0.22	109.82	5.56	-8.96342	148.437	3.81e-34	3e-31	-4.65951	4.09655	0.0429709	0.844125	1399	-	-	gnl|CDD|187593 cd05332. 11beta-HSD1_like_SDR_c. 11beta-hydroxysteroid dehydrogenase type 1 (11beta-HSD1)-like. classical (c) SDRs. Human 11beta_HSD1 catalyzes the NADP(H)-dependent interconversion of cortisone and cortisol. This subgroup also includes human dehydrogenase/reductase SDR family member 7C (DHRS7C) and DHRS7B. These proteins have the GxxxGxG nucleotide binding motif and S-Y-K catalyti…	2e-58	tr|D7TLI2|D7TLI2_VITVI Putative uncharacterized protein OS=Vitis vinifera GN=VIT_18s0001g06750 PE=3 SV=1	0	ref|XP_002279316.1| PREDICTED: hydroxysteroid 11-beta-dehydrogenase 1-like protein [Vitis vinifera] emb|CBI31355.3| unnamed protein product [Vitis vinifera]	0	Q8LKV5_SESIN/49-217 PF00106.20;adh_short;	3e-92	Q	GO:0008152.metabolic process;GO:0070524.11-beta-hydroxysteroid dehydrogenase (NADP+) activity;GO:0055114.oxidation-reduction process;GO:0005488.binding;GO:0016491.oxidoreductase activity;	-	-	-
CL1Contig4475	2.96	13.34	0.05	-2.17209	9.03964	0.00264188	0.142293	5.88753	0.906914	0.340935	1	1411	sp|Q56Y11|DDPS2_ARATH Dehydrodolichyl diphosphate synthase 2 OS=Arabidopsis thaliana GN=At5g58770 PE=2 SV=2	4e-100	gnl|CDD|184841 PRK14831. PRK14831. undecaprenyl pyrophosphate synthase; Provisional.	2e-102	tr|B9SI16|B9SI16_RICCO Undecaprenyl pyrophosphate synthetase. putative OS=Ricinus communis GN=RCOM_0612090 PE=3 SV=1	5e-100	ref|XP_002525635.1| undecaprenyl pyrophosphate synthetase. putative [Ricinus communis] gb|EEF36753.1| undecaprenyl pyrophosphate synthetase. putative [Ricinus communis]	4e-100	B9HP45_POPTR/8-232 PF01255.14;Prenyltransf;	5e-94	I	GO:0009252.peptidoglycan biosynthetic process;GO:0016765.transferase activity. transferring alkyl or aryl (other than methyl) groups;GO:0051301.cell division;GO:0008834.di-trans.poly-cis-decaprenylcistransferase activity;GO:0016740.transferase activity;GO:0008360.regulation of cell shape;GO:0007049.cell cycle;GO:0007047.cellular cell wall organization;	EC:2.5.1.31	K00806	ko00900. Terpenoid backbone biosynthesis;
comp101120_c0_seq1	1.04	26.32	0	-4.6615	30.7831	2.89e-08	4.8e-06	Inf	0	1	1	1423	sp|Q9C809|B3GT8_ARATH Probable beta-1.3-galactosyltransferase 8 OS=Arabidopsis thaliana GN=B3GALT8 PE=2 SV=1	3e-179	gnl|CDD|178735 PLN03193. PLN03193. beta-1.3-galactosyltransferase; Provisional.	0	tr|B9RIE2|B9RIE2_RICCO Transferase. transferring glycosyl groups. putative OS=Ricinus communis GN=RCOM_1578380 PE=4 SV=1	0	ref|XP_002513511.1| transferase. transferring glycosyl groups. putative [Ricinus communis] gb|EEF48914.1| transferase. transferring glycosyl groups. putative [Ricinus communis]	0	D7SMV0_VITVI/135-333 PF01762.16;Galactosyl_T;	2e-112	G	GO:0016020.membrane;GO:0006486.protein glycosylation;GO:0008378.galactosyltransferase activity;GO:0016757.transferase activity. transferring glycosyl groups;GO:0005794.Golgi apparatus;GO:0016021.integral to membrane;GO:0016740.transferase activity;GO:0047220.galactosylxylosylprotein 3-beta-galactosyltransferase activity;	-	-	-
CL1Contig510	3.54	14.96	12.31	-2.07929	9.92153	0.00163357	0.0947318	-1.79801	5.33589	0.0208907	0.489797	1441	-	-	gnl|CDD|176556 cd08619. PI-PLCXDc_plant. Catalytic domain of phosphatidylinositol-specific phospholipase C. X domain containing proteins found in plants. The CD corresponds to the catalytic domain present in uncharacterized plant phosphatidylinositol-specific phospholipase C. X domain containing proteins (PI-PLCXD). The typical eukaryotic phosphoinositide-specific phospholipase C (PI-PLC. EC 3.1.…	9e-156	tr|B9SQL5|B9SQL5_RICCO Phospholipase C. putative OS=Ricinus communis GN=RCOM_0739740 PE=4 SV=1	2e-180	ref|XP_002528284.1| phospholipase C. putative [Ricinus communis] gb|EEF34122.1| phospholipase C. putative [Ricinus communis]	2e-180	D7MFM5_ARALL/61-194 PF00388.14;PI-PLC-X;	1e-70	T	GO:0008081.phosphoric diester hydrolase activity;GO:0005622.intracellular;GO:0035556.intracellular signal transduction;GO:0004629.phospholipase C activity;GO:0006629.lipid metabolic process;	-	-	-
comp120602_c0_seq10	3.03	15.01	0.94	-2.30853	10.9283	0.000947084	0.06006	1.68859	0.139603	0.708676	1	1450	-	-	-	-	-	-	-	-	-	-	-	-	-	-	-
comp113740_c0_seq6	7.79	48.47	3.16	-2.6374	43.1929	4.96e-11	1.14e-08	1.3017	0.655609	0.418114	1	1455	sp|Q9SZ83|Y4967_ARATH Uncharacterized oxidoreductase At4g09670 OS=Arabidopsis thaliana GN=At4g09670 PE=1 SV=1	3e-154	-	-	tr|F6HJB9|F6HJB9_VITVI Putative uncharacterized protein OS=Vitis vinifera GN=VIT_18s0001g01380 PE=4 SV=1	2e-172	ref|XP_002265072.1| PREDICTED: uncharacterized oxidoreductase At4g09670-like [Vitis vinifera]	2e-172	A5ASV7_VITVI/6-128 PF01408.17;GFO_IDH_MocA;	2e-58	GQ	GO:0008152.metabolic process;GO:0055114.oxidation-reduction process;GO:0005488.binding;GO:0016491.oxidoreductase activity;	-	-	-
CL10848Contig1	4.13	15.62	2.56	-1.91918	9.67205	0.00187093	0.106052	0.689998	1.04e-20	1	1	1471	-	-	-	-	tr|A5BSP9|A5BSP9_VITVI Putative uncharacterized protein OS=Vitis vinifera GN=VIT_05s0094g00480 PE=4 SV=1	6e-43	ref|XP_002273925.1| PREDICTED: transcription factor bHLH113 [Vitis vinifera] emb|CAN65949.1| hypothetical protein VITISV_012226 [Vitis vinifera] emb|CBI24672.3| unnamed protein product [Vitis vinifera]	5e-43	B9HYS9_POPTR/5-46 PF00010.21;HLH;	4e-11	-	GO:0005634.nucleus;GO:0006355.regulation of transcription. DNA-dependent;	-	-	-
CL10913Contig1	0.08	52.04	2.36	-9.34541	69.1911	8.94e-17	3.35e-14	-4.88264	0.92203	0.336943	1	1494	sp|Q9SQ57|PXG_SESIN Peroxygenase OS=Sesamum indicum GN=SOP1 PE=1 SV=1	4e-109	gnl|CDD|113799 pfam05042. Caleosin. Caleosin related protein. This family contains plant proteins related to caleosin. Caleosins contain calcium-binding domains and have an oleosin-like association with lipid bodies. Caleosins are present at relatively low levels and are mainly bound to microsomal membrane fractions at the early stages of seed development. As the seeds mature. overall levels of c…	1e-107	tr|Q7XQ03|Q7XQ03_ORYSJ OSJNBa0004N05.4 protein OS=Oryza sativa subsp. japonica GN=OSJNBa0004N05.4 PE=4 SV=1	3e-111	emb|CAE03380.1| OSJNBa0004N05.4 [Oryza sativa Japonica Group] emb|CAH68002.1| OSIGBa0157K09-H0214G12.13 [Oryza sativa Indica Group]	2e-111	Q01HE4_ORYSA/61-234 PF05042.8;Caleosin;	2e-91	-	-	-	-	-
CL11093Contig1	0.03	34.46	0.03	-10.1657	45.1076	1.87e-11	4.53e-09	0	7.77e-20	1	1	1512	-	-	-	-	tr|F6HIQ3|F6HIQ3_VITVI Putative uncharacterized protein OS=Vitis vinifera GN=VIT_10s0042g00560 PE=4 SV=1	3e-123	ref|XP_002270447.1| PREDICTED: uncharacterized protein LOC100240757 [Vitis vinifera]	3e-123	A5CB55_VITVI/1-427 PB012887; Pfam-B_12887;	2e-116	-	-	-	-	-
CL21574Contig1	1.16	42.6	0.94	-5.19866	52.7462	3.8e-13	1.08e-10	0.303392	1.91e-21	1	1	1526	sp|Q6K4V2|SWET4_ORYSJ Bidirectional sugar transporter SWEET4 OS=Oryza sativa subsp. japonica GN=SWEET4 PE=2 SV=1	8e-94	gnl|CDD|202529 pfam03083. MtN3_slv. Sugar efflux transporter for intercellular exchange. This family includes proteins such as drosophila saliva. MtN3 involved in root nodule development and a protein involved in activation and expression of recombination activation genes (RAGs). Although the molecular function of these proteins is unknown. they are almost certainly transmembrane proteins. This f…	5e-29	tr|D7TVL5|D7TVL5_VITVI Putative uncharacterized protein OS=Vitis vinifera GN=VIT_02s0025g02080 PE=4 SV=1	4e-101	ref|XP_002263697.1| PREDICTED: bidirectional sugar transporter SWEET4 [Vitis vinifera] emb|CBI34540.3| unnamed protein product [Vitis vinifera]	3e-101	B7FJ34_MEDTR/9-98 PF03083.11;MtN3_slv;	9e-40	R	GO:0016020.membrane;GO:0006810.transport;GO:0008643.carbohydrate transport;GO:0016021.integral to membrane;GO:0005886.plasma membrane;	-	K15382	-
comp107689_c0_seq1	0.05	158.55	0.11	-11.6307	216.232	6e-49	7.2e-46	-1.1375	2.79e-20	1	1	1536	sp|Q39473|FATB_CINCA Myristoyl-acyl carrier protein thioesterase. chloroplastic OS=Cinnamomum camphora GN=FATB1 PE=2 SV=1	0	gnl|CDD|177998 PLN02370. PLN02370. acyl-ACP thioesterase.	2e-151	tr|Q41634|Q41634_UMBCA Uc FatB2 OS=Umbellularia californica GN=FatB PE=2 SV=1	0	sp|Q39473.1|FATB_CINCA RecName: Full=Myristoyl-acyl carrier protein thioesterase. chloroplastic; AltName: Full=14:0-acyl-carrier protein thioesterase; Short=14:0-ACP thioesterase; AltName: Full=Acyl-[acyl-carrier-protein] hydrolase; Flags: Precursor gb|AAC49151.1| acyl-ACP thioesterase [Cinnamomum camphora] prf||2124429A acyl-acyl carrier protein thioesterase	0	FATB_CINCA/104-364 PF01643.12;Acyl-ACP_TE;	5e-166	-	GO:0016787.hydrolase activity;GO:0016790.thiolester hydrolase activity;GO:0009536.plastid;GO:0006633.fatty acid biosynthetic process;GO:0009507.chloroplast;GO:0008610.lipid biosynthetic process;	EC:3.1.2.14 3.1.2.-	K10781	ko00061. Fatty acid biosynthesis;
comp117977_c0_seq2	7.7	18.14	15.82	-1.23624	7.30876	0.00686192	0.310632	-1.03882	3.61397	0.0572961	1	1544	-	-	gnl|CDD|178798 PRK00021. truA. tRNA pseudouridine synthase A; Validated.	1e-24	tr|B9N838|B9N838_POPTR Pseudouridine synthase OS=Populus trichocarpa GN=POPTRDRAFT_786197 PE=3 SV=1	6e-152	ref|XP_002331405.1| predicted protein [Populus trichocarpa] gb|EEF10750.1| predicted protein [Populus trichocarpa]	5e-152	B9N838_POPTR/109-221 PF01416.15;PseudoU_synth_1;	8e-54	-	GO:0003723.RNA binding;GO:0016853.isomerase activity;GO:0009451.RNA modification;GO:0009982.pseudouridine synthase activity;GO:0001522.pseudouridine synthesis;GO:0008033.tRNA processing;	-	-	-
comp107319_c0_seq1	0.05	154.97	0.1	-11.5978	211.293	7.17e-48	8.38e-45	-1	1.82e-19	1	1	1574	sp|Q39473|FATB_CINCA Myristoyl-acyl carrier protein thioesterase. chloroplastic OS=Cinnamomum camphora GN=FATB1 PE=2 SV=1	0	gnl|CDD|177998 PLN02370. PLN02370. acyl-ACP thioesterase.	4e-151	tr|Q41634|Q41634_UMBCA Uc FatB2 OS=Umbellularia californica GN=FatB PE=2 SV=1	0	sp|Q39473.1|FATB_CINCA RecName: Full=Myristoyl-acyl carrier protein thioesterase. chloroplastic; AltName: Full=14:0-acyl-carrier protein thioesterase; Short=14:0-ACP thioesterase; AltName: Full=Acyl-[acyl-carrier-protein] hydrolase; Flags: Precursor gb|AAC49151.1| acyl-ACP thioesterase [Cinnamomum camphora] prf||2124429A acyl-acyl carrier protein thioesterase	0	FATB_CINCA/104-364 PF01643.12;Acyl-ACP_TE;	9e-166	-	GO:0016787.hydrolase activity;GO:0016790.thiolester hydrolase activity;GO:0009536.plastid;GO:0006633.fatty acid biosynthetic process;GO:0009507.chloroplast;GO:0008610.lipid biosynthetic process;	EC:3.1.2.14 3.1.2.-	K10781	ko00061. Fatty acid biosynthesis;
CL1Contig1137	0.03	20.88	0.03	-9.44294	26.389	2.79e-07	3.94e-05	0	7.77e-20	1	1	1578	sp|Q9LRR7|NCED3_ARATH 9-cis-epoxycarotenoid dioxygenase NCED3. chloroplastic OS=Arabidopsis thaliana GN=NCED3 PE=2 SV=1	0	gnl|CDD|177900 PLN02258. PLN02258. 9-cis-epoxycarotenoid dioxygenase NCED.	0	tr|E5F3C5|E5F3C5_SOLCI 9-cis-epoxycarotenoid dioxygenase (Fragment) OS=Solanum chilense GN=NCED1 PE=4 SV=1	0	gb|ADQ74024.1| 9-cis-epoxycarotenoid dioxygenase [Solanum chilense] gb|ADQ74026.1| 9-cis-epoxycarotenoid dioxygenase [Solanum chilense] gb|ADQ74031.1| 9-cis-epoxycarotenoid dioxygenase [Solanum chilense]	0	E5F3E7_SOLPE/129-595 PF03055.10;RPE65;	0	Q	GO:0016020.membrane;GO:0016702.oxidoreductase activity. acting on single donors with incorporation of molecular oxygen. incorporation of two atoms of oxygen;GO:0009535.chloroplast thylakoid membrane;GO:0045549.9-cis-epoxycarotenoid dioxygenase activity;GO:0006950.response to stress;GO:0009579.thylakoid;GO:0055114.oxidation-reduction process;GO:0009688.abscisic acid biosynthetic process;GO:0046872…	EC:1.13.11.51	K09840	ko00906. Carotenoid biosynthesis;
CL1Contig1138	5.71	15.19	7	-1.41156	6.85671	0.00883088	0.379041	-0.293864	0.15661	0.692297	1	1583	-	-	-	-	-	-	-	-	B9GTN7_POPTR/1-342 PB030391; Pfam-B_30391;	1e-44	-	-	-	-	-
comp119042_c0_seq1	37.47	156.82	35.39	-2.0653	117.827	1.89e-27	1.23e-24	0.0823942	0.151908	0.696718	1	1622	sp|Q1PSI9|IDND_VITVI L-idonate 5-dehydrogenase OS=Vitis vinifera GN=VIT_16s0100g00290 PE=1 SV=2	1e-180	gnl|CDD|178305 PLN02702. PLN02702. L-idonate 5-dehydrogenase.	0	tr|D7TMY3|D7TMY3_VITVI Putative uncharacterized protein OS=Vitis vinifera GN=VIT_16s0100g00300 PE=3 SV=1	0	ref|XP_002269895.1| PREDICTED: L-idonate 5-dehydrogenase [Vitis vinifera] emb|CBI31856.3| unnamed protein product [Vitis vinifera]	0	A5AIP9_VITVI/174-306 PF00107.21;ADH_zinc_N;	7e-60	Q	GO:0016020.membrane;GO:0005929.cilium;GO:0016616.oxidoreductase activity. acting on the CH-OH group of donors. NAD or NADP as acceptor;GO:0042995.cell projection;GO:0055114.oxidation-reduction process;GO:0005488.binding;GO:0019861.flagellum;GO:0003939.L-iditol 2-dehydrogenase activity;GO:0046872.metal ion binding;GO:0008270.zinc ion binding;GO:0031966.mitochondrial membrane;GO:0005739.mitochondri…	EC:1.1.1.14	K00008	ko00051. Fructose and mannose metabolism;
CL21757Contig1	3.69	24.89	9.56	-2.75387	22.0183	2.7e-06	0.00031831	-1.37339	2.76806	0.0961624	1	1678	-	-	-	-	tr|B9I284|B9I284_POPTR Predicted protein OS=Populus trichocarpa GN=POPTRDRAFT_569671 PE=4 SV=1	3e-80	ref|XP_002317833.1| predicted protein [Populus trichocarpa] gb|EEE96053.1| predicted protein [Populus trichocarpa]	3e-80	A5C1P9_VITVI/135-211 PF00403.21;HMA;	2e-29	P	GO:0046872.metal ion binding;GO:0030001.metal ion transport;	-	-	-
comp104683_c0_seq2	0.02	43.49	4.56	-11.0865	57.5945	3.22e-14	1e-11	-7.83289	3.41908	0.0644468	1	1683	sp|Q42670|PLSC_COCNU 1-acyl-sn-glycerol-3-phosphate acyltransferase OS=Cocos nucifera PE=1 SV=1	2e-107	gnl|CDD|153251 cd07989. LPLAT_AGPAT-like. Lysophospholipid Acyltransferases (LPLATs) of Glycerophospholipid Biosynthesis: AGPAT-like. Lysophospholipid acyltransferase (LPLAT) superfamily member: acyltransferases of de novo and remodeling pathways of glycerophospholipid biosynthesis which catalyze the incorporation of an acyl group from either acylCoAs or acyl-acyl carrier proteins (acylACPs) into…	5e-46	tr|F6HEJ6|F6HEJ6_VITVI Putative uncharacterized protein OS=Vitis vinifera GN=VIT_19s0090g00330 PE=4 SV=1	3e-116	emb|CBI26630.3| unnamed protein product [Vitis vinifera]	2e-111	B9SAC8_RICCO/114-240 PF01553.16;Acyltransferase;	2e-47	-	GO:0016020.membrane;GO:0008654.phospholipid biosynthetic process;GO:0008152.metabolic process;GO:0016021.integral to membrane;GO:0016740.transferase activity;GO:0003841.1-acylglycerol-3-phosphate O-acyltransferase activity;	EC:2.3.1.51	K13509	ko00561. Glycerolipid metabolism;ko00564. Glycerophospholipid metabolism;ko04975. Fat digestion and absorption;
comp111389_c0_seq2	0.02	39.46	0.1	-10.9462	52.0359	5.45e-13	1.52e-10	-2.32193	1.07e-19	1	1	1691	sp|P20075|LEAD8_DAUCA Embryonic protein DC-8 OS=Daucus carota PE=3 SV=1	2e-54	-	-	tr|Q06431|Q06431_BETPN BP8 protein OS=Betula pendula GN=BP8 PE=4 SV=1	2e-65	emb|CAA79329.1| BP8 [Betula pendula]	1e-65	-	-	S	GO:0005618.cell wall;GO:0005576.extracellular region;GO:0005737.cytoplasm;	-	-	-
CL8740Contig1	0.29	8.42	0.71	-4.8597	8.55396	0.00344772	0.177371	-1.29177	8.79e-21	1	1	1719	-	-	-	-	tr|D7T4I2|D7T4I2_VITVI Putative uncharacterized protein OS=Vitis vinifera GN=VIT_13s0067g02050 PE=4 SV=1	0	ref|XP_002278107.1| PREDICTED: uncharacterized protein LOC100263842 [Vitis vinifera] emb|CBI25414.3| unnamed protein product [Vitis vinifera]	0	C5XNK9_SORBI/1-498 PB009666; Pfam-B_9666;	0	-	-	-	-	-
CL9944Contig1	10.42	22.87	15.19	-1.1341	8.66471	0.00324432	0.168765	-0.543767	1.42486	0.232605	1	1729	sp|P49245|FABH2_CUPWR 3-oxoacyl-[acyl-carrier-protein] synthase 3 B. chloroplastic OS=Cuphea wrightii GN=KAS3B PE=2 SV=1	0	gnl|CDD|177960 PLN02326. PLN02326. 3-oxoacyl-[acyl-carrier-protein] synthase III.	0	tr|C0L7E3|C0L7E3_ANNCH Beta-ketoacyl-ACP synthase III OS=Annona cherimola GN=BK PE=2 SV=1	0	gb|ACN50181.1| beta-ketoacyl-ACP synthase III [Annona cherimola]	0	C0L7E3_ANNCH/313-402 PF08541.5;ACP_syn_III_C;	1e-45	-	GO:0008152.metabolic process;GO:0033818.beta-ketoacyl-acyl-carrier-protein synthase III activity;GO:0003824.catalytic activity;GO:0005737.cytoplasm;GO:0004315.3-oxoacyl-[acyl-carrier-protein] synthase activity;GO:0009536.plastid;GO:0006633.fatty acid biosynthetic process;GO:0016740.transferase activity;GO:0016747.transferase activity. transferring acyl groups other than amino-acyl groups;GO:00095…	EC:2.3.1.180	K00648	ko00061. Fatty acid biosynthesis;
comp116338_c0_seq4	9.85	30.39	11.76	-1.6254	17.193	3.38e-05	0.00310457	-0.255692	0.367297	0.544481	1	1743	sp|Q67Y83|SCP51_ARATH Serine carboxypeptidase-like 51 OS=Arabidopsis thaliana GN=SCPL51 PE=2 SV=2	0	-	-	tr|A5C816|A5C816_VITVI Putative uncharacterized protein OS=Vitis vinifera GN=VIT_06s0061g00890 PE=4 SV=1	0	emb|CBI17117.3| unnamed protein product [Vitis vinifera]	0	D7SN88_VITVI/5-430 PF00450.17;Peptidase_S10;	0	O	GO:0006508.proteolysis;GO:0004185.serine-type carboxypeptidase activity;	EC:3.4.16.-	K09646	-
CL8701Contig1	0.52	31.32	0.3	-5.91243	39.219	3.79e-10	7.89e-08	0.793549	1.13e-20	1	1	1744	sp|Q9SZ46|C82C4_ARATH Cytochrome P450 82C4 OS=Arabidopsis thaliana GN=CYP82C4 PE=2 SV=1	6e-155	gnl|CDD|178659 PLN03112. PLN03112. cytochrome P450 family protein; Provisional.	1e-104	tr|E0CPD8|E0CPD8_VITVI Putative uncharacterized protein OS=Vitis vinifera GN=VIT_18s0001g11400 PE=3 SV=1	7e-173	ref|XP_002284031.1| PREDICTED: cytochrome P450 82C4 [Vitis vinifera] emb|CBI19595.3| unnamed protein product [Vitis vinifera]	6e-173	E0CPD8_VITVI/39-514 PF00067.17;p450;	3e-165	Q	GO:0016020.membrane;GO:0009055.electron carrier activity;GO:0020037.heme binding;GO:0005506.iron ion binding;GO:0055114.oxidation-reduction process;GO:0033772.flavonoid 3'.5'-hydroxylase activity;GO:0016705.oxidoreductase activity. acting on paired donors. with incorporation or reduction of molecular oxygen;GO:0046872.metal ion binding;GO:0004497.monooxygenase activity;GO:0016491.oxidoreductase a…	-	K00517	ko00363. Bisphenol degradation;ko00624. Polycyclic aromatic hydrocarbon degradation;ko00627. Aminobenzoate degradation;ko00903. Limonene and pinene degradation;ko00945. Stilbenoid. diarylheptanoid and gingerol biosynthesis;
comp117999_c0_seq3	19.51	65.95	14.23	-1.75716	41.9184	9.52e-11	2.13e-08	0.455278	0.0519596	0.819688	1	1751	sp|Q03666|GSTX4_TOBAC Probable glutathione S-transferase OS=Nicotiana tabacum PE=2 SV=1	4e-95	gnl|CDD|198294 cd03185. GST_C_Tau. C-terminal. alpha helical domain of Class Tau Glutathione S-transferases. Glutathione S-transferase (GST) C-terminal domain family. Class Tau subfamily; GSTs are cytosolic dimeric proteins involved in cellular detoxification by catalyzing the conjugation of glutathione (GSH) with a wide range of endogenous and xenobiotic alkylating agents. including carcinogens.…	2e-57	tr|B9T3K4|B9T3K4_RICCO Glutathione s-transferase. putative OS=Ricinus communis GN=RCOM_0477560 PE=3 SV=1	7e-106	ref|XP_002532823.1| glutathione s-transferase. putative [Ricinus communis] gb|EEF29553.1| glutathione s-transferase. putative [Ricinus communis]	6e-106	B7FMT8_MEDTR/70-193 PF00043.20;GST_C;	3e-47	O	GO:0004364.glutathione transferase activity;GO:0004462.lactoylglutathione lyase activity;GO:0016829.lyase activity;GO:0009734.auxin mediated signaling pathway;GO:0016740.transferase activity;	EC:2.5.1.18	K00799	ko00480. Glutathione metabolism;ko00980. Metabolism of xenobiotics by cytochrome P450;ko00982. Drug metabolism - cytochrome P450;ko05204. Chemical carcinogenesis;
comp118600_c0_seq7	14.14	29.08	18.89	-1.04025	10.313	0.00132094	0.0796379	-0.417841	1.34868	0.245509	1	1753	-	-	-	-	tr|B9HBT8|B9HBT8_POPTR Predicted protein (Fragment) OS=Populus trichocarpa GN=POPTRDRAFT_416625 PE=4 SV=1	0	ref|XP_002269511.1| PREDICTED: hsp70-binding protein 1-like [Vitis vinifera]	0	B9IFW6_POPTR/5-346 PB000418; Pfam-B_418;	3e-175	O	GO:0005488.binding;	-	K09562	ko04141. Protein processing in endoplasmic reticulum;
CL1504Contig1	0.08	23.94	4.43	-8.22521	30.4452	3.43e-08	5.64e-06	-5.79116	3.13521	0.0766184	1	1756	sp|Q9LJK2|ABAH4_ARATH Abscisic acid 8'-hydroxylase 4 OS=Arabidopsis thaliana GN=CYP707A4 PE=2 SV=2	0	gnl|CDD|177847 PLN02196. PLN02196. abscisic acid 8'-hydroxylase.	0	tr|F6H1D3|F6H1D3_VITVI Putative uncharacterized protein OS=Vitis vinifera GN=VIT_18s0001g10500 PE=3 SV=1	0	ref|XP_002282788.1| PREDICTED: abscisic acid 8'-hydroxylase 4 [Vitis vinifera]	0	B1B1U0_LACSA/38-463 PF00067.17;p450;	0	-	GO:0009055.electron carrier activity;GO:0046872.metal ion binding;GO:0020037.heme binding;GO:0016705.oxidoreductase activity. acting on paired donors. with incorporation or reduction of molecular oxygen;GO:0005506.iron ion binding;GO:0004497.monooxygenase activity;GO:0055114.oxidation-reduction process;GO:0016491.oxidoreductase activity;	EC:1.14.13.93	K09843	ko00906. Carotenoid biosynthesis;
comp113556_c0_seq3	7.91	26.33	8.81	-1.73496	15.6992	7.43e-05	0.00627965	-0.155464	0.112684	0.737109	1	1760	sp|Q55141|ILVH_SYNY3 Acetolactate synthase small subunit OS=Synechocystis sp. (strain PCC 6803 / Kazusa) GN=ilvH PE=3 SV=2	1e-52	gnl|CDD|183365 PRK11895. ilvH. acetolactate synthase 3 regulatory subunit; Reviewed.	1e-70	tr|B9SV00|B9SV00_RICCO Acetolactate synthase. putative OS=Ricinus communis GN=RCOM_0605940 PE=4 SV=1	0	ref|XP_003524233.1| PREDICTED: uncharacterized protein LOC100779210 [Glycine max]	0	B9SV00_RICCO/404-478 PF10369.4;ALS_ss_C;	2e-34	E	GO:0008652.cellular amino acid biosynthetic process;GO:0016597.amino acid binding;GO:0008152.metabolic process;GO:0009082.branched chain family amino acid biosynthetic process;GO:0003984.acetolactate synthase activity;GO:0016740.transferase activity;GO:0009536.plastid;GO:0009507.chloroplast;	EC:2.2.1.6	K01653	ko00290. Valine. leucine and isoleucine biosynthesis;ko00650. Butanoate metabolism;ko00660. C5-Branched dibasic acid metabolism;ko00770. Pantothenate and CoA biosynthesis;
comp104166_c0_seq1	1.62	363.69	6.97	-7.81057	493.916	2e-109	5.14e-106	-2.10516	3.05603	0.0804381	1	1796	-	-	gnl|CDD|197904 smart00835. Cupin_1. Cupin. This family represents the conserved barrel domain of the 'cupin' superfamily ('cupa' is the Latin term for a small barrel). This family contains 11S and 7S plant seed storage proteins. and germins. Plant seed storage proteins provide the major nitrogen source for the developing plant.	2e-44	tr|B9HET9|B9HET9_POPTR Predicted protein OS=Populus trichocarpa GN=POPTRDRAFT_563117 PE=4 SV=1	2e-136	ref|XP_002268407.2| PREDICTED: vicilin-like antimicrobial peptides 2-2-like [Vitis vinifera]	9e-138	B9HET9_POPTR/237-391 PF00190.17;Cupin_1;	3e-67	-	GO:0045735.nutrient reservoir activity;	-	-	-
CL1Contig6689	7	19.71	6.59	-1.4935	9.80466	0.00174071	0.0998384	0.0870765	6.32e-24	1	1	1800	sp|Q9FXW4|C80B2_COPJA Probable (S)-N-methylcoclaurine 3'-hydroxylase isozyme 2 OS=Coptis japonica GN=CYP80B2 PE=2 SV=1	0	gnl|CDD|178290 PLN02687. PLN02687. flavonoid 3'-monooxygenase.	1e-105	tr|B2BF50|B2BF50_9MAGN (S)-N-methylcoclaurine-3'-hydroxylase OS=Coptis chinensis PE=2 SV=1	0	sp|Q9FXW4.1|C80B2_COPJA RecName: Full=Probable (S)-N-methylcoclaurine 3'-hydroxylase isozyme 2; AltName: Full=Cytochrome P450 80B2 dbj|BAB12433.1| (S)-N-methylcoclaurine-3'-hydroxylase [Coptis japonica]	0	B2BF50_9MAGN/30-480 PF00067.17;p450;	0	Q	GO:0016020.membrane;GO:0005783.endoplasmic reticulum;GO:0047054.berbamunine synthase activity;GO:0005506.iron ion binding;GO:0055114.oxidation-reduction process;GO:0016705.oxidoreductase activity. acting on paired donors. with incorporation or reduction of molecular oxygen;GO:0016021.integral to membrane;GO:0016491.oxidoreductase activity;GO:0009055.electron carrier activity;GO:0020037.heme bindi…	-	K00517	ko00363. Bisphenol degradation;ko00624. Polycyclic aromatic hydrocarbon degradation;ko00627. Aminobenzoate degradation;ko00903. Limonene and pinene degradation;ko00945. Stilbenoid. diarylheptanoid and gingerol biosynthesis;
CL4159Contig1	0.01	16.46	0	-10.6847	20.3666	6.39e-06	0.000690148	Inf	0	1	1	1817	sp|Q84R10|PME36_ARATH Probable pectinesterase/pectinesterase inhibitor 36 OS=Arabidopsis thaliana GN=PME36 PE=2 SV=2	0	gnl|CDD|178504 PLN02916. PLN02916. pectinesterase family protein.	0	tr|D7U7W0|D7U7W0_VITVI Pectinesterase OS=Vitis vinifera GN=VIT_15s0048g00500 PE=3 SV=1	0	emb|CBI38889.3| unnamed protein product [Vitis vinifera]	0	D7LRT8_ARALL/206-506 PF01095.14;Pectinesterase;	3e-157	-	GO:0045330.aspartyl esterase activity;GO:0030599.pectinesterase activity;GO:0007047.cellular cell wall organization;GO:0005618.cell wall;GO:0016787.hydrolase activity;GO:0004857.enzyme inhibitor activity;GO:0043086.negative regulation of catalytic activity;GO:0005576.extracellular region;GO:0042545.cell wall modification;	-	-	-
CL1Contig1056	3.25	14.68	2.51	-2.17534	10.1133	0.00147205	0.0870631	0.372752	3.77e-21	1	1	1844	-	-	gnl|CDD|190591 pfam03283. PAE. Pectinacetylesterase.	0	tr|B9S1P6|B9S1P6_RICCO Pectin acetylesterase. putative OS=Ricinus communis GN=RCOM_0867160 PE=4 SV=1	0	ref|XP_002519911.1| pectin acetylesterase. putative [Ricinus communis] gb|EEF42515.1| pectin acetylesterase. putative [Ricinus communis]	0	B9S1P6_RICCO/11-376 PF03283.8;PAE;	0	M	-	-	-	-
CL1Contig5638	4.87	35.64	4.88	-2.8715	33.2653	8.04e-09	1.44e-06	-0.00295938	2.88e-22	1	1	1853	sp|Q9CAC1|GUN8_ARATH Endoglucanase 8 OS=Arabidopsis thaliana GN=CEL1 PE=2 SV=1	0	gnl|CDD|177943 PLN02308. PLN02308. endoglucanase.	0	tr|B9R9R3|B9R9R3_RICCO Endo-1.4-beta-glucanase. putative OS=Ricinus communis GN=RCOM_1500170 PE=4 SV=1	0	ref|XP_002510938.1| endo-1.4-beta-glucanase. putative [Ricinus communis] gb|EEF51540.1| endo-1.4-beta-glucanase. putative [Ricinus communis]	0	B9R9R3_RICCO/28-495 PF00759.14;Glyco_hydro_9;	0	-	GO:0004553.hydrolase activity. hydrolyzing O-glycosyl compounds;GO:0016787.hydrolase activity;GO:0008152.metabolic process;GO:0005975.carbohydrate metabolic process;GO:0003824.catalytic activity;GO:0016798.hydrolase activity. acting on glycosyl bonds;GO:0008810.cellulase activity;	-	-	-
CL19515Contig1	1.82	10.08	4.51	-2.46949	7.2358	0.00714639	0.320405	-1.30919	0.802756	0.370271	1	1854	sp|Q9FIK0|K6PF2_ARATH 6-phosphofructokinase 2 OS=Arabidopsis thaliana GN=PFK2 PE=1 SV=1	0	gnl|CDD|178178 PLN02564. PLN02564. 6-phosphofructokinase.	0	tr|F6I7K1|F6I7K1_VITVI Putative uncharacterized protein OS=Vitis vinifera GN=VIT_00s0780g00010 PE=4 SV=1	0	ref|XP_003635479.1| PREDICTED: 6-phosphofructokinase 2-like [Vitis vinifera]	0	B9SGA6_RICCO/104-355 PF00365.15;PFK;	2e-152	G	GO:0016310.phosphorylation;GO:0003872.6-phosphofructokinase activity;GO:0005524.ATP binding;GO:0016301.kinase activity;GO:0006096.glycolysis;GO:0016740.transferase activity;GO:0005945.6-phosphofructokinase complex;	EC:2.7.1.11	K00850	ko00010. Glycolysis / Gluconeogenesis;ko00030. Pentose phosphate pathway;ko00051. Fructose and mannose metabolism;ko00052. Galactose metabolism;ko00680. Methane metabolism;
CL14635Contig1	4.59	26.56	12.06	-2.53269	22.1734	2.49e-06	0.000296268	-1.39366	3.80727	0.0510304	0.961152	1865	sp|Q9SBQ9|F3PH_PETHY Flavonoid 3'-monooxygenase OS=Petunia hybrida GN=CYP75B2 PE=2 SV=1	4e-123	gnl|CDD|178290 PLN02687. PLN02687. flavonoid 3'-monooxygenase.	3e-161	tr|A9NV92|A9NV92_PICSI Putative uncharacterized protein OS=Picea sitchensis PE=2 SV=1	7e-153	gb|AFK73714.1| cytochrome P450 [Papaver somniferum]	0	A9NV92_PICSI/38-496 PF00067.17;p450;	2e-148	Q	GO:0016020.membrane;GO:0005783.endoplasmic reticulum;GO:0009813.flavonoid biosynthetic process;GO:0005506.iron ion binding;GO:0055114.oxidation-reduction process;GO:0033772.flavonoid 3'.5'-hydroxylase activity;GO:0016705.oxidoreductase activity. acting on paired donors. with incorporation or reduction of molecular oxygen;GO:0016711.flavonoid 3'-monooxygenase activity;GO:0016021.integral to membra…	EC:1.14.13.21	K05280	ko00941. Flavonoid biosynthesis;ko00944. Flavone and flavonol biosynthesis;
comp117856_c0_seq5	1.14	30.1	1.62	-4.72266	35.659	2.35e-09	4.52e-07	-0.50696	1.78e-21	1	1	1884	-	-	gnl|CDD|190499 pfam03004. Transposase_24. Plant transposase (Ptta/En/Spm family). Transposase proteins are necessary for efficient DNA transposition. This family includes various plant transposases from the Ptta and En/Spm families.	2e-31	tr|B9N0D2|B9N0D2_POPTR Predicted protein OS=Populus trichocarpa GN=POPTRDRAFT_596735 PE=4 SV=1	7e-49	ref|XP_002328708.1| predicted protein [Populus trichocarpa] gb|EEE77357.1| predicted protein [Populus trichocarpa]	6e-49	A5AQY2_VITVI/435-567 PF03004.9;Transposase_24;	3e-35	-	-	-	-	-
CL1Contig4569	15.34	31.35	26.97	-1.03117	11.0924	0.000866838	0.0556456	-0.814057	4.89988	0.0268586	0.596981	1903	-	-	gnl|CDD|153396 cd07323. LAM. LA motif RNA-binding domain. This domain is found at the N-terminus of La RNA-binding proteins as well as in other related proteins. Typically. the domain co-occurs with an RNA-recognition motif (RRM). and together these domains function to bind primary transcripts of RNA polymerase III in the La autoantigen (Lupus La protein. LARP3. or Sjoegren syndrome type B antige…	3e-27	tr|E0CU57|E0CU57_VITVI Putative uncharacterized protein OS=Vitis vinifera GN=VIT_00s0349g00060 PE=4 SV=1	1e-81	emb|CBI22123.3| unnamed protein product [Vitis vinifera]	1e-81	E0CU57_VITVI/397-454 PF05383.12;La;	1e-16	-	GO:0006396.RNA processing;GO:0005634.nucleus;GO:0003723.RNA binding;GO:0030529.ribonucleoprotein complex;	-	-	-
CL2344Contig1	7.28	30.38	12.55	-2.06111	21.536	3.47e-06	0.000399559	-0.785677	1.83576	0.175449	1	1920	sp|Q0JC10|DCAM_ORYSJ S-adenosylmethionine decarboxylase proenzyme OS=Oryza sativa subsp. japonica GN=SAMDC PE=2 SV=1	7e-151	gnl|CDD|178139 PLN02524. PLN02524. S-adenosylmethionine decarboxylase.	0	tr|B9F113|B9F113_ORYSJ Putative uncharacterized protein OS=Oryza sativa subsp. japonica GN=OsJ_07492 PE=4 SV=1	1e-160	gb|EEE57355.1| hypothetical protein OsJ_07492 [Oryza sativa Japonica Group]	9e-161	Q944U3_DENCR/3-337 PF01536.11;SAM_decarbox;	4e-147	T	GO:0016831.carboxy-lyase activity;GO:0004014.adenosylmethionine decarboxylase activity;GO:0016829.lyase activity;GO:0006597.spermine biosynthetic process;GO:0008295.spermidine biosynthetic process;GO:0006596.polyamine biosynthetic process;	EC:4.1.1.50	K01611	ko00270. Cysteine and methionine metabolism;ko00330. Arginine and proline metabolism;
comp115592_c0_seq4	7.87	22.12	12.47	-1.49092	11.1342	0.000847503	0.0545382	-0.664026	1.43673	0.23067	1	1921	-	-	-	-	-	-	-	-	-	-	-	-	-	-	-
CL1748Contig1	11.34	31.96	11.54	-1.49485	16.6854	4.41e-05	0.00392385	-0.0252226	0.0642651	0.799878	1	1929	sp|A6YIH8|C7D55_HYOMU Premnaspirodiene oxygenase OS=Hyoscyamus muticus GN=CYP71D55 PE=1 SV=1	4e-165	gnl|CDD|178290 PLN02687. PLN02687. flavonoid 3'-monooxygenase.	4e-116	tr|F6I533|F6I533_VITVI Putative uncharacterized protein OS=Vitis vinifera GN=VIT_19s0015g00100 PE=3 SV=1	0	ref|XP_002522721.1| cytochrome P450. putative [Ricinus communis] gb|EEF39572.1| cytochrome P450. putative [Ricinus communis]	3e-174	B9S9Q2_RICCO/34-493 PF00067.17;p450;	5e-170	Q	GO:0016020.membrane;GO:0009055.electron carrier activity;GO:0020037.heme binding;GO:0005506.iron ion binding;GO:0055114.oxidation-reduction process;GO:0046872.metal ion binding;GO:0016705.oxidoreductase activity. acting on paired donors. with incorporation or reduction of molecular oxygen;GO:0016021.integral to membrane;GO:0004497.monooxygenase activity;GO:0050592.4-hydroxyphenylacetaldehyde oxim…	-	K00517	ko00363. Bisphenol degradation;ko00624. Polycyclic aromatic hydrocarbon degradation;ko00627. Aminobenzoate degradation;ko00903. Limonene and pinene degradation;ko00945. Stilbenoid. diarylheptanoid and gingerol biosynthesis;
CL704Contig1	32.52	68.26	34.25	-1.06971	26.309	2.91e-07	4.1e-05	-0.0747767	0.655363	0.418202	1	1934	-	-	gnl|CDD|114751 pfam06047. SynMuv_product. Ras-induced vulval development antagonist. This family is from synthetic multi-vulval genes which encode chromatin-associated proteins involved in transcriptional repression. This protein has a role in antagonising Ras-induced vulval development.	3e-57	tr|B9RUC4|B9RUC4_RICCO ATP binding protein. putative OS=Ricinus communis GN=RCOM_0851770 PE=4 SV=1	3e-95	-	-	F2D1D8_HORVD/413-517 PF06047.6;SynMuv_product;	4e-59	-	-	-	-	-
CL14813Contig1	21.88	46.26	27.27	-1.08015	17.6765	2.62e-05	0.00248002	-0.317702	1.55307	0.212683	1	1958	-	-	gnl|CDD|178427 PLN02833. PLN02833. glycerol acyltransferase family protein.	0	tr|C9WGL0|C9WGL0_VERFO Glycerol-3-phosphate acyltransferase 9 OS=Vernicia fordii GN=GPAT9 PE=2 SV=1	0	gb|ACT32030.1| putative glycerol-3-phosphate acyltransferase [Vernicia fordii] gb|ADO40099.1| glycerol-3-phosphate acyltransferase 9 [Vernicia fordii]	0	A5C8T5_VITVI/151-274 PF01553.16;Acyltransferase;	2e-67	I	GO:0004366.glycerol-3-phosphate O-acyltransferase activity;GO:0008152.metabolic process;GO:0016740.transferase activity;	EC:2.3.1.15	K13506	ko00561. Glycerolipid metabolism;ko00564. Glycerophospholipid metabolism;
CL1890Contig2	0.02	45.11	4.9	-11.1392	59.8291	1.03e-14	3.43e-12	-7.93664	3.80805	0.0510067	0.960844	1989	sp|Q43135|C79A1_SORBI Tyrosine N-monooxygenase OS=Sorghum bicolor GN=CYP79A1 PE=1 SV=3	0	gnl|CDD|166612 PLN02971. PLN02971. tryptophan N-hydroxylase.	0	tr|A5ASK6|A5ASK6_VITVI Putative uncharacterized protein OS=Vitis vinifera GN=VITISV_022990 PE=3 SV=1	0	ref|XP_002276655.1| PREDICTED: phenylalanine N-monooxygenase-like [Vitis vinifera]	0	A5BQ78_VITVI/83-557 PF00067.17;p450;	0	Q	GO:0016020.membrane;GO:0009055.electron carrier activity;GO:0005792.microsome;GO:0005783.endoplasmic reticulum;GO:0020037.heme binding;GO:0005506.iron ion binding;GO:0019756.cyanogenic glycoside biosynthetic process;GO:0055114.oxidation-reduction process;GO:0016705.oxidoreductase activity. acting on paired donors. with incorporation or reduction of molecular oxygen;GO:0046872.metal ion binding;GO…	EC:1.14.13.124	K12153	ko00460. Cyanoamino acid metabolism;ko00966. Glucosinolate biosynthesis;
CL15257Contig1	3.3	14.24	3.14	-2.10941	9.49698	0.0020581	0.11487	0.0717015	1.95e-21	1	1	1989	sp|Q9LHQ6|OCT4_ARATH Organic cation/carnitine transporter 4 OS=Arabidopsis thaliana GN=OCT4 PE=2 SV=1	0	gnl|CDD|162097 TIGR00898. 2A0119. cation transport protein.	3e-121	tr|F6H2H7|F6H2H7_VITVI Putative uncharacterized protein OS=Vitis vinifera GN=VIT_19s0014g04790 PE=4 SV=1	0	ref|XP_002280309.1| PREDICTED: organic cation transporter protein-like [Vitis vinifera]	0	E0CT25_VITVI/14-484 PF00083.19;Sugar_tr;	0	R	GO:0016020.membrane;GO:0006810.transport;GO:0055085.transmembrane transport;GO:0016021.integral to membrane;GO:0006811.ion transport;GO:0022857.transmembrane transporter activity;GO:0005215.transporter activity;	-	-	-
comp116516_c0_seq2	1.59	11.68	1.06	-2.87694	9.71588	0.00182683	0.104094	0.584963	2.91e-20	1	1	2012	sp|Q50EK3|C04C1_PINTA Cytochrome P450 704C1 OS=Pinus taeda GN=CYP704C1 PE=2 SV=1	2e-162	gnl|CDD|178737 PLN03195. PLN03195. fatty acid omega-hydroxylase; Provisional.	2e-172	tr|F6I329|F6I329_VITVI Putative uncharacterized protein OS=Vitis vinifera GN=VIT_15s0048g01700 PE=3 SV=1	0	ref|XP_002275114.1| PREDICTED: cytochrome P450 704C1 [Vitis vinifera]	0	B9IC22_POPTR/38-503 PF00067.17;p450;	0	-	GO:0016020.membrane;GO:0009055.electron carrier activity;GO:0020037.heme binding;GO:0005506.iron ion binding;GO:0055114.oxidation-reduction process;GO:0016705.oxidoreductase activity. acting on paired donors. with incorporation or reduction of molecular oxygen;GO:0046872.metal ion binding;GO:0070330.aromatase activity;GO:0016021.integral to membrane;GO:0004497.monooxygenase activity;GO:0016491.ox…	-	-	-
comp106357_c0_seq7	0.02	35.76	3.75	-10.8041	46.9329	7.35e-12	1.86e-09	-7.55075	2.50438	0.11353	1	2030	sp|Q42870|PLSC_LIMDO 1-acyl-sn-glycerol-3-phosphate acyltransferase OS=Limnanthes douglasii GN=PLSC PE=2 SV=1	5e-62	-	-	tr|F6HEJ6|F6HEJ6_VITVI Putative uncharacterized protein OS=Vitis vinifera GN=VIT_19s0090g00330 PE=4 SV=1	7e-66	ref|XP_002278280.2| PREDICTED: 1-acyl-sn-glycerol-3-phosphate acyltransferase-like [Vitis vinifera]	1e-66	B9SAC8_RICCO/114-240 PF01553.16;Acyltransferase;	1e-33	-	GO:0016020.membrane;GO:0008654.phospholipid biosynthetic process;GO:0008152.metabolic process;GO:0016021.integral to membrane;GO:0016740.transferase activity;GO:0003841.1-acylglycerol-3-phosphate O-acyltransferase activity;	EC:2.3.1.51	K13509	ko00561. Glycerolipid metabolism;ko00564. Glycerophospholipid metabolism;ko04975. Fat digestion and absorption;
comp116873_c0_seq1	0.63	8.63	3.82	-3.77594	7.96645	0.00476524	0.228527	-2.60015	1.50804	0.219438	1	2088	sp|Q9FFN2|GLYT3_ARATH Probable glycosyltransferase At5g03795 OS=Arabidopsis thaliana GN=At5g03795 PE=3 SV=2	1e-180	gnl|CDD|202510 pfam03016. Exostosin. Exostosin family. The EXT family is a family of tumour suppressor genes. Mutations of EXT1 on 8q24.1. EXT2 on 11p11-13. and EXT3 on 19p have been associated with the autosomal dominant disorder known as hereditary multiple exostoses (HME). This is the most common known skeletal dysplasia. The chromosomal locations of other EXT genes suggest association with ot…	3e-65	tr|I1NAH0|I1NAH0_SOYBN Uncharacterized protein OS=Glycine max GN=Gma.26549 PE=4 SV=1	2e-179	dbj|BAB08605.1| unnamed protein product [Arabidopsis thaliana]	0	GLYT3_ARATH/186-468 PF03016.10;Exostosin;	5e-149	GMW	GO:0016020.membrane;	-	-	-
CL14353Contig1	8.91	21.52	7.44	-1.27218	9.14656	0.00249187	0.135327	0.260123	3.24e-26	1	1	2093	sp|Q9LTD8|Y5279_ARATH DUF21 domain-containing protein At5g52790 OS=Arabidopsis thaliana GN=CBSDUF5 PE=2 SV=2	1e-163	-	-	tr|E0CUU1|E0CUU1_VITVI Putative uncharacterized protein OS=Vitis vinifera GN=VIT_16s0050g01290 PE=4 SV=1	0	ref|XP_002273611.1| PREDICTED: DUF21 domain-containing protein At5g52790 [Vitis vinifera] emb|CBI22641.3| unnamed protein product [Vitis vinifera]	0	E0CUU1_VITVI/15-192 PF01595.15;DUF21;	8e-82	S	-	-	K16302	-
comp115945_c0_seq1	1.52	11.12	1.01	-2.87101	9.15357	0.00248233	0.134978	0.589716	4.66e-29	1	1	2106	sp|Q50EK3|C04C1_PINTA Cytochrome P450 704C1 OS=Pinus taeda GN=CYP704C1 PE=2 SV=1	6e-169	gnl|CDD|178737 PLN03195. PLN03195. fatty acid omega-hydroxylase; Provisional.	1e-178	tr|F6I329|F6I329_VITVI Putative uncharacterized protein OS=Vitis vinifera GN=VIT_15s0048g01700 PE=3 SV=1	0	ref|XP_002275114.1| PREDICTED: cytochrome P450 704C1 [Vitis vinifera]	0	B9IC22_POPTR/38-503 PF00067.17;p450;	0	QI	GO:0016020.membrane;GO:0009055.electron carrier activity;GO:0005783.endoplasmic reticulum;GO:0020037.heme binding;GO:0005506.iron ion binding;GO:0055114.oxidation-reduction process;GO:0016705.oxidoreductase activity. acting on paired donors. with incorporation or reduction of molecular oxygen;GO:0046872.metal ion binding;GO:0070330.aromatase activity;GO:0016021.integral to membrane;GO:0005789.end…	-	-	-
CL20798Contig1	0.66	9.09	2.46	-3.78374	8.50035	0.00355079	0.181887	-1.89812	0.372439	0.541678	1	2138	sp|Q41558|HBP1C_WHEAT Transcription factor HBP-1b(c1) (Fragment) OS=Triticum aestivum PE=1 SV=2	9e-105	gnl|CDD|206313 pfam14144. DOG1. Seed dormancy control. This family of plant proteins appears to be a highly specific controller seed dormancy.	4e-38	tr|B9HQ02|B9HQ02_POPTR Predicted protein OS=Populus trichocarpa GN=POPTRDRAFT_1085955 PE=4 SV=1	0	ref|XP_002313591.1| predicted protein [Populus trichocarpa] gb|EEE87546.1| predicted protein [Populus trichocarpa]	0	D7TCV4_VITVI/277-355 PF14144.1;DOG1;	2e-40	-	GO:0005634.nucleus;GO:0003677.DNA binding;GO:0006355.regulation of transcription. DNA-dependent;GO:0043565.sequence-specific DNA binding;GO:0006351.transcription. DNA-dependent;GO:0003700.sequence-specific DNA binding transcription factor activity;GO:0046983.protein dimerization activity;	-	K14431	ko04075. Plant hormone signal transduction;
CL7680Contig1	3.2	14.6	3.8	-2.18982	10.1095	0.00147507	0.0872028	-0.247928	0.00661234	0.93519	1	2163	sp|Q9SKY8|HSP7H_ARATH Heat shock 70 kDa protein 8 OS=Arabidopsis thaliana GN=HSP70-8 PE=2 SV=1	0	-	-	tr|B9HJX1|B9HJX1_POPTR Predicted protein OS=Populus trichocarpa GN=POPTRDRAFT_657150 PE=3 SV=1	0	ref|XP_002311619.1| predicted protein [Populus trichocarpa] gb|EEE88986.1| predicted protein [Populus trichocarpa]	0	B9HJX1_POPTR/28-534 PF00012.15;HSP70;	0	O	GO:0005524.ATP binding;GO:0000166.nucleotide binding;	-	K09489	ko04612. Antigen processing and presentation;
CL15258Contig1	1.62	9.69	2.51	-2.5805	7.14816	0.00750408	0.33347	-0.631694	0.0155503	0.90076	1	2171	-	-	gnl|CDD|100081 cd06160. S2P-M50_like_2. Uncharacterized homologs of Site-2 protease (S2P). zinc metalloproteases (MEROPS family M50) which cleave transmembrane domains of substrate proteins. regulating intramembrane proteolysis (RIP) of diverse signal transduction mechanisms. Members of the S2P/M50 family of RIP proteases use proteolytic activity within the membrane to transfer information across…	1e-20	tr|A5ALY0|A5ALY0_VITVI Putative uncharacterized protein OS=Vitis vinifera GN=VITISV_010704 PE=4 SV=1	0	ref|XP_002271890.1| PREDICTED: uncharacterized protein LOC100241185 [Vitis vinifera] emb|CAN73523.1| hypothetical protein VITISV_010704 [Vitis vinifera]	0	A5ALY0_VITVI/181-578 PB010253; Pfam-B_10253;	0	-	GO:0008233.peptidase activity;	-	-	-
comp101114_c0_seq1	145.6	309.41	155.08	-1.08751	124.993	5.11e-29	3.48e-26	-0.0910023	4.07373	0.0435549	0.851871	2180	sp|Q9FVS6|KSG4_ARATH Shaggy-related protein kinase delta OS=Arabidopsis thaliana GN=ASK4 PE=2 SV=1	0	gnl|CDD|173333 PTZ00036. PTZ00036. glycogen synthase kinase; Provisional.	4e-131	tr|A9NV52|A9NV52_PICSI Putative uncharacterized protein OS=Picea sitchensis PE=2 SV=1	0	gb|ABK24513.1| unknown [Picea sitchensis]	0	C6TG33_SOYBN/82-366 PF00069.20;Pkinase;	0	GDKLTR	GO:0016310.phosphorylation;GO:0005524.ATP binding;GO:0004674.protein serine/threonine kinase activity;GO:0016301.kinase activity;GO:0004672.protein kinase activity;GO:0000166.nucleotide binding;GO:0006468.protein phosphorylation;GO:0016740.transferase activity;GO:0016772.transferase activity. transferring phosphorus-containing groups;	EC:2.7.11.26	K03083	ko04012. ErbB signaling pathway;ko04062. Chemokine signaling pathway;ko04110. Cell cycle;ko04151. PI3K-Akt signaling pathway;ko04310. Wnt signaling pathway;ko04340. Hedgehog signaling pathway;ko04360. Axon guidance;ko04510. Focal adhesion;ko04660. T cell receptor signaling pathway;ko04662. B cell receptor signaling pathway;ko04711. Circadian rhythm - fly;ko04722. Neurotrophin signaling pathway;ko…
CL14313Contig1	12.58	25.5	4.7	-1.01937	8.7317	0.00312724	0.163324	1.4204	1.67766	0.195235	1	2192	sp|Q05085|PTR7_ARATH Nitrate transporter 1.1 OS=Arabidopsis thaliana GN=NRT1.1 PE=1 SV=1	0	gnl|CDD|144446 pfam00854. PTR2. POT family. The POT (proton-dependent oligopeptide transport) family all appear to be proton dependent transporters.	1e-77	tr|Q7XAK5|Q7XAK5_PRUPE Nitrate transporter OS=Prunus persica GN=PpNRT1 PE=2 SV=1	0	ref|XP_002266951.1| PREDICTED: nitrate transporter 1.1 [Vitis vinifera]	0	B9GVH0_POPTR/98-502 PF00854.16;PTR2;	0	E	GO:0016020.membrane;GO:0006810.transport;GO:0006857.oligopeptide transport;GO:0016021.integral to membrane;GO:0005215.transporter activity;	-	-	-
CL14270Contig1	11.54	24.63	23.16	-1.09377	9.05543	0.00261916	0.141302	-1.00499	5.42314	0.0198716	0.471395	2193	sp|Q9M0X9|4CLL7_ARATH 4-coumarate--CoA ligase-like 7 OS=Arabidopsis thaliana GN=4CLL7 PE=1 SV=1	3e-135	gnl|CDD|178186 PLN02574. PLN02574. 4-coumarate--CoA ligase-like.	1e-172	tr|B9HUM4|B9HUM4_POPTR Acyl:coa ligase OS=Populus trichocarpa GN=ACLL21 PE=4 SV=1	0	ref|XP_002315339.1| acyl:coa ligase [Populus trichocarpa] gb|EEF01510.1| acyl:coa ligase [Populus trichocarpa]	0	A5BPU4_VITVI/85-492 PF00501.23;AMP-binding;	7e-170	I	GO:0047077.Photinus-luciferin 4-monooxygenase (ATP-hydrolyzing) activity;GO:0008152.metabolic process;GO:0003824.catalytic activity;GO:0055114.oxidation-reduction process;GO:0016491.oxidoreductase activity;GO:0016874.ligase activity;	EC:6.2.1.12	K01904	ko00130. Ubiquinone and other terpenoid-quinone biosynthesis;ko00360. Phenylalanine metabolism;ko00940. Phenylpropanoid biosynthesis;
CL4156Contig1	0.02	16.73	0.03	-9.70822	20.7068	5.35e-06	0.000585489	-0.584963	2.71e-27	1	1	2201	-	-	-	-	tr|Q1XBG1|Q1XBG1_RICCO Lipase OS=Ricinus communis GN=RCOM_1677770 PE=2 SV=1	4e-75	ref|XP_002509537.1| Triacylglycerol lipase 2 precursor. putative [Ricinus communis] gb|AAY17358.1| lipase [Ricinus communis] gb|EEF50924.1| Triacylglycerol lipase 2 precursor. putative [Ricinus communis]	4e-75	Q1XBG1_RICCO/94-393 PF12697.2;Abhydrolase_6;	6e-58	-	GO:0016787.hydrolase activity;GO:0004806.triglyceride lipase activity;GO:0006629.lipid metabolic process;	-	-	-
CL14286Contig1	0.82	28.44	0.47	-5.11615	34.3409	4.63e-09	8.5e-07	0.802963	4.19e-20	1	1	2205	sp|Q8VYE4|PTR12_ARATH Probable peptide/nitrate transporter At1g27040 OS=Arabidopsis thaliana GN=At1g27040 PE=2 SV=1	2e-121	-	-	tr|I1LYD4|I1LYD4_SOYBN Uncharacterized protein OS=Glycine max PE=4 SV=1	0	ref|XP_003542395.1| PREDICTED: probable peptide/nitrate transporter At1g27040-like [Glycine max]	0	B9RFS2_RICCO/89-479 PF00854.16;PTR2;	3e-149	E	GO:0016020.membrane;GO:0006857.oligopeptide transport;GO:0004872.receptor activity;GO:0005215.transporter activity;	-	-	-
CL1Contig6832	5.78	64.6	13	-3.48239	69.5308	7.52e-17	2.84e-14	-1.16937	3.32198	0.0683595	1	2295	sp|Q6F2Y7|CLPB1_ORYSJ Chaperone protein ClpB1 OS=Oryza sativa subsp. japonica GN=CLPB1 PE=2 SV=1	0	gnl|CDD|163223 TIGR03346. chaperone_ClpB. ATP-dependent chaperone ClpB. Members of this protein family are the bacterial ATP-dependent chaperone ClpB. This protein belongs to the AAA family. ATPases associated with various cellular activities (pfam00004). This molecular chaperone does not act as a protease. but rather serves to disaggregate misfolded and aggregated proteins.	0	tr|F6GT15|F6GT15_VITVI Putative uncharacterized protein OS=Vitis vinifera GN=VIT_17s0000g07190 PE=3 SV=1	0	emb|CBI15133.3| unnamed protein product [Vitis vinifera]	0	HS101_ARATH/597-762 PF07724.9;AAA_2;	8e-93	O	GO:0005524.ATP binding;GO:0006950.response to stress;GO:0009408.response to heat;GO:0005737.cytoplasm;GO:0000166.nucleotide binding;GO:0019538.protein metabolic process;GO:0016485.protein processing;GO:0017111.nucleoside-triphosphatase activity;	-	K03695	-
comp110463_c0_seq1	21.83	47.57	30.11	-1.12374	18.9733	1.33e-05	0.00133543	-0.463931	2.719	0.0991599	1	2348	sp|Q9FKW4|CDPKS_ARATH Calcium-dependent protein kinase 28 OS=Arabidopsis thaliana GN=CPK28 PE=1 SV=1	0	gnl|CDD|197582 smart00220. S_TKc. Serine/Threonine protein kinases. catalytic domain. Phosphotransferases. Serine or threonine-specific kinase subfamily.	5e-90	tr|D7SNZ6|D7SNZ6_VITVI Putative uncharacterized protein OS=Vitis vinifera GN=VIT_04s0023g03420 PE=4 SV=1	0	ref|XP_002267099.1| PREDICTED: calcium-dependent protein kinase 16 [Vitis vinifera] emb|CBI17375.3| unnamed protein product [Vitis vinifera]	0	D7SNZ6_VITVI/95-355 PF00069.20;Pkinase;	2e-174	T	GO:0016310.phosphorylation;GO:0007165.signal transduction;GO:0005524.ATP binding;GO:0016301.kinase activity;GO:0006468.protein phosphorylation;GO:0005578.proteinaceous extracellular matrix;GO:0004674.protein serine/threonine kinase activity;GO:0004683.calmodulin-dependent protein kinase activity;GO:0000166.nucleotide binding;GO:0004672.protein kinase activity;GO:0005509.calcium ion binding;GO:001…	EC:2.7.11.1	K13412	ko04626. Plant-pathogen interaction;ko05145. Toxoplasmosis;
CL2379Contig1	15.62	37.23	2.68	-1.25307	16.3845	5.17e-05	0.0045128	2.54309	5.88081	0.0153068	0.382896	2409	sp|Q6J163|5NG4_PINTA Auxin-induced protein 5NG4 OS=Pinus taeda PE=2 SV=1	6e-144	-	-	tr|E6NU65|E6NU65_9ROSI JHL18I08.9 protein OS=Jatropha curcas GN=JHL18I08.9 PE=4 SV=1	0	dbj|BAJ53175.1| JHL18I08.9 [Jatropha curcas]	0	Q6YYY7_ORYSJ/28-161 PF00892.15;EamA;	7e-64	-	GO:0006810.transport;GO:0016020.membrane;GO:0005938.cell cortex;GO:0009734.auxin mediated signaling pathway;GO:0005737.cytoplasm;GO:0003674.molecular_function;GO:0005887.integral to plasma membrane;GO:0016021.integral to membrane;	-	-	-
comp117189_c0_seq5	1.19	33.46	0.21	-4.8134	40.1117	2.4e-10	5.16e-08	2.5025	5.33e-21	1	1	2433	sp|O65351|SUBL_ARATH Subtilisin-like protease OS=Arabidopsis thaliana GN=ARA12 PE=1 SV=1	0	gnl|CDD|173795 cd04852. Peptidases_S8_3. Peptidase S8 family domain. uncharacterized subfamily 3. This family is a member of the Peptidases S8 or Subtilases serine endo- and exo-peptidase clan. They have an Asp/His/Ser catalytic triad similar to that found in trypsin-like proteases. but do not share their three-dimensional structure and are not homologous to trypsin. The stability of subtilases m…	2e-112	tr|B8LQQ7|B8LQQ7_PICSI Putative uncharacterized protein OS=Picea sitchensis PE=2 SV=1	0	gb|ABR17987.1| unknown [Picea sitchensis]	0	C0PQV9_PICSI/150-630 PF00082.17;Peptidase_S8;	5e-165	-	GO:0004252.serine-type endopeptidase activity;GO:0008233.peptidase activity;GO:0042802.identical protein binding;GO:0008236.serine-type peptidase activity;GO:0006508.proteolysis;GO:0016787.hydrolase activity;GO:0043086.negative regulation of catalytic activity;GO:0005576.extracellular region;	-	-	-
CL12393Contig1	4.53	32.2	6	-2.82948	29.5729	5.39e-08	8.64e-06	-0.405451	0.186001	0.666266	1	2440	sp|Q5JQD7|YSL12_ORYSJ Probable metal-nicotianamine transporter YSL12 OS=Oryza sativa subsp. japonica GN=YSL12 PE=2 SV=2	0	gnl|CDD|190551 pfam03169. OPT. OPT oligopeptide transporter protein. The OPT family of oligopeptide transporters is distinct from the ABC pfam00005 and PTR pfam00854 transporter families. OPT transporters were first recognised in fungi (Candida albicans and Schizosaccharomyces pombe). but this alignment also includes orthologues from Arabidopsis thaliana. OPT transporters are thought to have 12-1…	3e-145	tr|B9N9G4|B9N9G4_POPTR Oligopeptide transporter OPT family (Fragment) OS=Populus trichocarpa GN=POPTRDRAFT_276414 PE=4 SV=1	0	ref|XP_002331919.1| oligopeptide transporter OPT family [Populus trichocarpa] gb|EEF11722.1| oligopeptide transporter OPT family [Populus trichocarpa]	0	B9SIR4_RICCO/71-690 PF03169.10;OPT;	0	-	GO:0055085.transmembrane transport;	-	-	-
CL1282Contig2	2.88	13.96	4.07	-2.27716	9.93562	0.00162111	0.0942181	-0.49896	0.0927832	0.760668	1	2477	sp|Q8S403|PHO1_ARATH Phosphate transporter PHO1 OS=Arabidopsis thaliana GN=PHO1 PE=2 SV=1	0	gnl|CDD|202546 pfam03124. EXS. EXS family. We have named this region the EXS family after (ERD1. XPR1. and SYG1). This family includes C-terminus portions from the SYG1 G-protein associated signal transduction protein from Saccharomyces cerevisiae. and sequences that are thought to be murine leukaemia virus (MLV) receptors (XPR1). N-terminus portions from these proteins are aligned in the SPX pfa…	5e-128	tr|D7SZK0|D7SZK0_VITVI Putative uncharacterized protein OS=Vitis vinifera GN=VIT_05s0049g01410 PE=4 SV=1	0	ref|XP_002285337.1| PREDICTED: phosphate transporter PHO1-like [Vitis vinifera]	0	D7SZK0_VITVI/439-775 PF03124.9;EXS;	0	U	GO:0004872.receptor activity;GO:0016021.integral to membrane;	-	-	-
CL1Contig739	12	26.41	20.21	-1.13805	10.204	0.00140134	0.0837139	-0.752035	3.15166	0.0758497	1	2484	sp|Q9CY62|RN181_MOUSE E3 ubiquitin-protein ligase RNF181 OS=Mus musculus GN=Rnf181 PE=2 SV=1	8e-22	gnl|CDD|191552 pfam06547. DUF1117. Protein of unknown function (DUF1117). This family represents the C-terminus of a number of hypothetical plant proteins.	3e-20	tr|F6GUZ2|F6GUZ2_VITVI Putative uncharacterized protein OS=Vitis vinifera GN=VIT_06s0004g05090 PE=4 SV=1	2e-128	ref|XP_002283212.1| PREDICTED: E3 ubiquitin-protein ligase RING1-like [Vitis vinifera]	2e-128	A5B8X0_VITVI/184-229 PF13639.1;zf-RING_2;	2e-23	-	GO:0046872.metal ion binding;GO:0008270.zinc ion binding;	-	-	-
comp115074_c0_seq4	4.61	14.29	5.83	-1.63217	7.42989	0.00641494	0.293849	-0.338729	0.124614	0.724083	1	2502	sp|Q9FKI0|FIMB2_ARATH Fimbrin-like protein 2 OS=Arabidopsis thaliana GN=FIM2 PE=2 SV=1	0	-	-	tr|F6HEL6|F6HEL6_VITVI Putative uncharacterized protein OS=Vitis vinifera GN=VIT_19s0090g01440 PE=4 SV=1	0	emb|CBI26716.3| unnamed protein product [Vitis vinifera]	0	B9GJV7_POPTR/116-238 PF00307.26;CH;	8e-63	Z	GO:0003779.actin binding;GO:0005509.calcium ion binding;	-	-	-
comp111816_c0_seq2	4.56	14.15	5.81	-1.6337	7.35172	0.00669988	0.304426	-0.349504	0.130779	0.717626	1	2527	sp|Q9FKI0|FIMB2_ARATH Fimbrin-like protein 2 OS=Arabidopsis thaliana GN=FIM2 PE=2 SV=1	0	-	-	tr|F6HEL6|F6HEL6_VITVI Putative uncharacterized protein OS=Vitis vinifera GN=VIT_19s0090g01440 PE=4 SV=1	0	emb|CBI26716.3| unnamed protein product [Vitis vinifera]	0	B9GJV7_POPTR/116-238 PF00307.26;CH;	8e-63	Z	GO:0003779.actin binding;GO:0005509.calcium ion binding;	-	-	-
CL61Contig3	16.71	41.16	26.15	-1.30053	18.9498	1.34e-05	0.00134747	-0.646099	3.50031	0.0613572	1	2545	sp|Q8L6H7|SFR2_ORYSJ Beta-glucosidase-like SFR2. chloroplastic OS=Oryza sativa subsp. japonica GN=SFR2 PE=2 SV=1	0	-	-	tr|F6H703|F6H703_VITVI Putative uncharacterized protein OS=Vitis vinifera GN=VIT_05s0077g00550 PE=3 SV=1	0	ref|XP_002280268.1| PREDICTED: beta-glucosidase-like SFR2. chloroplastic-like [Vitis vinifera]	0	C3SAA1_BRADI/161-406 PF00232.13;Glyco_hydro_1;	1e-132	-	GO:0043169.cation binding;GO:0004553.hydrolase activity. hydrolyzing O-glycosyl compounds;GO:0008152.metabolic process;GO:0005975.carbohydrate metabolic process;GO:0003824.catalytic activity;GO:0016798.hydrolase activity. acting on glycosyl bonds;	-	-	-
comp116316_c0_seq1	3.32	14.86	3.38	-2.16218	10.2005	0.00140406	0.0838379	-0.02584	1.37e-28	1	1	2674	sp|Q8S403|PHO1_ARATH Phosphate transporter PHO1 OS=Arabidopsis thaliana GN=PHO1 PE=2 SV=1	0	gnl|CDD|202546 pfam03124. EXS. EXS family. We have named this region the EXS family after (ERD1. XPR1. and SYG1). This family includes C-terminus portions from the SYG1 G-protein associated signal transduction protein from Saccharomyces cerevisiae. and sequences that are thought to be murine leukaemia virus (MLV) receptors (XPR1). N-terminus portions from these proteins are aligned in the SPX pfa…	5e-129	tr|D7SZK0|D7SZK0_VITVI Putative uncharacterized protein OS=Vitis vinifera GN=VIT_05s0049g01410 PE=4 SV=1	0	ref|XP_002285337.1| PREDICTED: phosphate transporter PHO1-like [Vitis vinifera]	0	D7SZK0_VITVI/439-775 PF03124.9;EXS;	0	U	GO:0004872.receptor activity;GO:0016021.integral to membrane;	-	-	-
comp117045_c0_seq5	1.91	19.84	1.19	-3.37677	19.6403	9.35e-06	0.000971345	0.682611	3.74e-22	1	1	2721	sp|O65351|SUBL_ARATH Subtilisin-like protease OS=Arabidopsis thaliana GN=ARA12 PE=1 SV=1	0	gnl|CDD|173795 cd04852. Peptidases_S8_3. Peptidase S8 family domain. uncharacterized subfamily 3. This family is a member of the Peptidases S8 or Subtilases serine endo- and exo-peptidase clan. They have an Asp/His/Ser catalytic triad similar to that found in trypsin-like proteases. but do not share their three-dimensional structure and are not homologous to trypsin. The stability of subtilases m…	5e-99	tr|B8LQY5|B8LQY5_PICSI Putative uncharacterized protein OS=Picea sitchensis PE=2 SV=1	0	gb|ABR18065.1| unknown [Picea sitchensis]	0	C0PQV9_PICSI/150-630 PF00082.17;Peptidase_S8;	3e-164	-	GO:0004252.serine-type endopeptidase activity;GO:0008233.peptidase activity;GO:0042802.identical protein binding;GO:0008236.serine-type peptidase activity;GO:0006508.proteolysis;GO:0016787.hydrolase activity;GO:0043086.negative regulation of catalytic activity;GO:0005576.extracellular region;	-	-	-
comp94725_c0_seq1	50.88	103.82	57.47	-1.02891	38.9603	4.33e-10	8.95e-08	-0.17571	2.12017	0.14537	1	2814	sp|P51819|HSP83_IPONI Heat shock protein 83 OS=Ipomoea nil GN=HSP83A PE=2 SV=1	0	gnl|CDD|179965 PRK05218. PRK05218. heat shock protein 90; Provisional.	0	tr|F6HHM5|F6HHM5_VITVI Putative uncharacterized protein OS=Vitis vinifera GN=VIT_12s0057g00670 PE=3 SV=1	0	ref|XP_002270014.2| PREDICTED: endoplasmin homolog [Vitis vinifera]	0	D7TD49_VITVI/354-867 PF00183.13;HSP90;	0	O	GO:0005788.endoplasmic reticulum lumen;GO:0006457.protein folding;GO:0005783.endoplasmic reticulum;GO:0005524.ATP binding;GO:0006950.response to stress;GO:0005737.cytoplasm;GO:0051082.unfolded protein binding;GO:0000166.nucleotide binding;	-	K09487	ko04141. Protein processing in endoplasmic reticulum;ko04151. PI3K-Akt signaling pathway;ko04621. NOD-like receptor signaling pathway;ko04626. Plant-pathogen interaction;ko05200. Pathways in cancer;ko05215. Prostate cancer;
CL7596Contig1	6.67	21.8	13.52	-1.70857	12.572	0.000391572	0.0279935	-1.01934	2.89958	0.0886024	1	2863	sp|Q5VMQ5|CAF1P_ORYSJ CRS2-associated factor 1. chloroplastic OS=Oryza sativa subsp. japonica GN=Os01g0495900 PE=2 SV=1	0	-	-	tr|F6HH02|F6HH02_VITVI Putative uncharacterized protein OS=Vitis vinifera GN=VIT_11s0016g03390 PE=4 SV=1	0	ref|XP_002280611.1| PREDICTED: CRS2-associated factor 1. chloroplastic [Vitis vinifera]	0	D7TBI7_VITVI/244-327 PF01985.16;CRS1_YhbY;	5e-42	-	GO:0006397.mRNA processing;GO:0003723.RNA binding;GO:0030529.ribonucleoprotein complex;GO:0009536.plastid;GO:0008380.RNA splicing;GO:0009570.chloroplast stroma;GO:0009507.chloroplast;	-	-	-
CL22994Contig1	4.06	13.2	6.08	-1.70099	7.05869	0.00788815	0.345951	-0.582592	0.362516	0.547112	1	2949	-	-	gnl|CDD|211385 cd11299. O-FucT_plant. GDP-fucose protein O-fucosyltransferase. plant specific subfamily. Some members of this plant-specific family of O-fucosyltransferases have been annotated as auxin-independent growth promotors. The function of the protein seems unclear. O-fucosyltransferase-like proteins are GDP-fucose dependent enzymes with similarities to the family 1 glycosyltransferases (…	5e-80	tr|F6GVU8|F6GVU8_VITVI Putative uncharacterized protein OS=Vitis vinifera GN=VIT_14s0083g00910 PE=4 SV=1	0	emb|CBI16922.3| unnamed protein product [Vitis vinifera]	0	B9SIX8_RICCO/98-455 PF10250.4;O-FucT;	1e-170	-	-	-	-	-
CL8273Contig1	0.51	11.81	0.45	-4.53337	12.5345	0.000399515	0.0284991	0.180572	1.59e-20	1	1	2962	sp|P10978|POLX_TOBAC Retrovirus-related Pol polyprotein from transposon TNT 1-94 OS=Nicotiana tabacum PE=2 SV=1	0	gnl|CDD|206395 pfam14227. UBN2_2. gag-polypeptide of LTR copia-type. This family is found in Plants and fungi. and contains LTR-polyproteins. or retrotransposons of the copia-type.	1e-29	tr|Q9ZRJ0|Q9ZRJ0_TOBAC Retrotransposon Tto1 DNA OS=Nicotiana tabacum PE=4 SV=1	0	dbj|BAA11674.1| unnamed protein product [Nicotiana tabacum]	0	A5B4R8_VITVI/341-460 PF00665.21;rve;	5e-51	-	GO:0015074.DNA integration;GO:0003677.DNA binding;GO:0008233.peptidase activity;GO:0016779.nucleotidyltransferase activity;GO:0004518.nuclease activity;GO:0004190.aspartic-type endopeptidase activity;GO:0003676.nucleic acid binding;GO:0003964.RNA-directed DNA polymerase activity;GO:0046872.metal ion binding;GO:0016787.hydrolase activity;GO:0008270.zinc ion binding;GO:0016740.transferase activity;…	-	-	-
CL7634Contig1	9.16	25.36	20.63	-1.46914	12.7526	0.000355518	0.0257111	-1.17132	5.79136	0.0161051	0.398493	3161	-	-	-	-	tr|F6HVG4|F6HVG4_VITVI Putative uncharacterized protein OS=Vitis vinifera GN=VIT_13s0139g00360 PE=4 SV=1	3e-109	ref|XP_002269821.2| PREDICTED: uncharacterized protein LOC100248068 [Vitis vinifera] emb|CBI35150.3| unnamed protein product [Vitis vinifera]	8e-116	D7TXC5_VITVI/113-702 PB002364; Pfam-B_2364;	2e-94	-	-	-	-	-
comp117573_c0_seq16	7.96	19.88	10.27	-1.32048	8.70254	0.00317766	0.165693	-0.367596	0.468064	0.493879	1	3297	sp|Q10N34|PRR73_ORYSJ Two-component response regulator-like PRR73 OS=Oryza sativa subsp. japonica GN=PRR73 PE=2 SV=1	1e-170	gnl|CDD|29071 cd00156. REC. Signal receiver domain; originally thought to be unique to bacteria (CheY. OmpR. NtrC. and PhoB). now recently identified in eukaroytes ETR1 Arabidopsis thaliana; this domain receives the signal from the sensor partner in a two-component systems; contains a phosphoacceptor site that is phosphorylated by histidine kinase homologs; usually found N-terminal to a DNA bindi…	5e-22	tr|D0PPG7|D0PPG7_CASSA Pseudo-response regulator 7 OS=Castanea sativa GN=PRR7 PE=2 SV=1	0	ref|XP_002281776.1| PREDICTED: two-component response regulator-like PRR73-like [Vitis vinifera]	0	PRR37_ORYSI/189-670 PB001156; Pfam-B_1156;	6e-73	-	GO:0000160.two-component signal transduction system (phosphorelay);GO:0006355.regulation of transcription. DNA-dependent;GO:0000156.two-component response regulator activity;	-	K12129	ko04712. Circadian rhythm - plant;
CL19491Contig1	5.27	16	15.93	-1.6022	8.31279	0.00393669	0.196548	-1.59587	6.30894	0.0120131	0.315779	3385	-	-	-	-	tr|F6HCT8|F6HCT8_VITVI Putative uncharacterized protein OS=Vitis vinifera GN=VIT_00s0415g00040 PE=4 SV=1	0	ref|XP_002265108.2| PREDICTED: uncharacterized protein LOC100252003 [Vitis vinifera]	0	A9YWR4_MEDTR/321-649 PB000115; Pfam-B_115;	1e-90	-	-	-	-	-
comp119777_c1_seq3	7.8	18.54	7.64	-1.2491	7.57715	0.0059113	0.274435	0.0299015	0.00248183	0.960267	1	3390	sp|Q75GT3|CLPB2_ORYSJ Chaperone protein ClpB2. chloroplastic OS=Oryza sativa subsp. japonica GN=CLPB2 PE=2 SV=1	0	gnl|CDD|163223 TIGR03346. chaperone_ClpB. ATP-dependent chaperone ClpB. Members of this protein family are the bacterial ATP-dependent chaperone ClpB. This protein belongs to the AAA family. ATPases associated with various cellular activities (pfam00004). This molecular chaperone does not act as a protease. but rather serves to disaggregate misfolded and aggregated proteins.	0	tr|F6H5M5|F6H5M5_VITVI Putative uncharacterized protein OS=Vitis vinifera GN=VIT_14s0108g01500 PE=3 SV=1	0	ref|XP_002284243.1| PREDICTED: chaperone protein ClpB3. chloroplastic-like [Vitis vinifera]	0	F2DQ38_HORVD/749-918 PF07724.9;AAA_2;	1e-88	O	GO:0005524.ATP binding;GO:0006950.response to stress;GO:0009408.response to heat;GO:0005737.cytoplasm;GO:0000166.nucleotide binding;GO:0016485.protein processing;GO:0019538.protein metabolic process;GO:0017111.nucleoside-triphosphatase activity;	-	K03695	-

## Sheet: cluster2
ID	50DAF	120DAF	150DAF	Fold_change (50:125DAF)	test_stat	p_value	q_value	Fold_change (50:150DAF)	test_stat	p_value	q_value	Length	Swissprot_des	Swissprot_evalue	Cdd_des	Cdd_evalue	Trembl_des	Trembl_evalue	NR_des	NR_evalue	PFAM_des	PFAM_evalue	KOG	GO	EC	KO	Pathway
CL1Contig5654	8.16	19.82	34.84	-1.28032	8.39323	0.0037662	0.189797	-2.0941	20.3307	6.51e-06	0.000435966	209	-	-	-	-	-	-	-	-	-	-	-	-	-	-	-
CL633Contig2	3.59	15.26	190.37	-2.0877	10.1878	0.00141372	0.084181	-5.72868	213.656	2.19e-48	1.64e-45	209	sp|Q56YU0|AL2C4_ARATH Aldehyde dehydrogenase family 2 member C4 OS=Arabidopsis thaliana GN=ALDH2C4 PE=1 SV=2	2e-29	gnl|CDD|178366 PLN02766. PLN02766. coniferyl-aldehyde dehydrogenase.	3e-46	tr|G7L8Y5|G7L8Y5_MEDTR Aldehyde dehydrogenase OS=Medicago truncatula GN=MTR_8g083520 PE=3 SV=1	1e-32	ref|XP_003629647.1| Aldehyde dehydrogenase [Medicago truncatula] ref|XP_003630809.1| Aldehyde dehydrogenase [Medicago truncatula] gb|AET04123.1| Aldehyde dehydrogenase [Medicago truncatula] gb|AET05285.1| Aldehyde dehydrogenase [Medicago truncatula]	1e-32	B9RKT6_RICCO/29-491 PF00171.17;Aldedh;	2e-30	CF	GO:0016620.oxidoreductase activity. acting on the aldehyde or oxo group of donors. NAD or NADP as acceptor;GO:0008152.metabolic process;GO:0001758.retinal dehydrogenase activity;GO:0055114.oxidation-reduction process;GO:0005737.cytoplasm;GO:0004029.aldehyde dehydrogenase (NAD) activity;GO:0016491.oxidoreductase activity;	EC:1.2.1.68	K12355	ko00940. Phenylpropanoid biosynthesis;
comp53418_c0_seq1	3.21	24.27	49.91	-2.91853	22.3196	2.31e-06	0.000277067	-3.95868	48.1151	4.02e-12	6.14e-10	211	-	-	-	-	-	-	-	-	-	-	-	-	-	-	-
CL1Contig1542	32.32	70.05	56.64	-1.11596	28.2374	1.07e-07	1.63e-05	-0.809394	10.9751	0.000923448	0.0373684	226	sp|Q39817|CALX_SOYBN Calnexin homolog OS=Glycine max PE=2 SV=1	7e-42	gnl|CDD|189477 pfam00262. Calreticulin. Calreticulin family.	2e-32	tr|D7TFL3|D7TFL3_VITVI Putative uncharacterized protein OS=Vitis vinifera GN=VIT_01s0150g00400 PE=3 SV=1	4e-42	ref|XP_002273708.1| PREDICTED: calnexin homolog 1 [Vitis vinifera] emb|CBI29286.3| unnamed protein product [Vitis vinifera]	4e-42	D7TFL3_VITVI/27-384 PF00262.13;Calreticulin;	8e-44	O	GO:0016020.membrane;GO:0006457.protein folding;GO:0005783.endoplasmic reticulum;GO:0005529.carbohydrate binding;GO:0046872.metal ion binding;GO:0005509.calcium ion binding;GO:0051082.unfolded protein binding;GO:0016021.integral to membrane;GO:0005789.endoplasmic reticulum membrane;	-	K08054	ko04141. Protein processing in endoplasmic reticulum;ko04145. Phagosome;ko04612. Antigen processing and presentation;ko05166. HTLV-I infection;
CL8803Contig1	0.59	9.71	10.67	-4.04068	9.49957	0.00205521	0.114806	-4.1767	9.07227	0.00259515	0.0902727	227	sp|B7F7K7|BGL31_ORYSJ Beta-glucosidase 31 OS=Oryza sativa subsp. japonica GN=BGLU31 PE=2 SV=1	2e-31	gnl|CDD|200266 TIGR03356. BGL. beta-galactosidase.	5e-35	tr|F2D723|F2D723_HORVD Predicted protein OS=Hordeum vulgare var. distichum PE=2 SV=1	5e-30	dbj|BAM29304.1| acyl-glucose-dependent anthocyanin 7-O-glucosyltransferase [Agapanthus africanus]	3e-30	F2CUC9_HORVD/24-501 PF00232.13;Glyco_hydro_1;	8e-31	G	GO:0043169.cation binding;GO:0004553.hydrolase activity. hydrolyzing O-glycosyl compounds;GO:0005975.carbohydrate metabolic process;GO:0003824.catalytic activity;	EC:3.2.1.86	K01223	ko00010. Glycolysis / Gluconeogenesis;
CL6763Contig1	27.51	70.62	175.1	-1.36012	34.9089	3.45e-09	6.48e-07	-2.67015	134.36	4.56e-31	2.14e-28	229	sp|P0CG83|UBIQP_HORVU Polyubiquitin (Fragment) OS=Hordeum vulgare PE=2 SV=1	7e-46	gnl|CDD|176398 cd01803. Ubiquitin. Ubiquitin. Ubiquitin (includes Ubq/RPL40e and Ubq/RPS27a fusions as well as homopolymeric multiubiquitin protein chains).	3e-31	tr|Q9SXU2|Q9SXU2_CICAR Polyubiquitin (Fragment) OS=Cicer arietinum PE=2 SV=1	4e-45	dbj|BAA76429.1| polyubiquitin [Cicer arietinum]	4e-45	A5B3U2_VITVI/6-74 PF00240.18;ubiquitin;	1e-21	JORD	GO:0005634.nucleus;GO:0005737.cytoplasm;	-	K08770	ko03320. PPAR signaling pathway;
CL1Contig4496	4.63	177.46	32.43	-5.26034	227.426	2.17e-51	2.81e-48	-2.80824	24.5581	7.21e-07	5.61e-05	235	sp|P09189|HSP7C_PETHY Heat shock cognate 70 kDa protein OS=Petunia hybrida GN=HSP70 PE=2 SV=1	8e-45	gnl|CDD|185395 PTZ00009. PTZ00009. heat shock 70 kDa protein; Provisional.	5e-50	tr|Q8GUW2|Q8GUW2_POPAL HSP70 (Fragment) OS=Populus alba PE=2 SV=1	4e-46	gb|AAN87001.1| HSP70 [Populus alba]	4e-46	C5YEW8_SORBI/75-550 PF00012.15;HSP70;	3e-43	O	GO:0005524.ATP binding;GO:0000166.nucleotide binding;GO:0006950.response to stress;	-	K03283	ko03040. Spliceosome;ko04010. MAPK signaling pathway;ko04141. Protein processing in endoplasmic reticulum;ko04144. Endocytosis;ko04612. Antigen processing and presentation;ko05134. Legionellosis;ko05145. Toxoplasmosis;ko05162. Measles;ko05164. Influenza A;ko05169. Epstein-Barr virus infection;
CL13998Contig1	0.74	106.93	25.55	-7.17493	142.732	6.73e-33	5.18e-30	-5.10965	26.1463	3.17e-07	2.61e-05	251	-	-	-	-	-	-	-	-	-	-	-	-	-	-	-
CL10793Contig1	2.76	117.97	29.99	-5.41761	151.44	8.4e-35	6.7e-32	-3.44174	26.0641	3.3e-07	2.72e-05	253	sp|O65719|HSP7C_ARATH Heat shock 70 kDa protein 3 OS=Arabidopsis thaliana GN=HSP70-3 PE=1 SV=1	8e-07	-	-	-	-	emb|CAA70111.1| HSC70-G7 protein [Arabidopsis thaliana]	3e-06	-	-	-	-	-	-	-
comp51962_c0_seq1	3.73	31.24	16.24	-3.06615	30.2249	3.85e-08	6.29e-06	-2.1223	8.87619	0.00288915	0.0991809	256	sp|P21568|CYPH_SOLLC Peptidyl-prolyl cis-trans isomerase OS=Solanum lycopersicum GN=CYP PE=2 SV=1	6e-37	gnl|CDD|173355 PTZ00060. PTZ00060. cyclophilin; Provisional.	2e-40	tr|A9PJ47|A9PJ47_9ROSI Peptidyl-prolyl cis-trans isomerase OS=Populus trichocarpa x Populus deltoides PE=2 SV=1	5e-38	gb|ABK96400.1| unknown [Populus trichocarpa x Populus deltoides]	5e-38	Q84TK9_POPTM/7-170 PF00160.16;Pro_isomerase;	2e-34	O	GO:0006457.protein folding;GO:0003755.peptidyl-prolyl cis-trans isomerase activity;GO:0016853.isomerase activity;GO:0000413.protein peptidyl-prolyl isomerization;GO:0042277.peptide binding;GO:0005737.cytoplasm;	EC:5.2.1.8	K01802	-
comp56504_c0_seq1	4.82	31.45	16.36	-2.70595	27.9332	1.26e-07	1.89e-05	-1.76307	7.31441	0.0068404	0.200742	258	sp|P21568|CYPH_SOLLC Peptidyl-prolyl cis-trans isomerase OS=Solanum lycopersicum GN=CYP PE=2 SV=1	1e-37	gnl|CDD|173355 PTZ00060. PTZ00060. cyclophilin; Provisional.	3e-40	tr|A9PJ47|A9PJ47_9ROSI Peptidyl-prolyl cis-trans isomerase OS=Populus trichocarpa x Populus deltoides PE=2 SV=1	1e-38	gb|ABK96400.1| unknown [Populus trichocarpa x Populus deltoides]	9e-39	Q84TK9_POPTM/7-170 PF00160.16;Pro_isomerase;	4e-35	O	GO:0006457.protein folding;GO:0003755.peptidyl-prolyl cis-trans isomerase activity;GO:0016853.isomerase activity;GO:0000413.protein peptidyl-prolyl isomerization;GO:0042277.peptide binding;GO:0005737.cytoplasm;	EC:5.2.1.8	K01802	-
comp90441_c0_seq1	8.48	597.35	212.11	-6.13837	793.367	1.49e-174	7.82e-171	-4.6446	225.087	7.03e-51	5.64e-48	261	-	-	-	-	-	-	-	-	-	-	-	-	-	-	-
CL4541Contig1	0.88	23.72	83.69	-4.75246	27.6978	1.42e-07	2.12e-05	-6.57141	94.8742	2.03e-22	6.51e-20	267	sp|Q8H1S4|ACCH3_ARATH 1-aminocyclopropane-1-carboxylate oxidase homolog 3 OS=Arabidopsis thaliana GN=At1g06650 PE=2 SV=1	3e-34	gnl|CDD|178245 PLN02639. PLN02639. oxidoreductase. 2OG-Fe(II) oxygenase family protein.	2e-17	tr|F6H8K4|F6H8K4_VITVI Putative uncharacterized protein OS=Vitis vinifera GN=VIT_05s0049g00410 PE=3 SV=1	3e-34	ref|XP_002284663.1| PREDICTED: 1-aminocyclopropane-1-carboxylate oxidase homolog 1-like [Vitis vinifera]	3e-34	B9I0W3_POPTR/63-198 PF14226.1;DIOX_N;	5e-12	QR	GO:0016706.oxidoreductase activity. acting on paired donors. with incorporation or reduction of molecular oxygen. 2-oxoglutarate as one donor. and incorporation of one atom each of oxygen into both donors;GO:0055114.oxidation-reduction process;GO:0016491.oxidoreductase activity;	-	-	-
comp86353_c0_seq1	9.97	48.27	47.92	-2.27546	38.2604	6.19e-10	1.27e-07	-2.26496	30.751	2.93e-08	2.82e-06	274	-	-	-	-	-	-	-	-	-	-	-	-	-	-	-
CL1Contig4318	2.04	68.42	11.24	-5.06778	85.5185	2.3e-20	1.03e-17	-2.462	6.65597	0.00988243	0.270366	282	sp|P09189|HSP7C_PETHY Heat shock cognate 70 kDa protein OS=Petunia hybrida GN=HSP70 PE=2 SV=1	3e-57	gnl|CDD|185395 PTZ00009. PTZ00009. heat shock 70 kDa protein; Provisional.	6e-70	tr|Q9ZSL3|Q9ZSL3_CICIN Heat shock protein (Fragment) OS=Cichorium intybus PE=2 SV=1	2e-58	gb|AAA32819.1| heat shock protein HSP70-1. partial [Arabidopsis thaliana]	5e-59	A2XF47_ORYSI/10-175 PF00012.15;HSP70;	3e-54	O	GO:0005524.ATP binding;GO:0000166.nucleotide binding;GO:0006950.response to stress;	-	K04043	ko03018. RNA degradation;ko05152. Tuberculosis;
comp53759_c0_seq1	2.86	15.45	32.31	-2.43352	11.8057	0.000590498	0.0399447	-3.49789	28.497	9.38e-08	8.43e-06	292	-	-	-	-	tr|A5AG33|A5AG33_VITVI Putative uncharacterized protein OS=Vitis vinifera GN=VIT_18s0001g06150 PE=4 SV=1	3e-17	ref|XP_002285762.1| PREDICTED: uncharacterized protein LOC100259041 [Vitis vinifera] emb|CAN68978.1| hypothetical protein VITISV_040774 [Vitis vinifera]	2e-17	-	-	-	-	-	-	-
CL1Contig4526	15.91	194.81	73.92	-3.61406	217.892	2.61e-49	3.22e-46	-2.21603	47.2394	6.28e-12	9.32e-10	306	sp|Q9SSV4|INO1_NICPA Inositol-3-phosphate synthase OS=Nicotiana paniculata GN=INPS1 PE=2 SV=1	3e-56	gnl|CDD|178057 PLN02438. PLN02438. inositol-3-phosphate synthase.	2e-78	tr|D7SVZ9|D7SVZ9_VITVI Putative uncharacterized protein OS=Vitis vinifera GN=VIT_07s0031g00920 PE=4 SV=1	4e-58	ref|XP_002281657.1| PREDICTED: inositol-3-phosphate synthase [Vitis vinifera] emb|CBI21448.3| unnamed protein product [Vitis vinifera]	4e-58	Q9FUP2_SOLLC/2-166 PF07994.7;NAD_binding_5;	7e-58	I	GO:0008654.phospholipid biosynthetic process;GO:0006021.inositol biosynthetic process;GO:0016853.isomerase activity;GO:0004512.inositol-3-phosphate synthase activity;GO:0005737.cytoplasm;GO:0005488.binding;	EC:5.5.1.4	K01858	ko00521. Streptomycin biosynthesis;ko00562. Inositol phosphate metabolism;
CL1Contig4636	20.68	52.56	49.48	-1.34573	25.3959	4.67e-07	6.28e-05	-1.25861	16.5618	4.71e-05	0.00267743	309	-	-	-	-	-	-	-	-	-	-	-	-	-	-	-
CL19986Contig1	7.37	22.87	27.29	-1.63372	12.6778	0.000370024	0.0266277	-1.88864	14.0233	0.000180561	0.00904721	318	sp|Q9FYB5|DNJ11_ARATH Chaperone protein dnaJ 11. chloroplastic OS=Arabidopsis thaliana GN=ATJ11 PE=1 SV=2	7e-12	-	-	tr|F6H1L6|F6H1L6_VITVI Putative uncharacterized protein OS=Vitis vinifera GN=VIT_18s0001g14440 PE=4 SV=1	3e-17	emb|CBI19879.3| unnamed protein product [Vitis vinifera]	3e-17	E0CQ74_VITVI/159-218 PF00226.26;DnaJ;	2e-16	-	GO:0006457.protein folding;GO:0051082.unfolded protein binding;GO:0031072.heat shock protein binding;	-	-	-
CL1Contig1553	12.89	42.46	27.35	-1.71985	25.9433	3.52e-07	4.86e-05	-1.08529	7.23012	0.00716906	0.208981	322	-	-	-	-	-	-	-	-	-	-	-	-	-	-	-
comp51145_c0_seq1	12.66	54.76	397.94	-2.11285	40.9422	1.57e-10	3.44e-08	-4.9742	433.44	2.9e-96	5.06e-93	331	-	-	-	-	-	-	-	-	-	-	-	-	-	-	-
comp77417_c0_seq1	1.17	12.23	24.16	-3.38584	11.3977	0.000735362	0.0480785	-4.36804	23.3243	1.37e-06	0.000102375	350	-	-	-	-	-	-	-	-	-	-	-	-	-	-	-
CL1Contig4134	36.29	102.48	71.55	-1.4977	56.4147	5.87e-14	1.78e-11	-0.97938	17.864	2.37e-05	0.00142585	368	sp|P49043|VPE_CITSI Vacuolar-processing enzyme OS=Citrus sinensis PE=2 SV=1	6e-71	gnl|CDD|145014 pfam01650. Peptidase_C13. Peptidase C13 family. Members of this family are asparaginyl peptidases. The blood fluke parasite Schistosoma mansoni has at least five Clan CA cysteine peptidases in its digestive tract including cathepsins B (2 isoforms). C. F and L. All have been recombinantly expressed as active enzymes. albeit in various stages of activation. In addition. a Clan CD pe…	1e-76	tr|C6THH4|C6THH4_SOYBN Putative uncharacterized protein (Fragment) OS=Glycine max PE=2 SV=1	2e-74	gb|ACU21276.1| unknown [Glycine max]	2e-74	C6THH4_SOYBN/48-259 PF01650.13;Peptidase_C13;	4e-76	O	GO:0016787.hydrolase activity;GO:0008234.cysteine-type peptidase activity;GO:0008233.peptidase activity;GO:0006508.proteolysis;GO:0004197.cysteine-type endopeptidase activity;	EC:3.4.22.34	K01369	ko04142. Lysosome;ko04612. Antigen processing and presentation;
CL1Contig4575	1.22	13.98	25.07	-3.51841	13.5883	0.000227594	0.0172611	-4.36101	24.2595	8.42e-07	6.5e-05	370	-	-	-	-	tr|B9NHI0|B9NHI0_POPTR Predicted protein (Fragment) OS=Populus trichocarpa GN=POPTRDRAFT_673955 PE=3 SV=1	7e-15	-	-	-	-	-	GO:0005506.iron ion binding;GO:0016706.oxidoreductase activity. acting on paired donors. with incorporation or reduction of molecular oxygen. 2-oxoglutarate as one donor. and incorporation of one atom each of oxygen into both donors;GO:0055114.oxidation-reduction process;GO:0016491.oxidoreductase activity;	-	-	-
CL3344Contig1	0.49	9.21	12.61	-4.23235	9.08882	0.00257177	0.139032	-4.68564	11.581	0.000666298	0.0284404	378	-	-	-	-	tr|F6H3W2|F6H3W2_VITVI Putative uncharacterized protein OS=Vitis vinifera GN=VIT_04s0008g06250 PE=4 SV=1	1e-33	ref|XP_002285428.1| PREDICTED: uncharacterized protein LOC100266438 [Vitis vinifera]	1e-33	A5BVV3_VITVI/1-268 PB003874; Pfam-B_3874;	9e-34	-	-	-	-	-
CL1Contig4059	182.73	559.44	862.5	-1.61427	337.486	2.25e-75	3.98e-72	-2.23881	571.883	2.19e-126	4.21e-123	385	sp|P30564|MT2_RICCO Metallothionein-like protein type 2 OS=Ricinus communis GN=MTI PE=3 SV=1	2e-23	gnl|CDD|110442 pfam01439. Metallothio_2. Metallothionein. Members of this family are metallothioneins. These proteins are cysteine rich proteins that bind to heavy metals. Members of this family appear to be closest to Class II metallothioneins. seed pfam00131.	9e-29	tr|Q9AU16|Q9AU16_TYPLA Metallothionein-like protein OS=Typha latifolia PE=4 SV=1	8e-26	gb|AFK13198.1| metallothionein type 2a-FL [Elaeis guineensis]	7e-26	Q9ZRV0_FAGSY/1-78 PF01439.13;Metallothio_2;	2e-25	-	GO:0046872.metal ion binding;	-	-	-
CL1Contig4165	3.64	20.65	48.18	-2.50413	16.7109	4.35e-05	0.00388463	-3.72642	44.9685	2e-11	2.81e-09	389	-	-	-	-	-	-	-	-	-	-	-	-	-	-	-
comp79054_c0_seq2	5.46	16.86	21.74	-1.62663	8.96503	0.00275196	0.146831	-1.99338	11.564	0.000672422	0.0286644	413	-	-	-	-	-	-	-	-	-	-	-	-	-	-	-
CL3344Contig2	1.41	36.27	61.78	-4.68501	43.3049	4.68e-11	1.09e-08	-5.45337	67.202	2.45e-16	5.43e-14	422	-	-	-	-	-	-	-	-	-	-	-	-	-	-	-
CL1Contig6768	11.82	31.49	69.13	-1.41366	15.5104	8.21e-05	0.00687683	-2.54808	50.059	1.49e-12	2.41e-10	424	-	-	-	-	tr|C5Y0X4|C5Y0X4_SORBI Putative uncharacterized protein Sb04g031700 OS=Sorghum bicolor GN=Sb04g031700 PE=4 SV=1	2e-19	ref|XP_002454471.1| hypothetical protein SORBIDRAFT_04g031700 [Sorghum bicolor] gb|EES07447.1| hypothetical protein SORBIDRAFT_04g031700 [Sorghum bicolor]	2e-19	B8ATB3_ORYSI/1-59 PB046199; Pfam-B_46199;	7e-20	-	-	-	-	-
CL16468Contig1	3.51	17.23	131.19	-2.29538	12.7167	0.000362405	0.0261369	-5.22404	143.498	4.57e-33	2.3e-30	439	sp|Q56YU0|AL2C4_ARATH Aldehyde dehydrogenase family 2 member C4 OS=Arabidopsis thaliana GN=ALDH2C4 PE=1 SV=2	1e-15	gnl|CDD|178366 PLN02766. PLN02766. coniferyl-aldehyde dehydrogenase.	7e-26	tr|B5M1Y6|B5M1Y6_RHEAU Alcohol dehydrogenase OS=Rheum australe PE=2 SV=1	9e-15	gb|ACH63235.1| alcohol dehydrogenase [Rheum australe]	8e-15	-	-	-	GO:0016620.oxidoreductase activity. acting on the aldehyde or oxo group of donors. NAD or NADP as acceptor;GO:0008152.metabolic process;GO:0001758.retinal dehydrogenase activity;GO:0055114.oxidation-reduction process;GO:0016491.oxidoreductase activity;	EC:1.2.1.68	K12355	ko00940. Phenylpropanoid biosynthesis;
CL1Contig4479	0.83	10.01	18.4	-3.59219	9.29871	0.00229316	0.125895	-4.47045	17.4686	2.92e-05	0.00173144	443	-	-	-	-	-	-	-	-	-	-	-	-	-	-	-
CL1Contig4483	19.06	44.27	40.46	-1.21578	19.0879	1.25e-05	0.0012631	-1.08595	11.116	0.000855866	0.0350455	449	sp|Q42456|ASPR1_ORYSJ Aspartic proteinase oryzasin-1 OS=Oryza sativa subsp. japonica GN=Os05g0567100 PE=2 SV=2	1e-87	gnl|CDD|133162 cd06098. phytepsin. Phytepsin. a plant homolog of mammalian lysosomal pepsins. Phytepsin. a plant homolog of mammalian lysosomal pepsins. resides in grains. roots. stems. leaves and flowers. Phytepsin may participate in metabolic turnover and in protein processing events. In addition. it highly expressed in several plant tissues undergoing apoptosis. Phytepsin contains an internal …	2e-124	tr|Q8L6A9|Q8L6A9_THECC Aspartic proteinase OS=Theobroma cacao GN=ap1 PE=2 SV=1	1e-91	emb|CAC86003.1| aspartic proteinase [Theobroma cacao]	9e-92	Q8L6A9_THECC/89-513 PF00026.18;Asp;	6e-89	O	GO:0016787.hydrolase activity;GO:0008233.peptidase activity;GO:0006508.proteolysis;GO:0005773.vacuole;GO:0006629.lipid metabolic process;GO:0004190.aspartic-type endopeptidase activity;	EC:3.4.23.40	K08245	-
comp80158_c0_seq1	0.14	21.86	80.7	-7.28672	27.3909	1.66e-07	2.46e-05	-9.171	93.6013	3.86e-22	1.19e-19	451	-	-	-	-	-	-	-	-	Q09GT5_CAPAN/1-72 PB324391; Pfam-B_324391;	3e-06	-	-	-	-	-
comp98498_c0_seq1	0.09	7.23	17.32	-6.32793	7.48879	0.00620843	0.286198	-7.5883	18.253	1.93e-05	0.00118135	476	-	-	-	-	-	-	-	-	-	-	-	-	-	-	-
CL1Contig4525	0.13	189.07	127.34	-10.5062	258.066	4.53e-58	6.66e-55	-9.93596	149.229	2.56e-34	1.33e-31	484	sp|P83442|LEAD3_DAUCA Late embryogenesis abundant protein Dc3 OS=Daucus carota PE=2 SV=1	3e-16	-	-	tr|Q2QKE8|Q2QKE8_CATRO Late embryogenesis abundant protein OS=Catharanthus roseus PE=2 SV=1	3e-20	gb|AAY84145.1| late embryogenesis abundant protein [Catharanthus roseus]	3e-20	Q2QKE8_CATRO/1-147 PB006621; Pfam-B_6621;	4e-21	S	-	-	-	-
CL340Contig3	9.68	32.54	39.46	-1.74914	19.8828	8.23e-06	0.000868693	-2.02731	22.4576	2.15e-06	0.000155454	486	sp|Q9FF55|PDI14_ARATH Protein disulfide isomerase-like 1-4 OS=Arabidopsis thaliana GN=PDIL1-4 PE=1 SV=1	6e-86	gnl|CDD|162215 TIGR01130. ER_PDI_fam. protein disulfide isomerases. eukaryotic. This model represents eukaryotic protein disulfide isomerases retained in the endoplasmic reticulum (ER) and closely related forms. Some members have been assigned alternative or additional functions such as prolyl 4-hydroxylase and dolichyl-diphosphooligosaccharide-protein glycotransferase. Members of this family hav…	3e-80	tr|Q84XU4|Q84XU4_ELAGV Protein disulphide isomerase (Fragment) OS=Elaeis guineensis var. tenera PE=2 SV=1	3e-90	gb|AAO26314.1| protein disulphide isomerase. partial [Elaeis guineensis]	3e-90	PDI14_ARATH/442-548 PF00085.15;Thioredoxin;	9e-60	O	GO:0015035.protein disulfide oxidoreductase activity;GO:0009055.electron carrier activity;GO:0006662.glycerol ether metabolic process;GO:0005783.endoplasmic reticulum;GO:0016853.isomerase activity;GO:0045454.cell redox homeostasis;	EC:5.3.4.1	K09580	ko04141. Protein processing in endoplasmic reticulum;
comp80001_c0_seq1	0.13	22.53	80.76	-7.43719	28.3448	1.02e-07	1.55e-05	-9.27899	93.7041	3.66e-22	1.13e-19	490	-	-	-	-	-	-	-	-	-	-	-	-	-	-	-
CL1Contig4056	50.46	103.87	159.87	-1.04157	39.4736	3.33e-10	6.98e-08	-1.66369	77.1059	1.62e-18	4.11e-16	502	sp|P42210|ASPR_HORVU Phytepsin OS=Hordeum vulgare PE=1 SV=1	1e-81	gnl|CDD|133162 cd06098. phytepsin. Phytepsin. a plant homolog of mammalian lysosomal pepsins. Phytepsin. a plant homolog of mammalian lysosomal pepsins. resides in grains. roots. stems. leaves and flowers. Phytepsin may participate in metabolic turnover and in protein processing events. In addition. it highly expressed in several plant tissues undergoing apoptosis. Phytepsin contains an internal …	2e-60	tr|B9GJE2|B9GJE2_POPTR Predicted protein OS=Populus trichocarpa GN=POPTRDRAFT_642209 PE=3 SV=1	3e-85	ref|XP_002298827.1| predicted protein [Populus trichocarpa] gb|EEE83632.1| predicted protein [Populus trichocarpa]	3e-85	B9GJE2_POPTR/69-493 PF00026.18;Asp;	1e-86	-	GO:0016787.hydrolase activity;GO:0008233.peptidase activity;GO:0006508.proteolysis;GO:0005773.vacuole;GO:0006629.lipid metabolic process;GO:0004190.aspartic-type endopeptidase activity;	EC:3.4.23.40	K08245	-
comp105762_c0_seq1	3.58	13.12	25.91	-1.87374	7.7172	0.00546972	0.256943	-2.85548	19.5489	9.81e-06	0.000634449	513	sp|Q7FAE1|MOMAS_ORYSJ Momilactone A synthase OS=Oryza sativa subsp. japonica GN=Os04g0179200 PE=2 SV=1	7e-38	gnl|CDD|187587 cd05326. secoisolariciresinol-DH_like_SDR_c. secoisolariciresinol dehydrogenase (secoisolariciresinol-DH)-like. classical (c) SDRs. Podophyllum secoisolariciresinol-DH is a homo tetrameric. classical SDR that catalyzes the NAD-dependent conversion of (-)-secoisolariciresinol to (-)-matairesinol via a (-)-lactol intermediate. (-)-Matairesinol is an intermediate to various 8'-lignans…	1e-48	tr|A5BPV5|A5BPV5_VITVI Putative uncharacterized protein OS=Vitis vinifera GN=VITISV_014635 PE=3 SV=1	4e-47	emb|CAN68176.1| hypothetical protein VITISV_014635 [Vitis vinifera]	3e-47	A5BPV5_VITVI/17-184 PF00106.20;adh_short;	3e-42	-	GO:0008152.metabolic process;GO:0055114.oxidation-reduction process;GO:0005488.binding;GO:0016491.oxidoreductase activity;	-	-	-
CL18938Contig1	0.32	7.47	13.69	-4.54496	7.20169	0.00728349	0.325882	-5.41891	13.3033	0.000264935	0.0127055	518	-	-	gnl|CDD|191945 pfam08137. DVL. DVL family. This family consists of the DVL family of proteins. In a gain-of-function genetic screen for genes that influence fruit development in Arabidopsis. DEVIL (DVL) gene was identified. DVL is a small protein and overexpression of the protein results in pleiotropic phenotypes featured by shortened stature. rounder rosette leaves. clustered inflorescences. sho…	5e-06	tr|Q6IM91|Q6IM91_ARATH DVL10 OS=Arabidopsis thaliana GN=DVL10 PE=4 SV=1	2e-11	ref|NP_001078384.1| protein rotundifolia like 12 [Arabidopsis thaliana] tpg|DAA02281.1| TPA_exp: DVL10 [Arabidopsis thaliana] gb|AEE83274.1| protein rotundifolia like 12 [Arabidopsis thaliana]	2e-11	-	-	-	-	-	-	-
comp105983_c0_seq2	1.01	10.09	57.34	-3.3205	8.97405	0.00273841	0.146363	-5.82711	63.1099	1.95e-15	4.05e-13	528	-	-	-	-	-	-	-	-	-	-	-	-	-	-	-
CL2780Contig2	0.84	15.1	25.78	-4.16802	16.0819	6.07e-05	0.00524186	-4.93972	26.1374	3.18e-07	2.62e-05	537	-	-	gnl|CDD|197664 smart00338. BRLZ. basic region leucin zipper.	2e-18	tr|D7TAA5|D7TAA5_VITVI Putative uncharacterized protein OS=Vitis vinifera GN=VIT_01s0010g00930 PE=4 SV=1	3e-63	ref|XP_002269495.1| PREDICTED: uncharacterized protein LOC100258132 [Vitis vinifera] emb|CBI27427.3| unnamed protein product [Vitis vinifera]	3e-63	B9HIW1_POPTR/82-143 PF00170.16;bZIP_1;	4e-32	-	GO:0005634.nucleus;GO:0003677.DNA binding;GO:0006355.regulation of transcription. DNA-dependent;GO:0043565.sequence-specific DNA binding;GO:0006351.transcription. DNA-dependent;GO:0003700.sequence-specific DNA binding transcription factor activity;GO:0046983.protein dimerization activity;	-	-	-
comp120398_c1_seq8	0.74	12.83	45.84	-4.11585	13.2899	0.000266837	0.0199711	-5.95294	50.236	1.36e-12	2.21e-10	552	-	-	-	-	-	-	-	-	-	-	-	-	-	-	-
comp116309_c0_seq3	0.18	14.26	10.32	-6.30783	16.8225	4.1e-05	0.0036828	-5.8413	9.716	0.00182671	0.0668671	575	sp|O82013|HSP21_SOLPE 17.3 kDa class II heat shock protein OS=Solanum peruvianum PE=2 SV=1	1e-53	gnl|CDD|200926 pfam00011. HSP20. Hsp20/alpha crystallin family.	2e-31	tr|A1E2A9|A1E2A9_NELNU Small molecular heat shock protein 17.5 OS=Nelumbo nucifera PE=2 SV=1	9e-63	gb|ABK92179.1| small molecular heat shock protein 17.5 [Nelumbo nucifera]	8e-63	HSP21_IPONI/48-153 PF00011.16;HSP20;	5e-41	-	GO:0006950.response to stress;GO:0005737.cytoplasm;	-	K13993	ko04141. Protein processing in endoplasmic reticulum;
CL18277Contig1	2.29	17.69	60.53	-2.94951	15.8919	6.71e-05	0.00574589	-4.72423	63.1692	1.9e-15	3.93e-13	576	-	-	-	-	tr|I1GY56|I1GY56_BRADI Uncharacterized protein OS=Brachypodium distachyon GN=BRADI1G38360 PE=4 SV=1	3e-29	ref|XP_003563786.1| PREDICTED: uncharacterized protein LOC100828471 [Brachypodium distachyon]	3e-29	B9RCN8_RICCO/14-87 PB004802; Pfam-B_4802;	4e-29	-	-	-	-	-
CL7Contig1	7.25	33.75	29.79	-2.21883	25.7039	3.98e-07	5.43e-05	-2.03878	16.7204	4.33e-05	0.00247658	577	-	-	-	-	-	-	-	-	-	-	-	-	EC:1.1.1.195	K00083	ko00940. Phenylpropanoid biosynthesis;
CL18679Contig1	0.57	8.16	35.74	-3.83954	7.49292	0.00619419	0.285743	-5.97043	38.7303	4.87e-10	5.84e-08	579	-	-	-	-	tr|B9SZN1|B9SZN1_RICCO Putative uncharacterized protein OS=Ricinus communis GN=RCOM_1372180 PE=4 SV=1	3e-29	ref|XP_002531450.1| conserved hypothetical protein [Ricinus communis] gb|EEF30937.1| conserved hypothetical protein [Ricinus communis]	3e-29	A9NKQ5_PICSI/85-178 PB003874; Pfam-B_3874;	4e-14	-	-	-	-	-
comp108833_c0_seq1	33.43	89.26	79.61	-1.41687	46.3196	1e-11	2.51e-09	-1.25181	27.0641	1.97e-07	1.68e-05	592	sp|Q9FQA3|GST23_MAIZE Glutathione transferase GST 23 OS=Zea mays PE=2 SV=1	8e-40	gnl|CDD|198294 cd03185. GST_C_Tau. C-terminal. alpha helical domain of Class Tau Glutathione S-transferases. Glutathione S-transferase (GST) C-terminal domain family. Class Tau subfamily; GSTs are cytosolic dimeric proteins involved in cellular detoxification by catalyzing the conjugation of glutathione (GSH) with a wide range of endogenous and xenobiotic alkylating agents. including carcinogens.…	8e-54	tr|D7TQU2|D7TQU2_VITVI Putative uncharacterized protein OS=Vitis vinifera GN=VIT_08s0040g00920 PE=3 SV=1	1e-41	ref|XP_002277724.2| PREDICTED: glutathione transferase GST 23-like [Vitis vinifera] emb|CBI32812.3| unnamed protein product [Vitis vinifera]	1e-41	Q9FQB6_MAIZE/75-188 PF00043.20;GST_C;	6e-33	-	GO:0004364.glutathione transferase activity;GO:0006952.defense response;GO:0016740.transferase activity;	EC:2.5.1.18	K00799	ko00480. Glutathione metabolism;ko00980. Metabolism of xenobiotics by cytochrome P450;ko00982. Drug metabolism - cytochrome P450;ko05204. Chemical carcinogenesis;
comp80547_c0_seq1	10.17	36.71	68.13	-1.85185	23.8742	1.03e-06	0.000130242	-2.74397	52.437	4.44e-13	7.63e-11	594	-	-	gnl|CDD|99731 cd06410. PB1_UP2. Uncharacterized protein 2. The PB1 domain is a modular domain mediating specific protein-protein interaction which play a role in many critical cell processes such as osteoclastogenesis. angiogenesis. early cardiovascular development. and cell polarity. A canonical PB1-PB1 interaction. which involves heterodimerization of two PB1 domains. is required for the format…	6e-42	tr|I1NFP9|I1NFP9_SOYBN Uncharacterized protein OS=Glycine max GN=Gma.23066 PE=4 SV=1	2e-50	ref|XP_003555923.1| PREDICTED: uncharacterized protein LOC100784396 [Glycine max]	2e-50	Q8LDV6_ARATH/89-181 PF00564.19;PB1;	1e-30	-	-	-	-	-
comp81082_c0_seq1	9.96	36.53	67.44	-1.87486	24.0275	9.5e-07	0.000121216	-2.75939	52.1217	5.22e-13	8.84e-11	598	-	-	gnl|CDD|99731 cd06410. PB1_UP2. Uncharacterized protein 2. The PB1 domain is a modular domain mediating specific protein-protein interaction which play a role in many critical cell processes such as osteoclastogenesis. angiogenesis. early cardiovascular development. and cell polarity. A canonical PB1-PB1 interaction. which involves heterodimerization of two PB1 domains. is required for the format…	4e-43	tr|I1NFP9|I1NFP9_SOYBN Uncharacterized protein OS=Glycine max GN=Gma.23066 PE=4 SV=1	3e-50	ref|XP_003555923.1| PREDICTED: uncharacterized protein LOC100784396 [Glycine max]	2e-50	Q8LDV6_ARATH/89-181 PF00564.19;PB1;	1e-30	-	-	-	-	-
comp98682_c0_seq1	20.55	51.78	98.93	-1.33326	24.7637	6.48e-07	8.51e-05	-2.26727	65.1111	7.08e-16	1.51e-13	604	-	-	-	-	tr|F6HGA7|F6HGA7_VITVI Putative uncharacterized protein OS=Vitis vinifera GN=VIT_01s0010g03640 PE=4 SV=1	3e-47	ref|XP_003631355.1| PREDICTED: uncharacterized protein LOC100852520 [Vitis vinifera]	2e-47	-	-	-	GO:0006457.protein folding;GO:0051082.unfolded protein binding;GO:0031072.heat shock protein binding;	-	-	-
CL1Contig4354	3.5	17.78	34.05	-2.34483	13.4133	0.000249845	0.0187962	-3.28223	28.9522	7.42e-08	6.75e-06	605	-	-	gnl|CDD|191017 pfam04520. Senescence_reg. Senescence regulator. This protein regulates the expression of proteins associated with leaf senescence in plants.	2e-38	tr|F6GU08|F6GU08_VITVI Putative uncharacterized protein OS=Vitis vinifera GN=VIT_06s0004g02830 PE=4 SV=1	1e-40	ref|XP_002285165.1| PREDICTED: uncharacterized protein LOC100253658 [Vitis vinifera]	9e-41	A5BAT1_VITVI/28-167 PF04520.8;Senescence_reg;	3e-37	-	-	-	-	-
comp116960_c0_seq2	0.81	15.79	11.38	-4.28495	17.0975	3.55e-05	0.00324189	-3.81243	9.35869	0.00221931	0.0787271	611	-	-	-	-	-	-	-	-	-	-	-	-	-	-	-
CL1Contig5710	1.37	9.9	42.48	-2.85325	7.92548	0.00487435	0.232991	-4.95454	44.407	2.67e-11	3.69e-09	617	-	-	gnl|CDD|205816 pfam13639. zf-RING_2. Ring finger domain.	2e-16	-	-	-	-	Q8S236_ORYSJ/125-171 PF13639.1;zf-RING_2;	2e-16	-	-	-	-	-
CL18296Contig1	0.27	29.74	245.41	-6.7833	37.8306	7.72e-10	1.57e-07	-9.82802	289.52	6.33e-65	6.62e-62	620	-	-	-	-	tr|B9T3H8|B9T3H8_RICCO Putative uncharacterized protein OS=Ricinus communis GN=RCOM_0064490 PE=4 SV=1	2e-28	ref|XP_002532797.1| conserved hypothetical protein [Ricinus communis] gb|EEF29590.1| conserved hypothetical protein [Ricinus communis]	2e-28	D7T0Z5_VITVI/1-76 PB025690; Pfam-B_25690;	9e-23	-	-	-	-	-
comp97641_c1_seq1	12.96	35.71	48.76	-1.46226	18.3752	1.81e-05	0.00177641	-1.91163	26.4069	2.77e-07	2.31e-05	641	-	-	-	-	tr|F6HDJ3|F6HDJ3_VITVI Putative uncharacterized protein OS=Vitis vinifera GN=VIT_05s0020g02270 PE=4 SV=1	9e-14	ref|XP_002278692.1| PREDICTED: uncharacterized protein LOC100257948 [Vitis vinifera]	8e-14	-	-	-	-	-	-	-
comp113614_c0_seq1	0.32	7.27	74.53	-4.50581	6.93502	0.00845243	0.366161	-7.86361	85.6864	2.11e-20	5.96e-18	647	-	-	-	-	-	-	-	-	-	-	-	-	-	-	-
CL1Contig7255	0.92	14.04	75.15	-3.93177	14.4395	0.000144733	0.0114827	-6.352	84.5808	3.69e-20	1.02e-17	651	-	-	-	-	tr|G9HVM5|G9HVM5_CAMSI Late embryogenesis abundant protein 3L-1 OS=Camellia sinensis GN=LEA3L-1 PE=4 SV=1	2e-09	gb|AEW24432.1| late embryogenesis abundant protein 3L-1 [Camellia sinensis]	1e-09	-	-	-	-	-	-	-
CL1Contig6516	4.04	155.07	57.43	-5.26242	198.47	4.51e-45	4.95e-42	-3.82938	54.7387	1.38e-13	2.44e-11	659	-	-	-	-	-	-	-	-	-	-	-	-	-	-	-
comp105659_c0_seq2	1.27	12.57	27.94	-3.30708	11.6037	0.000658191	0.0439332	-4.45943	27.5006	1.57e-07	1.36e-05	679	sp|Q40478|ERF5_TOBAC Ethylene-responsive transcription factor 5 OS=Nicotiana tabacum GN=ERF5 PE=2 SV=1	5e-38	gnl|CDD|197689 smart00380. AP2. DNA-binding domain in plant proteins such as APETALA2 and EREBPs.	3e-28	tr|D8VD40|D8VD40_ACTDE Ethylene response factor 13 OS=Actinidia deliciosa GN=ERF13 PE=2 SV=1	7e-39	ref|XP_002281931.1| PREDICTED: ethylene-responsive transcription factor 5 [Vitis vinifera]	2e-39	D7U782_VITVI/118-170 PF00847.15;AP2;	3e-25	-	GO:0005634.nucleus;GO:0003677.DNA binding;GO:0009873.ethylene mediated signaling pathway;GO:0006952.defense response;GO:0006355.regulation of transcription. DNA-dependent;GO:0006351.transcription. DNA-dependent;GO:0003700.sequence-specific DNA binding transcription factor activity;	-	K09286	-
CL16285Contig1	5.36	29.76	51.42	-2.47307	24.5863	7.11e-07	9.26e-05	-3.26202	44.4454	2.62e-11	3.62e-09	684	sp|Q40478|ERF5_TOBAC Ethylene-responsive transcription factor 5 OS=Nicotiana tabacum GN=ERF5 PE=2 SV=1	3e-29	gnl|CDD|197689 smart00380. AP2. DNA-binding domain in plant proteins such as APETALA2 and EREBPs.	2e-15	tr|Q6RZW7|Q6RZW7_VITAE Putative ethylene response factor 5 OS=Vitis aestivalis PE=2 SV=1	2e-35	gb|AAR37423.1| putative ethylene response factor 5 [Vitis aestivalis]	1e-35	Q6RZW7_VITAE/190-242 PF00847.15;AP2;	2e-09	-	GO:0005634.nucleus;GO:0003677.DNA binding;GO:0009873.ethylene mediated signaling pathway;GO:0006952.defense response;GO:0006355.regulation of transcription. DNA-dependent;GO:0006351.transcription. DNA-dependent;GO:0003700.sequence-specific DNA binding transcription factor activity;	-	K09286	-
CL1Contig6190	2.5	19.03	32.39	-2.92828	17.148	3.46e-05	0.00317004	-3.69555	29.4875	5.63e-08	5.2e-06	691	-	-	gnl|CDD|206179 pfam14009. DUF4228. Domain of unknown function (DUF4228). This domain is found in plants. The function is not known.	3e-25	tr|F6HZ93|F6HZ93_VITVI Putative uncharacterized protein OS=Vitis vinifera GN=VIT_07s0005g01320 PE=4 SV=1	1e-32	ref|XP_002275699.1| PREDICTED: uncharacterized protein LOC100253802 [Vitis vinifera]	1e-32	B9RNF9_RICCO/1-164 PF14009.1;DUF4228;	2e-29	-	-	-	-	-
CL18119Contig1	2.18	58.66	12	-4.74998	71.6864	2.52e-17	9.79e-15	-2.46063	7.1987	0.00729564	0.211868	699	sp|P14009|14KD_DAUCA 14 kDa proline-rich protein DC2.15 OS=Daucus carota PE=2 SV=1	3e-28	gnl|CDD|72937 cd01958. HPS_like. HPS_like: Hydrophobic Protein from Soybean (HPS)-like subfamily; composed of proteins with similarity to HPS. a small hydrophobic protein with unknown function related to cereal-type alpha-amylase inhibitors and lipid transfer proteins. In addition to HPS. members of this subfamily include a hybrid proline-rich protein (HyPRP) from maize. a dark-inducible protein …	1e-29	tr|A2PZD7|A2PZD7_IPONI Extensin like protein OS=Ipomoea nil GN=In07 PE=2 SV=1	1e-26	sp|P14009.1|14KD_DAUCA RecName: Full=14 kDa proline-rich protein DC2.15; Flags: Precursor emb|CAA33476.1| unnamed protein product [Daucus carota]	1e-26	14KD_DAUCA/49-136 PF00234.17;Tryp_alpha_amyl;	6e-28	-	GO:0016020.membrane;GO:0006869.lipid transport;GO:0016021.integral to membrane;	-	-	-
CL19123Contig1	10.52	89.06	32.1	-3.08164	89.9673	2.42e-21	1.14e-18	-1.60944	13.9851	0.000184262	0.00921852	701	-	-	-	-	-	-	-	-	-	-	-	-	-	-	-
comp110234_c0_seq1	0.15	21.05	11.13	-7.13271	26.2447	3.01e-07	4.21e-05	-6.21335	10.7511	0.00104219	0.0414555	702	sp|P05477|HSP21_SOYBN 17.9 kDa class II heat shock protein OS=Glycine max GN=HSP17.9-D PE=3 SV=1	9e-62	gnl|CDD|200926 pfam00011. HSP20. Hsp20/alpha crystallin family.	8e-31	tr|A1E2A9|A1E2A9_NELNU Small molecular heat shock protein 17.5 OS=Nelumbo nucifera PE=2 SV=1	6e-72	gb|ABK92179.1| small molecular heat shock protein 17.5 [Nelumbo nucifera]	5e-72	HSP21_IPONI/48-153 PF00011.16;HSP20;	9e-42	-	GO:0006950.response to stress;GO:0005737.cytoplasm;	-	K13993	ko04141. Protein processing in endoplasmic reticulum;
CL19677Contig1	3.08	18.6	52.04	-2.5943	15.3049	9.15e-05	0.00760367	-4.07862	50.9625	9.41e-13	1.55e-10	707	-	-	gnl|CDD|191051 pfam04640. PLATZ. PLATZ transcription factor. Plant AT-rich sequence and zinc-binding proteins (PLATZ) are zinc dependant DNA binding proteins. They bind to AT rich sequences and functions in transcriptional repression.	3e-19	tr|Q0VJB4|Q0VJB4_PLAAC Putative zinc-binding protein OS=Platanus acerifolia GN=zbp PE=2 SV=1	9e-39	emb|CAL25342.1| putative zinc-binding protein [Platanus x acerifolia]	8e-39	D6MKH3_9ASPA/65-136 PF04640.9;PLATZ;	9e-18	-	-	-	-	-
CL19483Contig1	0.23	7.4	16.63	-5.00782	7.34168	0.0067374	0.305629	-6.17601	17.0302	3.68e-05	0.00213257	712	-	-	gnl|CDD|176016 cd04051. C2_SRC2_like. C2 domain present in Soybean genes Regulated by Cold 2 (SRC2)-like proteins. SRC2 production is a response to pathogen infiltration. The initial response of increased Ca2+ concentrations are coupled to downstream signal transduction pathways via calcium binding proteins. SRC2 contains a single C2 domain which localizes to the plasma membrane and is involved i…	8e-37	tr|B9GPW6|B9GPW6_POPTR Predicted protein OS=Populus trichocarpa GN=POPTRDRAFT_552128 PE=4 SV=1	1e-38	ref|XP_002302565.1| predicted protein [Populus trichocarpa] gb|EEE81838.1| predicted protein [Populus trichocarpa]	9e-39	B9RDL8_RICCO/10-99 PF00168.25;C2;	2e-18	-	-	-	-	-
comp114608_c0_seq2	8.33	37.44	26.42	-2.16819	28.1249	1.14e-07	1.72e-05	-1.66524	11.7623	0.000604416	0.026238	720	-	-	gnl|CDD|197916 smart00848. Inhibitor_I29. Cathepsin propeptide inhibitor domain (I29). This domain is found at the N-terminus of some C1 peptidases such as Cathepsin L where it acts as a propeptide. There are also a number of proteins that are composed solely of multiple copies of this domain such as the peptidase inhibitor salarin. This family is classified as I29 by MEROPS. Peptide proteinase i…	9e-19	-	-	-	-	Q9AUC6_IPOBA/37-94 PF08246.7;Inhibitor_I29;	1e-16	-	-	-	K01376	-
comp119652_c0_seq1	0.63	8.2	86.03	-3.7022	7.40059	0.00652025	0.297636	-7.09334	98.4307	3.37e-23	1.12e-20	723	-	-	-	-	-	-	-	-	-	-	-	-	-	-	-
CL3764Contig1	1.04	12.48	15.09	-3.58496	12.0478	0.000518531	0.0357418	-3.85894	13.0734	0.000299525	0.0142339	733	-	-	-	-	tr|B9HPB5|B9HPB5_POPTR Predicted protein OS=Populus trichocarpa GN=POPTRDRAFT_650211 PE=4 SV=1	1e-25	ref|XP_002314144.1| predicted protein [Populus trichocarpa] gb|EEE88099.1| predicted protein [Populus trichocarpa]	9e-26	D7THF5_VITVI/1-157 PB009726; Pfam-B_9726;	4e-24	-	-	-	-	-
CL633Contig3	8.85	33.84	331.1	-1.93498	22.8127	1.79e-06	0.000219722	-5.22545	365.287	1.99e-81	2.83e-78	734	sp|Q56YU0|AL2C4_ARATH Aldehyde dehydrogenase family 2 member C4 OS=Arabidopsis thaliana GN=ALDH2C4 PE=1 SV=2	7e-114	gnl|CDD|178366 PLN02766. PLN02766. coniferyl-aldehyde dehydrogenase.	7e-172	tr|Q70SZ7|Q70SZ7_CROSA Aldehyde dehydrogenase OS=Crocus sativus GN=adh PE=2 SV=1	2e-126	emb|CAD70567.1| aldehyde dehydrogenase [Crocus sativus]	2e-126	Q70SZ7_CROSA/34-496 PF00171.17;Aldedh;	1e-127	CF	GO:0016620.oxidoreductase activity. acting on the aldehyde or oxo group of donors. NAD or NADP as acceptor;GO:0008152.metabolic process;GO:0001758.retinal dehydrogenase activity;GO:0055114.oxidation-reduction process;GO:0016491.oxidoreductase activity;	EC:1.2.1.68	K12355	ko00940. Phenylpropanoid biosynthesis;
CL1Contig6593	1.16	50.09	124.84	-5.43233	63.0441	2.02e-15	7e-13	-6.74981	143.036	5.77e-33	2.89e-30	742	-	-	-	-	-	-	-	-	-	-	-	-	-	-	-
comp102961_c1_seq1	6.41	16.87	30.75	-1.39606	7.65415	0.00566418	0.264557	-2.26219	19.1897	1.18e-05	0.000751982	750	-	-	-	-	-	-	-	-	-	-	-	-	-	-	-
CL1Contig4644	12.62	31.57	116.03	-1.32284	14.5207	0.000138625	0.0110315	-3.20071	101.256	8.08e-24	2.78e-21	752	-	-	-	-	tr|F6H3M0|F6H3M0_VITVI Putative uncharacterized protein OS=Vitis vinifera GN=VIT_04s0008g07370 PE=4 SV=1	2e-27	ref|XP_002278130.1| PREDICTED: uncharacterized protein LOC100266820 [Vitis vinifera]	2e-28	-	-	-	-	-	-	-
comp102048_c0_seq1	5.08	14.59	33.64	-1.52208	7.08174	0.00778735	0.342776	-2.72728	24.9433	5.9e-07	4.66e-05	768	-	-	-	-	-	-	-	-	-	-	-	-	-	-	-
comp108517_c0_seq1	5.08	14.74	33.7	-1.53684	7.23957	0.00713141	0.319952	-2.72985	25.0099	5.7e-07	4.52e-05	768	-	-	-	-	-	-	-	-	-	-	-	-	-	-	-
CL15939Contig1	2.59	54.81	102.48	-4.40342	65.1861	6.81e-16	2.4e-13	-5.30625	112.093	3.41e-26	1.3e-23	785	-	-	gnl|CDD|176858 cd07816. Bet_v1-like. Ligand-binding bet_v_1 domain of major pollen allergen of white birch (Betula verrucosa). Bet v 1. and related proteins. This family includes the ligand binding domain of Bet v 1 (the major pollen allergen of white birch. Betula verrucosa) and related proteins. In addition to birch Bet v 1. this family includes other plant intracellular pathogenesis-related cl…	2e-36	tr|E0CTD9|E0CTD9_VITVI Putative uncharacterized protein OS=Vitis vinifera GN=VIT_12s0028g03640 PE=4 SV=1	1e-72	ref|XP_002273646.1| PREDICTED: uncharacterized protein LOC100248923 [Vitis vinifera] emb|CBI21854.3| unnamed protein product [Vitis vinifera]	1e-72	E0CTD9_VITVI/1-148 PF00407.14;Bet_v_1;	2e-73	-	GO:0006952.defense response;GO:0009607.response to biotic stimulus;	-	-	-
comp97250_c0_seq2	1.91	11.07	16.09	-2.53501	8.27799	0.00401285	0.199692	-3.07452	12.1964	0.00047882	0.0215341	794	sp|P25317|GSTXA_TOBAC Probable glutathione S-transferase parA OS=Nicotiana tabacum GN=PARA PE=2 SV=1	1e-58	gnl|CDD|198294 cd03185. GST_C_Tau. C-terminal. alpha helical domain of Class Tau Glutathione S-transferases. Glutathione S-transferase (GST) C-terminal domain family. Class Tau subfamily; GSTs are cytosolic dimeric proteins involved in cellular detoxification by catalyzing the conjugation of glutathione (GSH) with a wide range of endogenous and xenobiotic alkylating agents. including carcinogens.…	2e-47	tr|F6HR78|F6HR78_VITVI Putative uncharacterized protein OS=Vitis vinifera GN=VIT_19s0093g00310 PE=3 SV=1	7e-65	emb|CBI32905.3| unnamed protein product [Vitis vinifera]	1e-65	D7TQY2_VITVI/51-147 PF00043.20;GST_C;	2e-45	-	GO:0004364.glutathione transferase activity;GO:0009734.auxin mediated signaling pathway;GO:0016740.transferase activity;	EC:2.5.1.18	K00799	ko00480. Glutathione metabolism;ko00980. Metabolism of xenobiotics by cytochrome P450;ko00982. Drug metabolism - cytochrome P450;ko05204. Chemical carcinogenesis;
comp105307_c0_seq1	7.5	20.11	22.11	-1.42295	9.53704	0.00201367	0.112823	-1.55974	8.94122	0.00278806	0.0959879	800	sp|Q8L9T5|ATL2_ARATH RING-H2 finger protein ATL2 OS=Arabidopsis thaliana GN=ATL2 PE=2 SV=2	2e-43	gnl|CDD|205816 pfam13639. zf-RING_2. Ring finger domain.	1e-17	tr|B9N029|B9N029_POPTR Predicted protein OS=Populus trichocarpa GN=POPTRDRAFT_596113 PE=4 SV=1	1e-44	ref|XP_002328624.1| predicted protein [Populus trichocarpa] gb|EEE76971.1| predicted protein [Populus trichocarpa]	1e-44	D7U2B5_VITVI/107-153 PF13639.1;zf-RING_2;	7e-23	-	GO:0046872.metal ion binding;GO:0008270.zinc ion binding;	-	-	-
CL16058Contig1	4.22	23.01	63.92	-2.44695	18.4693	1.73e-05	0.00169846	-3.92095	61.8683	3.67e-15	7.43e-13	804	-	-	-	-	tr|E0CQE6|E0CQE6_VITVI Putative uncharacterized protein OS=Vitis vinifera GN=VIT_18s0001g12680 PE=4 SV=1	4e-44	ref|XP_002282213.1| PREDICTED: uncharacterized protein LOC100259078 [Vitis vinifera]	6e-47	E0CQE6_VITVI/1-146 PB017427; Pfam-B_17427;	8e-45	-	-	-	-	-
CL1Contig6782	23.96	62.84	91.91	-1.39106	31.6471	1.85e-08	3.19e-06	-1.93959	51.7206	6.4e-13	1.07e-10	806	-	-	gnl|CDD|176863 cd07821. PYR_PYL_RCAR_like. Pyrabactin resistance 1 (PYR1). PYR1-like (PYL). regulatory component of abscisic acid receptors (RCARs). and related proteins. The PYR/PYL/RCAR-like family belongs to the SRPBCC (START/RHO_alpha_C/PITP/Bet_v1/CoxG/CalC) domain superfamily of proteins that bind hydrophobic ligands. SRPBCC domains have a deep hydrophobic ligand-binding pocket. PYR/PYL/RCA…	8e-35	tr|A5BHR2|A5BHR2_VITVI Putative uncharacterized protein OS=Vitis vinifera GN=VIT_04s0008g03210 PE=4 SV=1	3e-52	emb|CAN83252.1| hypothetical protein VITISV_034795 [Vitis vinifera] emb|CBI20834.3| unnamed protein product [Vitis vinifera]	3e-52	A5BHR2_VITVI/8-160 PF10604.4;Polyketide_cyc2;	7e-52	-	-	-	-	-
CL2893Contig1	20.22	88.33	36.03	-2.12712	67.4035	2.21e-16	8.13e-14	-0.833416	6.98544	0.00821755	0.233333	807	sp|Q8L9S3|GRXC6_ARATH Glutaredoxin-C6 OS=Arabidopsis thaliana GN=GRXC6 PE=2 SV=2	3e-37	gnl|CDD|162754 TIGR02189. GlrX-like_plant. Glutaredoxin-like family. This family of glutaredoxin-like proteins is aparrently limited to plants. Multiple isoforms are found in A. thaliana and O.sativa.	5e-38	tr|A5BXC8|A5BXC8_VITVI Putative uncharacterized protein OS=Vitis vinifera GN=VIT_04s0008g01120 PE=4 SV=1	2e-45	ref|XP_002278652.1| PREDICTED: glutaredoxin-C6 [Vitis vinifera] emb|CAN83675.1| hypothetical protein VITISV_003840 [Vitis vinifera]	2e-45	A9PAJ8_POPTR/47-110 PF00462.19;Glutaredoxin;	1e-17	O	GO:0015035.protein disulfide oxidoreductase activity;GO:0009055.electron carrier activity;GO:0045454.cell redox homeostasis;	-	-	-
CL16039Contig1	16	32.55	72.47	-1.02459	11.4771	0.000704599	0.0465324	-2.17931	45.544	1.49e-11	2.14e-09	809	sp|A3C039|SAP1_ORYSJ Zinc finger A20 and AN1 domain-containing stress-associated protein 1 OS=Oryza sativa subsp. japonica GN=SAP1 PE=2 SV=2	6e-53	gnl|CDD|197545 smart00154. ZnF_AN1. AN1-like Zinc finger. Zinc finger at the C-terminus of An1. a ubiquitin-like protein in Xenopus laevis.	1e-15	tr|F6HBB0|F6HBB0_VITVI Putative uncharacterized protein OS=Vitis vinifera GN=VIT_13s0064g01220 PE=4 SV=1	6e-58	ref|XP_003633555.1| PREDICTED: zinc finger A20 and AN1 domain-containing stress-associated protein 5-like [Vitis vinifera]	5e-58	B7FHA4_MEDTR/92-132 PF01428.11;zf-AN1;	3e-20	R	GO:0046872.metal ion binding;GO:0003677.DNA binding;GO:0008270.zinc ion binding;	-	-	-
comp107068_c0_seq2	0.13	40.9	96.32	-8.29745	53.6628	2.38e-13	6.83e-11	-9.53318	112.252	3.15e-26	1.2e-23	812	-	-	-	-	-	-	-	-	-	-	S	-	-	-	-
comp97593_c0_seq1	10.65	27.8	66.96	-1.38423	13.2596	0.000271193	0.0202507	-2.65245	50.1058	1.46e-12	2.36e-10	818	-	-	-	-	tr|A2XR95|A2XR95_ORYSI Putative uncharacterized protein OS=Oryza sativa subsp. indica GN=OsI_15154 PE=4 SV=1	9e-23	-	-	-	-	-	-	-	-	-
CL15879Contig1	5.01	34.19	50.72	-2.77069	31.0483	2.52e-08	4.22e-06	-3.33967	44.4862	2.56e-11	3.55e-09	821	-	-	-	-	tr|D7TV62|D7TV62_VITVI Putative uncharacterized protein OS=Vitis vinifera GN=VIT_02s0025g00350 PE=4 SV=1	6e-31	gb|AFK44478.1| unknown [Lotus japonicus]	4e-31	D7TV62_VITVI/4-67 PF00403.21;HMA;	4e-26	P	GO:0046872.metal ion binding;GO:0030001.metal ion transport;	-	-	-
CL7946Contig1	2.21	17.48	20.54	-2.98359	15.8043	7.02e-05	0.00598279	-3.21632	16.5453	4.75e-05	0.00269958	838	-	-	-	-	tr|B9S6I0|B9S6I0_RICCO Putative uncharacterized protein OS=Ricinus communis GN=RCOM_0536860 PE=4 SV=1	2e-24	ref|XP_002521599.1| conserved hypothetical protein [Ricinus communis] gb|EEF40870.1| conserved hypothetical protein [Ricinus communis]	2e-24	B9S6I0_RICCO/57-125 PB022018; Pfam-B_22018;	1e-23	-	-	-	-	-
comp107174_c0_seq2	0.17	42.79	100.56	-7.9756	56.1389	6.75e-14	2.03e-11	-9.20831	117.18	2.62e-27	1.05e-24	838	-	-	-	-	-	-	-	-	-	-	-	-	-	-	-
comp98770_c0_seq1	10.43	27.15	65.34	-1.38021	12.8828	0.000331609	0.0240885	-2.64723	48.775	2.87e-12	4.48e-10	839	-	-	-	-	tr|B6THQ6|B6THQ6_MAIZE Putative uncharacterized protein OS=Zea mays PE=2 SV=1	6e-24	ref|NP_001143945.1| uncharacterized protein LOC100276758 [Zea mays] gb|ACG36639.1| hypothetical protein [Zea mays]	5e-24	B6THF0_MAIZE/1-152 PB183257; Pfam-B_183257;	2e-24	-	-	-	-	-
CL15857Contig1	12.84	29.01	26.88	-1.17591	11.7092	0.000621903	0.0417454	-1.06589	6.92882	0.00848178	0.239561	843	sp|Q9SUM3|NCPR_ARATH NADPH--cytochrome P450 reductase 2 OS=Arabidopsis thaliana GN=ATR2 PE=1 SV=1	2e-74	gnl|CDD|201118 pfam00258. Flavodoxin_1. Flavodoxin.	1e-28	tr|O24425|O24425_ESCCA NADPH--cytochrome P450 reductase OS=Eschscholzia californica PE=2 SV=1	4e-83	gb|AAC05022.1| NADPH:ferrihemoprotein oxidoreductase [Eschscholzia californica]	4e-83	B3RFK3_PETHY/108-251 PF00258.20;Flavodoxin_1;	5e-59	-	GO:0016020.membrane;GO:0003958.NADPH-hemoprotein reductase activity;GO:0005783.endoplasmic reticulum;GO:0010181.FMN binding;GO:0005506.iron ion binding;GO:0005789.endoplasmic reticulum membrane;GO:0055114.oxidation-reduction process;GO:0016491.oxidoreductase activity;	EC:1.6.2.4	K00327	-
CL17714Contig1	9.69	82.28	78.85	-3.08597	83.0458	8.02e-20	3.45e-17	-3.02454	65.6167	5.48e-16	1.19e-13	846	sp|Q2R4Z4|DHR21_ORYSJ Water stress-inducible protein Rab21 OS=Oryza sativa subsp. japonica GN=RAB21 PE=2 SV=1	2e-09	-	-	tr|Q84RM3|Q84RM3_9LAMI Dehydrin-like protein Dh2 OS=Paraboea crassifolia PE=2 SV=1	4e-14	gb|AAO86690.1| dehydrin-like protein Dh2 [Paraboea crassifolia]	4e-14	Q84RM3_9LAMI/5-132 PF00257.14;Dehydrin;	7e-15	-	GO:0005634.nucleus;GO:0009415.response to water;GO:0006950.response to stress;GO:0005737.cytoplasm;	-	-	-
CL16634Contig1	23.14	51.7	41.71	-1.15978	21.404	3.72e-06	0.000424673	-0.850004	8.40792	0.0037359	0.122189	848	sp|Q03200|LIRP1_ORYSJ Light-regulated protein OS=Oryza sativa subsp. japonica GN=LIR1 PE=2 SV=1	2e-24	gnl|CDD|115836 pfam07207. Lir1. Light regulated protein Lir1. This family consists of several plant specific light regulated Lir1 proteins. Lir1 mRNA accumulates in the light. reaching maximum and minimum steady-state levels at the end of the light and dark period. respectively. Plants germinated in the dark have very low levels of lir1 mRNA. whereas plants germinated in continuous light express …	8e-40	tr|D7TYU4|D7TYU4_VITVI Putative uncharacterized protein OS=Vitis vinifera GN=VIT_01s0244g00170 PE=4 SV=1	4e-38	ref|XP_002269300.1| PREDICTED: light-regulated protein [Vitis vinifera] emb|CBI35671.3| unnamed protein product [Vitis vinifera]	3e-38	D7TYU4_VITVI/1-130 PF07207.6;Lir1;	8e-35	-	-	-	-	-
CL388Contig4	10.7	508.82	1819.49	-5.57147	664.278	1.75e-146	6.2e-143	-7.40978	2130.03	0	0	855	sp|Q93X17|SNAK2_SOLTU Snakin-2 OS=Solanum tuberosum GN=SN2 PE=1 SV=1	6e-20	gnl|CDD|190394 pfam02704. GASA. Gibberellin regulated protein. This is the GASA gibberellin regulated cysteine rich protein family. The expression of these proteins is up-regulated by the plant hormone gibberellin. most of these proteins have some role in plant development. There are 12 cysteine residues conserved within the alignment giving the potential for these proteins to posses 6 disulphide…	5e-25	tr|B2ZAW4|B2ZAW4_CAPAN Antimicrobial peptide snakin OS=Capsicum annuum GN=Sn PE=4 SV=1	2e-19	gb|ACC91329.1| antimicrobial peptide snakin [Capsicum annuum] gb|ACM07330.1| snakin [Capsicum annuum]	2e-19	B2ZAW4_CAPAN/45-104 PF02704.9;GASA;	1e-20	-	GO:0005618.cell wall;GO:0006952.defense response;GO:0005576.extracellular region;	-	-	-
CL15876Contig1	2.88	23.93	37.23	-3.05468	22.6589	1.93e-06	0.000236096	-3.69232	34.1536	5.09e-09	5.43e-07	856	-	-	-	-	tr|A5BCU0|A5BCU0_VITVI Putative uncharacterized protein OS=Vitis vinifera GN=VITISV_003190 PE=4 SV=1	1e-13	emb|CAN61239.1| hypothetical protein VITISV_003190 [Vitis vinifera]	9e-14	A5BCU0_VITVI/1-98 PB138086; Pfam-B_138086;	2e-13	-	-	-	-	-
CL1Contig6680	2.45	11.3	24.24	-2.20547	7.53136	0.00606342	0.280563	-3.30654	20.204	6.96e-06	0.000463919	857	-	-	gnl|CDD|203771 pfam07816. DUF1645. Protein of unknown function (DUF1645). These sequences are derived from a number of hypothetical plant proteins. The region in question is approximately 270 amino acids long. Some members of this family are annotated as yeast pheromone receptor proteins AR781 but no literature was found to support this.	5e-30	tr|A5BLI8|A5BLI8_VITVI Putative uncharacterized protein OS=Vitis vinifera GN=VITISV_037591 PE=4 SV=1	9e-52	emb|CAN65788.1| hypothetical protein VITISV_037591 [Vitis vinifera]	8e-52	A5BLI8_VITVI/72-246 PF07816.6;DUF1645;	7e-37	-	-	-	-	-
CL1Contig5725	1.65	16.16	23.35	-3.29189	15.4099	8.65e-05	0.00722477	-3.82288	21.1276	4.3e-06	0.000296648	858	-	-	gnl|CDD|191084 pfam04770. ZF-HD_dimer. ZF-HD protein dimerisation region. This family of proteins has are plant transcription factors. and have been named ZF-HD for zinc finger homeodomain proteins. on the basis of similarity to proteins of known structure. This region is thought to be involved in the formation of homo and heterodimers. and may form a zinc finger.	3e-34	tr|B9RLZ3|B9RLZ3_RICCO Transcription factor. putative OS=Ricinus communis GN=RCOM_1472500 PE=4 SV=1	3e-25	ref|XP_002514762.1| transcription factor. putative [Ricinus communis] gb|EEF47868.1| transcription factor. putative [Ricinus communis]	3e-25	B9RLZ3_RICCO/25-84 PF04770.7;ZF-HD_dimer;	2e-26	-	-	-	-	-
CL15853Contig1	0.45	568.81	947.5	-10.3038	780.618	8.83e-172	4.28e-168	-11.04	1125.23	1.09e-246	6.17e-243	859	sp|A3FPF2|DEF_NELNU Defensin-like protein OS=Nelumbo nucifera PE=3 SV=1	8e-14	gnl|CDD|109365 pfam00304. Gamma-thionin. Gamma-thionin family.	1e-07	tr|Q8H766|Q8H766_ELAGV Defensin EGAD1 OS=Elaeis guineensis var. tenera PE=4 SV=1	3e-13	gb|AAN52490.1|AF322914_1 defensin EGAD1 [Elaeis guineensis]	3e-13	-	-	-	GO:0050832.defense response to fungus;GO:0006952.defense response;GO:0005576.extracellular region;GO:0031640.killing of cells of other organism;	-	-	-
CL17386Contig1	1.47	18.53	192.65	-3.65597	19.0201	1.29e-05	0.00130676	-7.03402	222.873	2.14e-50	1.67e-47	875	-	-	gnl|CDD|176669 cd07245. Glo_EDI_BRP_like_9. This conserved domain belongs to a superfamily including the bleomycin resistance protein. glyoxalase I. and type I ring-cleaving dioxygenases. This protein family belongs to a conserved domain superfamily that is found in a variety of structurally related metalloproteins. including the bleomycin resistance protein. glyoxalase I. and type I ring-cleavin…	5e-36	tr|B9RV37|B9RV37_RICCO Lactoylglutathione lyase. putative OS=Ricinus communis GN=RCOM_0898830 PE=4 SV=1	3e-81	ref|XP_002517606.1| lactoylglutathione lyase. putative [Ricinus communis] gb|EEF44770.1| lactoylglutathione lyase. putative [Ricinus communis]	3e-81	B9RV37_RICCO/19-133 PF12681.2;Glyoxalase_2;	5e-63	-	GO:0016829.lyase activity;	-	-	-
comp38427_c0_seq2	0.54	16.53	9.81	-4.93598	18.867	1.4e-05	0.00140075	-4.18322	8.20235	0.00418361	0.134281	876	-	-	-	-	-	-	-	-	D7TT32_VITVI/4-109 PF03195.9;DUF260;	1e-34	-	-	-	-	-
comp64239_c0_seq2	0.54	16.53	9.81	-4.93598	18.867	1.4e-05	0.00140075	-4.18322	8.20235	0.00418361	0.134281	876	-	-	-	-	-	-	-	-	D7TT32_VITVI/4-109 PF03195.9;DUF260;	1e-34	-	-	-	-	-
comp106719_c0_seq1	6.87	18.66	21.15	-1.44157	8.88376	0.00287718	0.152332	-1.62228	8.90911	0.00283752	0.0975621	885	sp|Q9LZJ6|ATL5_ARATH RING-H2 finger protein ATL5 OS=Arabidopsis thaliana GN=ATL5 PE=2 SV=1	6e-38	gnl|CDD|205816 pfam13639. zf-RING_2. Ring finger domain.	2e-17	tr|B9N029|B9N029_POPTR Predicted protein OS=Populus trichocarpa GN=POPTRDRAFT_596113 PE=4 SV=1	3e-46	ref|XP_002328624.1| predicted protein [Populus trichocarpa] gb|EEE76971.1| predicted protein [Populus trichocarpa]	3e-46	D7U2B5_VITVI/107-153 PF13639.1;zf-RING_2;	1e-22	-	GO:0046872.metal ion binding;GO:0008270.zinc ion binding;	-	-	-
comp109660_c0_seq1	7.27	36.05	146.72	-2.30997	28.5177	9.28e-08	1.43e-05	-4.33497	151.108	9.93e-35	5.19e-32	885	-	-	-	-	tr|D7TBF0|D7TBF0_VITVI Putative uncharacterized protein OS=Vitis vinifera GN=VIT_11s0016g02980 PE=4 SV=1	6e-26	emb|CBI27985.3| unnamed protein product [Vitis vinifera]	5e-26	-	-	-	-	-	-	-
CL3894Contig2	1.09	9.9	18.84	-3.1831	8.5425	0.00346949	0.178211	-4.1114	17.3038	3.19e-05	0.00187895	890	sp|Q9FYH7|VSR6_ARATH Vacuolar-sorting receptor 6 OS=Arabidopsis thaliana GN=VSR6 PE=2 SV=3	3e-104	gnl|CDD|80347 cd02125. PA_VSR. PA_VSR: Protease-associated (PA) domain-containing plant vacuolar sorting receptor (VSR). This group includes various PA domain-containing VSRs such as garden pea BP-80. pumpkin PV72. and various Arabidopsis VSRs including AtVSR1. In contrast to most eukaryotes. which only have one or two VSRs. plants have several. This may in part be a reflection of having a more c…	6e-54	tr|F6HEY1|F6HEY1_VITVI Putative uncharacterized protein OS=Vitis vinifera GN=VIT_01s0011g01050 PE=4 SV=1	8e-112	ref|XP_002275462.2| PREDICTED: vacuolar-sorting receptor 7-like [Vitis vinifera]	7e-112	D7T9R7_VITVI/623-733 PF02225.17;PA;	7e-51	-	GO:0016020.membrane;GO:0006810.transport;GO:0031410.cytoplasmic vesicle;GO:0031902.late endosome membrane;GO:0000139.Golgi membrane;GO:0005509.calcium ion binding;GO:0005794.Golgi apparatus;GO:0016021.integral to membrane;GO:0030665.clathrin coated vesicle membrane;GO:0015031.protein transport;	-	-	-
comp80945_c0_seq1	0.32	10.26	8.3	-5.00282	10.9586	0.000931701	0.0591995	-4.69697	6.99736	0.00816299	0.231909	892	-	-	gnl|CDD|203783 pfam07859. Abhydrolase_3. alpha/beta hydrolase fold. This catalytic domain is found in a very wide range of enzymes.	5e-40	tr|B9SHS6|B9SHS6_RICCO Catalytic. putative OS=Ricinus communis GN=RCOM_0621130 PE=4 SV=1	5e-88	ref|XP_002525545.1| catalytic. putative [Ricinus communis] gb|EEF36804.1| catalytic. putative [Ricinus communis]	4e-88	B9SHS6_RICCO/85-308 PF07859.8;Abhydrolase_3;	3e-76	-	GO:0080030.methyl indole-3-acetate esterase activity;GO:0080032.methyl jasmonate esterase activity;GO:0004091.carboxylesterase activity;GO:0016787.hydrolase activity;GO:0008152.metabolic process;GO:0080031.methyl salicylate esterase activity;	-	-	-
comp103241_c0_seq6	6.76	32.78	33.85	-2.27772	25.48	4.47e-07	6.03e-05	-2.32406	21.8209	2.99e-06	0.000212819	894	-	-	-	-	tr|I1NBF4|I1NBF4_SOYBN Uncharacterized protein OS=Glycine max PE=4 SV=1	9e-26	-	-	-	-	-	-	-	-	-
CL771Contig3	9.52	44.59	53.33	-2.22769	34.5934	4.06e-09	7.52e-07	-2.48591	37.4442	9.41e-10	1.09e-07	915	-	-	-	-	-	-	-	-	-	-	-	-	-	-	-
comp116538_c0_seq1	46.49	480.86	90.39	-3.37062	521	2.56e-115	6.99e-112	-0.959243	22.1979	2.46e-06	0.000176596	936	sp|Q01544|HSP21_IPONI 17.2 kDa class II heat shock protein OS=Ipomoea nil GN=SHSP-1 PE=2 SV=1	8e-53	gnl|CDD|200926 pfam00011. HSP20. Hsp20/alpha crystallin family.	4e-27	tr|Q9XGS6|Q9XGS6_PRUDU Cytosolic class II low molecular weight heat shock protein OS=Prunus dulcis GN=hsp17.5 PE=2 SV=1	1e-57	ref|XP_002280647.1| PREDICTED: 17.9 kDa class II heat shock protein isoform 1 [Vitis vinifera] ref|XP_002280657.1| PREDICTED: 17.9 kDa class II heat shock protein isoform 2 [Vitis vinifera]	1e-57	C9EIM5_9ROSA/50-154 PF00011.16;HSP20;	1e-34	O	GO:0006950.response to stress;GO:0005737.cytoplasm;	-	K13993	ko04141. Protein processing in endoplasmic reticulum;
CL7894Contig1	7.43	25.84	29.07	-1.79817	15.925	6.59e-05	0.00565748	-1.9681	15.6957	7.44e-05	0.00405524	943	sp|Q851R5|TRH22_ORYSJ Thioredoxin H2-2 OS=Oryza sativa subsp. japonica GN=Os03g0800700 PE=2 SV=1	3e-30	gnl|CDD|200989 pfam00085. Thioredoxin. Thioredoxin. Thioredoxins are small enzymes that participate in redox reactions. via the reversible oxidation of an active centre disulfide bond. Some members with only the active site are not separated from the noise.	3e-32	tr|D7TNF9|D7TNF9_VITVI Thioredoxin OS=Vitis vinifera GN=VIT_01s0026g01460 PE=3 SV=1	8e-36	ref|XP_002274663.1| PREDICTED: thioredoxin H2 [Vitis vinifera] emb|CBI32032.3| unnamed protein product [Vitis vinifera]	7e-36	D7TNF9_VITVI/14-118 PF00085.15;Thioredoxin;	7e-36	O	GO:0006810.transport;GO:0015035.protein disulfide oxidoreductase activity;GO:0009055.electron carrier activity;GO:0006662.glycerol ether metabolic process;GO:0022900.electron transport chain;GO:0005737.cytoplasm;GO:0045454.cell redox homeostasis;	-	K03671	-
CL22658Contig1	33.1	216.76	126.46	-2.7112	203.378	3.82e-46	4.28e-43	-1.93378	71.4423	2.85e-17	6.66e-15	954	sp|P42803|INO1_SPIPO Inositol-3-phosphate synthase OS=Spirodela polyrrhiza GN=TUR1 PE=2 SV=1	1e-152	gnl|CDD|178057 PLN02438. PLN02438. inositol-3-phosphate synthase.	0	tr|D2CIT5|D2CIT5_9ROSI 1L-myo-inositol 1-phosphate synthase OS=Jatropha curcas GN=MIPS PE=2 SV=1	3e-152	gb|ABO93456.1| 1L-myo-inositol 1-phosphate synthase [Jatropha curcas]	3e-152	INO1_SPIPO/62-494 PF07994.7;NAD_binding_5;	4e-140	I	GO:0008654.phospholipid biosynthetic process;GO:0006021.inositol biosynthetic process;GO:0016853.isomerase activity;GO:0004512.inositol-3-phosphate synthase activity;GO:0005737.cytoplasm;GO:0005488.binding;	EC:5.5.1.4	K01858	ko00521. Streptomycin biosynthesis;ko00562. Inositol phosphate metabolism;
CL1Contig431	22.92	73.33	42.79	-1.6778	44.7364	2.25e-11	5.41e-09	-0.900667	9.30822	0.00228128	0.0806847	959	-	-	-	-	tr|F6HYF2|F6HYF2_VITVI Putative uncharacterized protein OS=Vitis vinifera GN=VIT_09s0002g04510 PE=4 SV=1	2e-22	ref|XP_002284612.1| PREDICTED: uncharacterized protein LOC100260053 [Vitis vinifera]	2e-22	D0VEB3_TOBAC/82-127 PB001253; Pfam-B_1253;	4e-22	-	-	-	-	-
CL22349Contig1	3.9	23.51	17.51	-2.59173	19.7818	8.68e-06	0.000911438	-2.16663	9.8811	0.00166985	0.0618345	963	-	-	gnl|CDD|191031 pfam04570. DUF581. Protein of unknown function (DUF581). Family of uncharacterized proteins.	1e-26	tr|D7SYC3|D7SYC3_VITVI Putative uncharacterized protein OS=Vitis vinifera GN=VIT_05s0077g02100 PE=4 SV=1	3e-35	ref|XP_002270507.1| PREDICTED: uncharacterized protein LOC100261891 [Vitis vinifera] emb|CBI22980.3| unnamed protein product [Vitis vinifera]	3e-35	D7SYC3_VITVI/42-97 PF04570.9;DUF581;	1e-18	-	-	-	-	-
CL18883Contig1	13.65	178.23	47.73	-3.70677	201.695	8.91e-46	9.88e-43	-1.806	24.2928	8.27e-07	6.39e-05	965	sp|Q9FHQ3|HS157_ARATH 15.7 kDa heat shock protein. peroxisomal OS=Arabidopsis thaliana GN=HSP15.7 PE=2 SV=1	9e-38	gnl|CDD|107229 cd06472. ACD_ScHsp26_like. Alpha crystallin domain (ACD) found in Saccharomyces cerevisiae (Sc) small heat shock protein (Hsp)26 and similar proteins. sHsps are molecular chaperones that suppress protein aggregation and protect against cell stress. and are generally active as large oligomers consisting of multiple subunits. ScHsp26 is temperature-regulated. it switches from an inac…	2e-37	tr|C6TNH7|C6TNH7_SOYBN Uncharacterized protein OS=Glycine max GN=Gma.57833 PE=2 SV=1	3e-42	gb|AFK36739.1| unknown [Lotus japonicus]	2e-43	A9P171_PICSI/29-132 PF00011.16;HSP20;	8e-38	-	GO:0006950.response to stress;	-	K13993	ko04141. Protein processing in endoplasmic reticulum;
CL22295Contig1	0.13	47.06	51.99	-8.49985	62.1581	3.17e-15	1.08e-12	-8.64358	59.4136	1.28e-14	2.49e-12	965	sp|P30236|HSP41_SOYBN 22.0 kDa class IV heat shock protein OS=Glycine max GN=HSP22.0 PE=3 SV=1	6e-70	gnl|CDD|107229 cd06472. ACD_ScHsp26_like. Alpha crystallin domain (ACD) found in Saccharomyces cerevisiae (Sc) small heat shock protein (Hsp)26 and similar proteins. sHsps are molecular chaperones that suppress protein aggregation and protect against cell stress. and are generally active as large oligomers consisting of multiple subunits. ScHsp26 is temperature-regulated. it switches from an inac…	1e-48	tr|I1LC12|I1LC12_SOYBN Uncharacterized protein OS=Glycine max GN=Gma.23653 PE=4 SV=1	8e-70	ref|XP_002519933.1| heat-shock protein. putative [Ricinus communis] gb|EEF42537.1| heat-shock protein. putative [Ricinus communis]	1e-69	B9S1R4_RICCO/68-172 PF00011.16;HSP20;	2e-53	O	GO:0005788.endoplasmic reticulum lumen;GO:0005783.endoplasmic reticulum;GO:0006950.response to stress;	-	K13993	ko04141. Protein processing in endoplasmic reticulum;
comp103062_c0_seq1	0.47	12.64	10.06	-4.74919	13.7698	0.000206629	0.0158178	-4.41983	8.66286	0.00324762	0.109055	965	sp|Q9S7L5|ERF18_ARATH Ethylene-responsive transcription factor ERF018 OS=Arabidopsis thaliana GN=ERF018 PE=2 SV=1	1e-46	gnl|CDD|197689 smart00380. AP2. DNA-binding domain in plant proteins such as APETALA2 and EREBPs.	7e-27	tr|A9PLA1|A9PLA1_POPTR AP2/ERF domain-containing transcription factor OS=Populus trichocarpa GN=RAP2L11 PE=4 SV=1	3e-46	ref|XP_002326298.1| AP2/ERF domain-containing transcription factor [Populus trichocarpa] gb|ABQ62995.1| RAP2-like protein [Populus trichocarpa] gb|EEE71968.1| AP2/ERF domain-containing transcription factor [Populus trichocarpa]	3e-46	D7KSI9_ARALL/19-70 PF00847.15;AP2;	6e-26	-	GO:0005634.nucleus;GO:0003677.DNA binding;GO:0006355.regulation of transcription. DNA-dependent;GO:0006351.transcription. DNA-dependent;GO:0003700.sequence-specific DNA binding transcription factor activity;	-	-	-
CL17310Contig1	4.1	29.15	36.54	-2.8298	26.602	2.5e-07	3.59e-05	-3.15578	30.3869	3.54e-08	3.37e-06	966	-	-	-	-	tr|F6HGM5|F6HGM5_VITVI Putative uncharacterized protein OS=Vitis vinifera GN=VIT_11s0016g00580 PE=4 SV=1	2e-16	ref|XP_002326304.1| predicted protein [Populus trichocarpa] gb|EEE71974.1| predicted protein [Populus trichocarpa]	5e-15	-	-	-	-	-	-	-
CL21836Contig1	18.76	43.58	116.25	-1.21601	18.7767	1.47e-05	0.0014609	-2.6315	87.6004	8.01e-21	2.3e-18	966	sp|Q9SJM6|SAP4_ARATH Zinc finger A20 and AN1 domain-containing stress-associated protein 4 OS=Arabidopsis thaliana GN=SAP4 PE=1 SV=1	9e-57	gnl|CDD|197545 smart00154. ZnF_AN1. AN1-like Zinc finger. Zinc finger at the C-terminus of An1. a ubiquitin-like protein in Xenopus laevis.	2e-14	tr|F6HKJ8|F6HKJ8_VITVI Putative uncharacterized protein OS=Vitis vinifera GN=VIT_08s0007g03530 PE=4 SV=1	1e-65	ref|XP_002282913.1| PREDICTED: zinc finger A20 and AN1 domain-containing stress-associated protein 4 isoform 1 [Vitis vinifera]	1e-65	C6T3R9_SOYBN/101-141 PF01428.11;zf-AN1;	4e-19	R	GO:0046872.metal ion binding;GO:0003677.DNA binding;GO:0008270.zinc ion binding;	-	-	-
CL23287Contig1	0.08	9.18	13.49	-6.84235	10.1676	0.00142929	0.084957	-7.39767	13.7375	0.000210216	0.0103781	968	sp|Q95661|HS21C_SOLLC Small heat shock protein. chloroplastic OS=Solanum lycopersicum GN=HSP21 PE=2 SV=1	2e-67	gnl|CDD|200926 pfam00011. HSP20. Hsp20/alpha crystallin family.	3e-26	tr|B9I224|B9I224_POPTR Predicted protein OS=Populus trichocarpa GN=POPTRDRAFT_1095126 PE=3 SV=1	8e-70	ref|XP_002318460.1| predicted protein [Populus trichocarpa] gb|EEE96680.1| predicted protein [Populus trichocarpa]	7e-70	HS21C_SOLLC/136-235 PF00011.16;HSP20;	5e-29	-	GO:0006950.response to stress;GO:0009536.plastid;GO:0009507.chloroplast;	-	K13993	ko04141. Protein processing in endoplasmic reticulum;
CL1Contig5598	47.84	139.06	209.92	-1.53942	79.1355	5.8e-19	2.43e-16	-2.13355	131.908	1.57e-30	7.2e-28	974	-	-	-	-	tr|B9SD02|B9SD02_RICCO Putative uncharacterized protein OS=Ricinus communis GN=RCOM_1282660 PE=4 SV=1	6e-52	ref|XP_002523871.1| conserved hypothetical protein [Ricinus communis] gb|EEF38597.1| conserved hypothetical protein [Ricinus communis]	5e-52	D7LAQ2_ARALL/67-171 PF03168.8;LEA_2;	2e-42	-	-	-	-	-
CL21738Contig1	16.61	79.01	49.49	-2.24998	63.0774	1.99e-15	6.9e-13	-1.57508	21.6458	3.28e-06	0.00023152	981	-	-	gnl|CDD|203277 pfam05564. Auxin_repressed. Dormancy/auxin associated protein. This family contains several plant dormancy-associated and auxin-repressed proteins the function of which are poorly understood.	2e-13	tr|D7TZM6|D7TZM6_VITVI Putative uncharacterized protein OS=Vitis vinifera GN=VIT_09s0002g00700 PE=4 SV=1	5e-29	ref|XP_003632757.1| PREDICTED: auxin-repressed 12.5 kDa protein-like [Vitis vinifera] emb|CBI35822.3| unnamed protein product [Vitis vinifera]	4e-29	D7TZM6_VITVI/7-124 PF05564.7;Auxin_repressed;	1e-25	-	-	-	-	-
CL22126Contig1	21.66	47.92	45.45	-1.14559	19.5084	1e-05	0.0010334	-1.06925	12.3507	0.000440828	0.0200322	988	-	-	gnl|CDD|191031 pfam04570. DUF581. Protein of unknown function (DUF581). Family of uncharacterized proteins.	1e-23	tr|B9MTW2|B9MTW2_POPTR Predicted protein OS=Populus trichocarpa GN=POPTRDRAFT_676480 PE=4 SV=1	2e-30	ref|XP_002326694.1| predicted protein [Populus trichocarpa] gb|EEE72493.1| predicted protein [Populus trichocarpa]	1e-30	Q8VZM9_ARATH/61-119 PF04570.9;DUF581;	1e-16	-	-	-	-	-
comp105911_c0_seq3	4.64	19.27	28.25	-2.05416	13.0656	0.00030077	0.022231	-2.60605	19.9177	8.08e-06	0.000532853	996	-	-	-	-	tr|B9TAG3|B9TAG3_RICCO Metal ion binding protein. putative OS=Ricinus communis GN=RCOM_2072230 PE=4 SV=1	1e-42	ref|XP_002535232.1| metal ion binding protein. putative [Ricinus communis] gb|EEF27151.1| metal ion binding protein. putative [Ricinus communis]	1e-42	B9TAG3_RICCO/4-93 PF00403.21;HMA;	4e-24	P	GO:0046872.metal ion binding;GO:0030001.metal ion transport;	-	-	-
CL22631Contig1	1.09	243.96	211.54	-7.80617	330.572	7.21e-74	1.26e-70	-7.60046	246.57	1.45e-55	1.27e-52	998	sp|O64416|RBS_MARPA Ribulose bisphosphate carboxylase small chain. chloroplastic OS=Marchantia paleacea GN=RBCS PE=2 SV=1	9e-55	gnl|CDD|165930 PLN02289. PLN02289. ribulose-bisphosphate carboxylase small chain.	8e-64	tr|D7SQB3|D7SQB3_VITVI Ribulose bisphosphate carboxylase small chain OS=Vitis vinifera GN=VIT_11s0052g00820 PE=3 SV=1	1e-91	ref|XP_002270117.1| PREDICTED: ribulose bisphosphate carboxylase small chain. chloroplastic [Vitis vinifera] emb|CBI17844.3| unnamed protein product [Vitis vinifera]	1e-91	D7SQB3_VITVI/58-167 PF00101.15;RuBisCO_small;	2e-61	-	GO:0055114.oxidation-reduction process;GO:0016984.ribulose-bisphosphate carboxylase activity;GO:0016829.lyase activity;GO:0015977.carbon fixation;GO:0019253.reductive pentose-phosphate cycle;GO:0004497.monooxygenase activity;GO:0009536.plastid;GO:0009853.photorespiration;GO:0009507.chloroplast;GO:0015979.photosynthesis;GO:0016491.oxidoreductase activity;	EC:4.1.1.39	K01602	ko00630. Glyoxylate and dicarboxylate metabolism;ko00710. Carbon fixation in photosynthetic organisms;
CL3244Contig1	5.1	39.08	470.19	-2.93786	37.2267	1.05e-09	2.11e-07	-6.5266	542.22	6.2e-120	1.18e-116	999	sp|B9IFI5|CSPLH_POPTR CASP-like protein POPTRDRAFT_824792 OS=Populus trichocarpa GN=POPTRDRAFT_824792 PE=2 SV=1	7e-28	gnl|CDD|191020 pfam04535. DUF588. Domain of unknown function (DUF588). This family of plant proteins contains a domain that may have a catalytic activity. It has a conserved arginine and aspartate that could form an active site. These proteins are predicted to contain 3 or 4 transmembrane helices.	1e-38	tr|I1KLJ5|I1KLJ5_SOYBN Uncharacterized protein OS=Glycine max PE=4 SV=1	6e-20	ref|XP_002321739.1| predicted protein [Populus trichocarpa] sp|B9IFI5.1|CSPLH_POPTR RecName: Full=CASP-like protein POPTRDRAFT_824792 gb|EEF05866.1| predicted protein [Populus trichocarpa]	3e-26	U4971_POPTR/17-164 PF04535.7;DUF588;	2e-23	-	GO:0016020.membrane;GO:0016021.integral to membrane;GO:0005886.plasma membrane;	-	-	-
CL1Contig7154	23.06	59.05	52.02	-1.35654	28.9146	7.56e-08	1.18e-05	-1.17367	16.0205	6.27e-05	0.00346487	1001	sp|O42901|YBA9_SCHPO Uncharacterized protein C119.09c OS=Schizosaccharomyces pombe (strain 972 / ATCC 24843) GN=SPBC119.09c PE=2 SV=3	7e-33	gnl|CDD|190849 pfam04061. ORMDL. ORMDL family. Evidence form suggests that ORMDLs are involved in protein folding in the ER. Orm proteins have been identified as negative regulators of sphingolipid synthesis that form a conserved complex with serine palmitoyltransferase. the first and rate-limiting enzyme in sphingolipid production. This novel and conserved protein complex. has been termed the SP…	5e-75	tr|A9PJR5|A9PJR5_9ROSI Putative uncharacterized protein OS=Populus trichocarpa x Populus deltoides PE=2 SV=1	6e-99	ref|XP_002320877.1| predicted protein [Populus trichocarpa] gb|ABK92655.1| unknown [Populus trichocarpa] gb|ABK96618.1| unknown [Populus trichocarpa x Populus deltoides] gb|EEE99192.1| predicted protein [Populus trichocarpa]	5e-99	B9SBD8_RICCO/15-149 PF04061.9;ORMDL;	4e-85	S	GO:0016021.integral to membrane;	-	-	-
CL21393Contig1	58.2	170.71	259.86	-1.55246	98.2563	3.68e-23	1.92e-20	-2.15864	165.494	7.14e-38	3.97e-35	1008	sp|P24805|TSJT1_TOBAC Stem-specific protein TSJT1 OS=Nicotiana tabacum GN=TSJT1 PE=2 SV=1	7e-37	gnl|CDD|204937 pfam12481. DUF3700. Aluminium induced protein. This domain family is found in eukaryotes. and is approximately 120 amino acids in length. There are two conserved sequence motifs: YGL and LRDR. This family is related to GATase enzyme domains.	1e-133	tr|Q5MCR8|Q5MCR8_9ASTR Aluminum-induced protein OS=Codonopsis lanceolata GN=AIP PE=2 SV=1	3e-133	gb|AAW02789.1| aluminum-induced protein [Codonopsis lanceolata]	2e-133	Q5MCR8_9ASTR/2-226 PF12481.3;DUF3700;	7e-132	-	-	-	-	-
CL20006Contig1	0.73	8.76	9.68	-3.58496	7.89621	0.00495386	0.236274	-3.72904	7.60537	0.00581946	0.176196	1012	sp|Q93ZT5|EDL3_ARATH EID1-like F-box protein 3 OS=Arabidopsis thaliana GN=EDL3 PE=2 SV=1	2e-96	-	-	tr|F6HQ66|F6HQ66_VITVI Putative uncharacterized protein OS=Vitis vinifera GN=VIT_07s0104g00350 PE=4 SV=1	2e-121	ref|XP_002276328.1| PREDICTED: EID1-like F-box protein 3-like [Vitis vinifera]	1e-121	B9T4A7_RICCO/17-246 PB002926; Pfam-B_2926;	5e-115	-	-	-	-	-
CL1Contig4481	14.67	52	125.43	-1.82564	33.9642	5.61e-09	1.02e-06	-3.09594	107.147	4.13e-25	1.5e-22	1013	-	-	-	-	tr|F6H3W2|F6H3W2_VITVI Putative uncharacterized protein OS=Vitis vinifera GN=VIT_04s0008g06250 PE=4 SV=1	6e-55	ref|XP_002285428.1| PREDICTED: uncharacterized protein LOC100266438 [Vitis vinifera]	5e-55	A5BVV3_VITVI/1-268 PB003874; Pfam-B_3874;	6e-55	-	-	-	-	-
CL21721Contig1	35.08	70.5	62.34	-1.00697	25.5559	4.3e-07	5.84e-05	-0.829509	12.5335	0.000399727	0.018375	1013	sp|P49043|VPE_CITSI Vacuolar-processing enzyme OS=Citrus sinensis PE=2 SV=1	6e-133	-	-	tr|B9INF9|B9INF9_POPTR Predicted protein OS=Populus trichocarpa GN=POPTRDRAFT_736805 PE=4 SV=1	1e-140	ref|XP_002324151.1| predicted protein [Populus trichocarpa] gb|EEF02716.1| predicted protein [Populus trichocarpa]	9e-141	Q8VWT3_NARPS/2-147 PB009553; Pfam-B_9553;	6e-79	O	GO:0008234.cysteine-type peptidase activity;GO:0008233.peptidase activity;GO:0016787.hydrolase activity;GO:0006508.proteolysis;GO:0004197.cysteine-type endopeptidase activity;	EC:3.4.22.34	K01369	ko04142. Lysosome;ko04612. Antigen processing and presentation;
CL20110Contig1	2.18	22.62	44.67	-3.3752	22.6568	1.94e-06	0.000236138	-4.35691	44.729	2.26e-11	3.15e-09	1017	sp|Q9FMS6|CAF1K_ARATH Probable CCR4-associated factor 1 homolog 11 OS=Arabidopsis thaliana GN=CAF1-11 PE=2 SV=1	5e-116	gnl|CDD|147159 pfam04857. CAF1. CAF1 family ribonuclease. The major pathways of mRNA turnover in eukaryotes initiate with shortening of the polyA tail. CAF1 encodes a critical component of the major cytoplasmic deadenylase in yeast. Both Caf1p is required for normal mRNA deadenylation in vivo and localises to the cytoplasm. Caf1p copurifies with a Ccr4p-dependent polyA-specific exonuclease activi…	1e-107	tr|F6HHC1|F6HHC1_VITVI Putative uncharacterized protein OS=Vitis vinifera GN=VIT_06s0080g01090 PE=4 SV=1	6e-129	ref|XP_002271636.1| PREDICTED: probable CCR4-associated factor 1 homolog 9-like [Vitis vinifera]	5e-129	A5BID5_VITVI/3-241 PF04857.15;CAF1;	2e-119	A	GO:0004535.poly(A)-specific ribonuclease activity;GO:0005634.nucleus;GO:0016787.hydrolase activity;GO:0003676.nucleic acid binding;	-	K12581	ko03018. RNA degradation;
comp102512_c0_seq1	3.17	13.88	72.51	-2.13045	9.3029	0.00228791	0.125818	-4.51563	74.8613	5.05e-18	1.24e-15	1023	sp|Q9SK55|NAC42_ARATH NAC domain-containing protein 42 OS=Arabidopsis thaliana GN=NAC042 PE=2 SV=1	2e-80	gnl|CDD|202220 pfam02365. NAM. No apical meristem (NAM) protein. This is a family of no apical meristem (NAM) proteins these are plant development proteins. Mutations in NAM result in the failure to develop a shoot apical meristem in petunia embryos. NAM is indicated as having a role in determining positions of meristems and primordial. One member of this family NAP (NAC-like. activated by AP3/PI…	3e-70	tr|E0CU17|E0CU17_VITVI Putative uncharacterized protein OS=Vitis vinifera GN=VIT_12s0028g00860 PE=4 SV=1	7e-113	ref|XP_002283251.1| PREDICTED: NAC domain-containing protein 42 [Vitis vinifera] emb|CBI22083.3| unnamed protein product [Vitis vinifera]	6e-113	B9RI29_RICCO/20-150 PF02365.10;NAM;	4e-77	-	GO:0003677.DNA binding;GO:0006355.regulation of transcription. DNA-dependent;	-	-	-
comp114037_c0_seq1	15.74	66.3	294.46	-2.07457	49.1079	2.42e-12	6.43e-10	-4.22556	302.019	1.2e-67	1.4e-64	1037	sp|Q9FQA3|GST23_MAIZE Glutathione transferase GST 23 OS=Zea mays PE=2 SV=1	1e-78	gnl|CDD|198294 cd03185. GST_C_Tau. C-terminal. alpha helical domain of Class Tau Glutathione S-transferases. Glutathione S-transferase (GST) C-terminal domain family. Class Tau subfamily; GSTs are cytosolic dimeric proteins involved in cellular detoxification by catalyzing the conjugation of glutathione (GSH) with a wide range of endogenous and xenobiotic alkylating agents. including carcinogens.…	2e-48	tr|D7TQU2|D7TQU2_VITVI Putative uncharacterized protein OS=Vitis vinifera GN=VIT_08s0040g00920 PE=3 SV=1	4e-82	ref|XP_002277724.2| PREDICTED: glutathione transferase GST 23-like [Vitis vinifera] emb|CBI32812.3| unnamed protein product [Vitis vinifera]	4e-82	Q9FQE4_SOYBN/60-190 PF00043.20;GST_C;	2e-37	O	GO:0004364.glutathione transferase activity;GO:0006952.defense response;GO:0009734.auxin mediated signaling pathway;GO:0006950.response to stress;GO:0016740.transferase activity;	EC:2.5.1.18	K00799	ko00480. Glutathione metabolism;ko00980. Metabolism of xenobiotics by cytochrome P450;ko00982. Drug metabolism - cytochrome P450;ko05204. Chemical carcinogenesis;
CL4556Contig1	0.87	30.8	842.01	-5.14577	37.4275	9.49e-10	1.91e-07	-9.91861	998.307	4.19e-219	1.77e-215	1040	-	-	gnl|CDD|29020 cd00265. MADS_MEF2_like. MEF2 (myocyte enhancer factor 2)-like/Type II subfamily of MADS ( MCM1. Agamous. Deficiens. and SRF (serum response factor) box family of eukaryotic transcriptional regulators. Binds DNA and exists as hetero and homo-dimers. Differs from SRF-like/Type I subgroup mainly in position of the alpha helix responsible for the dimerization interface. Important in ho…	3e-31	tr|B9SXJ4|B9SXJ4_RICCO Mads box protein. putative OS=Ricinus communis GN=RCOM_0503960 PE=3 SV=1	2e-49	ref|XP_002530713.1| mads box protein. putative [Ricinus communis] gb|EEF31667.1| mads box protein. putative [Ricinus communis]	2e-49	C5YW05_SORBI/17-67 PF00319.13;SRF-TF;	7e-20	K	GO:0005634.nucleus;GO:0003677.DNA binding;GO:0006355.regulation of transcription. DNA-dependent;GO:0043565.sequence-specific DNA binding;GO:0006351.transcription. DNA-dependent;GO:0003700.sequence-specific DNA binding transcription factor activity;	-	-	-
comp97535_c0_seq1	3	33.93	95.26	-3.49953	35.6658	2.34e-09	4.51e-07	-4.98884	102.312	4.74e-24	1.66e-21	1042	-	-	-	-	tr|D7TB12|D7TB12_VITVI Putative uncharacterized protein OS=Vitis vinifera GN=VIT_01s0010g03990 PE=4 SV=1	2e-131	ref|XP_002273769.1| PREDICTED: uncharacterized protein LOC100248988 [Vitis vinifera] emb|CBI27685.3| unnamed protein product [Vitis vinifera]	2e-131	A5BC59_VITVI/42-261 PB009703; Pfam-B_9703;	4e-120	-	-	-	-	-
CL1Contig7120	12.92	35.57	90.04	-1.46105	18.2829	1.9e-05	0.00185625	-2.80096	70.9705	3.63e-17	8.41e-15	1046	-	-	-	-	tr|A9PAX6|A9PAX6_POPTR Predicted protein OS=Populus trichocarpa GN=POPTRDRAFT_557326 PE=2 SV=1	1e-66	ref|XP_002313079.1| predicted protein [Populus trichocarpa] gb|ABK93529.1| unknown [Populus trichocarpa] gb|EEE87034.1| predicted protein [Populus trichocarpa]	1e-66	D7TPS3_VITVI/35-192 PB017105; Pfam-B_17105;	4e-59	-	-	-	-	-
CL23260Contig1	29.32	150.45	763.58	-2.35933	126.429	2.48e-29	1.71e-26	-4.70282	818.652	4.75e-180	1.45e-176	1047	sp|Q8LG89|BABL_ARATH Basic blue protein OS=Arabidopsis thaliana GN=ARPN PE=1 SV=2	4e-48	gnl|CDD|202195 pfam02298. Cu_bind_like. Plastocyanin-like domain. This family represents a domain found in flowering plants related to the copper binding protein plastocyanin. Some members of this family may not bind copper due to the lack of key residues.	6e-31	tr|G7L9J5|G7L9J5_MEDTR Basic blue protein OS=Medicago truncatula GN=MTR_8g089110 PE=4 SV=1	1e-52	ref|XP_003629993.1| Basic blue protein [Medicago truncatula] gb|AET04469.1| Basic blue protein [Medicago truncatula]	9e-53	E0CQL6_VITVI/90-168 PF02298.12;Cu_bind_like;	3e-37	-	GO:0006810.transport;GO:0009055.electron carrier activity;GO:0046872.metal ion binding;GO:0022900.electron transport chain;GO:0005507.copper ion binding;	-	-	-
CL377Contig1	89.27	871.72	1159.69	-3.28762	932.4	8.88e-205	7.26e-201	-3.69942	1120.43	1.2e-245	6.53e-242	1050	sp|P17407|21KD_DAUCA 21 kDa protein OS=Daucus carota PE=2 SV=1	4e-44	gnl|CDD|197924 smart00856. PMEI. Plant invertase/pectin methylesterase inhibitor. This domain inhibits pectin methylesterases (PMEs) and invertases through formation of a non-covalent 1:1 complex. It has been implicated in the regulation of fruit development. carbohydrate metabolism and cell wall extension. It may also be involved in inhibiting microbial pathogen PMEs. It has been observed that i…	2e-40	tr|A5BLC4|A5BLC4_VITVI Putative uncharacterized protein OS=Vitis vinifera GN=VITISV_015784 PE=4 SV=1	2e-53	emb|CAN70288.1| hypothetical protein VITISV_015784 [Vitis vinifera]	2e-53	B9R9Q9_RICCO/23-180 PF04043.10;PMEI;	2e-51	-	GO:0043086.negative regulation of catalytic activity;GO:0004857.enzyme inhibitor activity;GO:0030599.pectinesterase activity;	-	-	-
CL17155Contig1	8.14	35.92	22.13	-2.14169	26.6316	2.46e-07	3.55e-05	-1.4429	8.15018	0.00430569	0.137257	1057	-	-	-	-	-	-	-	-	-	-	-	-	-	-	-
comp110154_c1_seq1	15.58	65.04	292.5	-2.06163	47.8791	4.53e-12	1.16e-09	-4.23067	300.15	3.06e-67	3.51e-64	1058	sp|Q9FQA3|GST23_MAIZE Glutathione transferase GST 23 OS=Zea mays PE=2 SV=1	1e-78	gnl|CDD|198294 cd03185. GST_C_Tau. C-terminal. alpha helical domain of Class Tau Glutathione S-transferases. Glutathione S-transferase (GST) C-terminal domain family. Class Tau subfamily; GSTs are cytosolic dimeric proteins involved in cellular detoxification by catalyzing the conjugation of glutathione (GSH) with a wide range of endogenous and xenobiotic alkylating agents. including carcinogens.…	2e-45	tr|D7TQU2|D7TQU2_VITVI Putative uncharacterized protein OS=Vitis vinifera GN=VIT_08s0040g00920 PE=3 SV=1	2e-83	ref|XP_002277724.2| PREDICTED: glutathione transferase GST 23-like [Vitis vinifera] emb|CBI32812.3| unnamed protein product [Vitis vinifera]	2e-83	Q9FQE4_SOYBN/60-190 PF00043.20;GST_C;	6e-36	O	GO:0004364.glutathione transferase activity;GO:0006952.defense response;GO:0009734.auxin mediated signaling pathway;GO:0006950.response to stress;GO:0016740.transferase activity;	EC:2.5.1.18	K00799	ko00480. Glutathione metabolism;ko00980. Metabolism of xenobiotics by cytochrome P450;ko00982. Drug metabolism - cytochrome P450;ko05204. Chemical carcinogenesis;
CL1Contig6779	6.25	16.1	25.09	-1.36513	7.08125	0.00778948	0.342776	-2.00518	13.6325	0.000222303	0.0108641	1078	-	-	-	-	tr|E0CRE4|E0CRE4_VITVI Putative uncharacterized protein OS=Vitis vinifera GN=VIT_18s0001g04440 PE=4 SV=1	8e-115	ref|XP_002285821.1| PREDICTED: uncharacterized protein LOC100250529 [Vitis vinifera] emb|CBI19098.3| unnamed protein product [Vitis vinifera]	7e-115	A9PG88_POPTR/85-153 PF00226.26;DnaJ;	1e-33	-	GO:0006457.protein folding;GO:0051082.unfolded protein binding;GO:0031072.heat shock protein binding;	-	-	-
CL22949Contig1	5.5	55.34	180.38	-3.33082	57.8279	2.86e-14	8.98e-12	-5.03546	196.084	1.49e-44	1.01e-41	1093	-	-	gnl|CDD|204810 pfam12023. DUF3511. Domain of unknown function (DUF3511). This presumed domain is functionally uncharacterized. This domain is found in eukaryotes. This domain is about 50 amino acids in length. This domain has two completely conserved residues (Y and K) that may be functionally important.	1e-16	tr|F6GY61|F6GY61_VITVI Putative uncharacterized protein OS=Vitis vinifera GN=VIT_18s0072g00150 PE=4 SV=1	4e-23	ref|XP_003634523.1| PREDICTED: uncharacterized protein LOC100854843 [Vitis vinifera]	3e-23	A9P994_POPTR/40-86 PF12023.3;DUF3511;	1e-14	-	-	-	-	-
comp107180_c0_seq1	0.41	11.34	8.89	-4.78965	12.1733	0.000484795	0.0338082	-4.43849	7.45805	0.00631533	0.188532	1093	sp|Q9S7L5|ERF18_ARATH Ethylene-responsive transcription factor ERF018 OS=Arabidopsis thaliana GN=ERF018 PE=2 SV=1	3e-46	gnl|CDD|197689 smart00380. AP2. DNA-binding domain in plant proteins such as APETALA2 and EREBPs.	2e-26	tr|A9PLA1|A9PLA1_POPTR AP2/ERF domain-containing transcription factor OS=Populus trichocarpa GN=RAP2L11 PE=4 SV=1	8e-46	ref|XP_002326298.1| AP2/ERF domain-containing transcription factor [Populus trichocarpa] gb|ABQ62995.1| RAP2-like protein [Populus trichocarpa] gb|EEE71968.1| AP2/ERF domain-containing transcription factor [Populus trichocarpa]	8e-46	D7KSI9_ARALL/19-70 PF00847.15;AP2;	9e-26	-	GO:0005634.nucleus;GO:0003677.DNA binding;GO:0006355.regulation of transcription. DNA-dependent;GO:0006351.transcription. DNA-dependent;GO:0003700.sequence-specific DNA binding transcription factor activity;	-	-	-
comp104900_c0_seq2	3.71	15.58	22.59	-2.0702	10.3527	0.00129288	0.0783433	-2.60619	15.6164	7.76e-05	0.00421482	1102	-	-	-	-	tr|B9TAG3|B9TAG3_RICCO Metal ion binding protein. putative OS=Ricinus communis GN=RCOM_2072230 PE=4 SV=1	7e-31	ref|XP_002535232.1| metal ion binding protein. putative [Ricinus communis] gb|EEF27151.1| metal ion binding protein. putative [Ricinus communis]	6e-31	B9TAG3_RICCO/4-93 PF00403.21;HMA;	3e-16	-	GO:0046872.metal ion binding;GO:0030001.metal ion transport;	-	-	-
comp100977_c0_seq1	0.2	71.25	312.39	-8.47675	95.2948	1.64e-22	8.25e-20	-10.6091	369.568	2.32e-82	3.38e-79	1102	sp|Q9CAB7|PXG4_ARATH Probable peroxygenase 4 OS=Arabidopsis thaliana GN=PXG4 PE=1 SV=1	4e-75	gnl|CDD|113799 pfam05042. Caleosin. Caleosin related protein. This family contains plant proteins related to caleosin. Caleosins contain calcium-binding domains and have an oleosin-like association with lipid bodies. Caleosins are present at relatively low levels and are mainly bound to microsomal membrane fractions at the early stages of seed development. As the seeds mature. overall levels of c…	8e-86	tr|B9SJ16|B9SJ16_RICCO Calcium ion binding protein. putative OS=Ricinus communis GN=RCOM_0597600 PE=4 SV=1	3e-74	ref|XP_002525985.1| calcium ion binding protein. putative [Ricinus communis] gb|EEF36409.1| calcium ion binding protein. putative [Ricinus communis]	3e-74	B9SJ16_RICCO/16-189 PF05042.8;Caleosin;	5e-75	-	-	-	-	-
comp92267_c0_seq1	11.54	38.71	53.51	-1.74606	23.8765	1.03e-06	0.000130213	-2.21317	33.754	6.25e-09	6.58e-07	1107	sp|P49299|CYSZ_CUCMA Citrate synthase. glyoxysomal OS=Cucurbita maxima PE=1 SV=1	4e-134	gnl|CDD|178075 PLN02456. PLN02456. citrate synthase.	9e-128	tr|D7TMQ2|D7TMQ2_VITVI Citrate synthase OS=Vitis vinifera GN=VIT_12s0142g00610 PE=3 SV=1	2e-140	ref|XP_002284064.1| PREDICTED: citrate synthase. glyoxysomal [Vitis vinifera] emb|CBI31775.3| unnamed protein product [Vitis vinifera]	2e-140	B8AEK0_ORYSI/87-455 PF00285.16;Citrate_synt;	4e-94	-	GO:0006097.glyoxylate cycle;GO:0005777.peroxisome;GO:0046912.transferase activity. transferring acyl groups. acyl groups converted into alkyl on transfer;GO:0044262.cellular carbohydrate metabolic process;GO:0006099.tricarboxylic acid cycle;GO:0016740.transferase activity;GO:0004108.citrate (Si)-synthase activity;GO:0009514.glyoxysome;	EC:2.3.3.1	K01647	ko00020. Citrate cycle (TCA cycle);ko00630. Glyoxylate and dicarboxylate metabolism;
comp115669_c0_seq1	1	10.07	24.33	-3.33199	8.97137	0.00274243	0.146502	-4.60466	23.9839	9.71e-07	7.45e-05	1111	sp|Q9CAN9|ERF26_ARATH Ethylene-responsive transcription factor ERF026 OS=Arabidopsis thaliana GN=ERF026 PE=2 SV=1	1e-32	gnl|CDD|197689 smart00380. AP2. DNA-binding domain in plant proteins such as APETALA2 and EREBPs.	8e-15	tr|B9I4F4|B9I4F4_POPTR AP2/ERF domain-containing transcription factor OS=Populus trichocarpa GN=DREB63 PE=4 SV=1	4e-37	ref|XP_002318847.1| AP2/ERF domain-containing transcription factor [Populus trichocarpa] gb|EEE97067.1| AP2/ERF domain-containing transcription factor [Populus trichocarpa]	4e-37	A2XBT2_ORYSI/24-74 PF00847.15;AP2;	1e-10	-	GO:0005634.nucleus;GO:0003677.DNA binding;GO:0006355.regulation of transcription. DNA-dependent;GO:0006351.transcription. DNA-dependent;GO:0003700.sequence-specific DNA binding transcription factor activity;	-	-	-
CL1Contig7256	0.52	76.25	32.37	-7.19608	101.14	8.57e-24	4.61e-21	-5.96	34.8721	3.52e-09	3.84e-07	1116	sp|Q9LHA8|MD37C_ARATH Probable mediator of RNA polymerase II transcription subunit 37c OS=Arabidopsis thaliana GN=MED37C PE=1 SV=1	3e-110	gnl|CDD|185395 PTZ00009. PTZ00009. heat shock 70 kDa protein; Provisional.	2e-122	tr|A4UTL2|A4UTL2_9ASTR Heat shock protein 70 (Fragment) OS=Ageratina adenophora PE=2 SV=1	4e-112	gb|ABP01597.1| heat shock protein 70 [Ageratina adenophora]	4e-112	Q8RVV9_COFAR/1-256 PF00012.15;HSP70;	2e-107	O	GO:0005524.ATP binding;GO:0000166.nucleotide binding;GO:0006950.response to stress;	-	K03283	ko03040. Spliceosome;ko04010. MAPK signaling pathway;ko04141. Protein processing in endoplasmic reticulum;ko04144. Endocytosis;ko04612. Antigen processing and presentation;ko05134. Legionellosis;ko05145. Toxoplasmosis;ko05162. Measles;ko05164. Influenza A;ko05169. Epstein-Barr virus infection;
CL1Contig4537	0.41	8.68	16.04	-4.404	8.58699	0.00338574	0.174801	-5.28991	15.8276	6.94e-05	0.00380603	1123	-	-	gnl|CDD|178533 PLN02947. PLN02947. oxidoreductase.	6e-79	tr|E0CRR0|E0CRR0_VITVI Putative uncharacterized protein OS=Vitis vinifera GN=VIT_18s0001g06690 PE=3 SV=1	4e-98	emb|CBI19214.3| unnamed protein product [Vitis vinifera]	3e-98	B9S9D6_RICCO/67-186 PF14226.1;DIOX_N;	1e-31	QR	GO:0051555.flavonol biosynthetic process;GO:0016706.oxidoreductase activity. acting on paired donors. with incorporation or reduction of molecular oxygen. 2-oxoglutarate as one donor. and incorporation of one atom each of oxygen into both donors;GO:0045431.flavonol synthase activity;GO:0055114.oxidation-reduction process;GO:0016491.oxidoreductase activity;	-	-	-
CL22827Contig1	181.61	384.16	274.93	-1.08086	154.458	1.84e-35	1.54e-32	-0.598221	38.6727	5.01e-10	6e-08	1123	sp|A3BDI8|SAP8_ORYSJ Zinc finger A20 and AN1 domain-containing stress-associated protein 8 OS=Oryza sativa subsp. japonica GN=SAP8 PE=2 SV=1	4e-84	gnl|CDD|197545 smart00154. ZnF_AN1. AN1-like Zinc finger. Zinc finger at the C-terminus of An1. a ubiquitin-like protein in Xenopus laevis.	1e-14	tr|A5BFH0|A5BFH0_VITVI Putative uncharacterized protein OS=Vitis vinifera GN=VIT_08s0007g07950 PE=4 SV=1	3e-88	ref|XP_002283046.1| PREDICTED: zinc finger A20 and AN1 domain-containing stress-associated protein 8 isoform 1 [Vitis vinifera] ref|XP_002283050.1| PREDICTED: zinc finger A20 and AN1 domain-containing stress-associated protein 8 isoform 2 [Vitis vinifera] emb|CAN65596.1| hypothetical protein VITISV_027161 [Vitis vinifera]	3e-88	D2I9L5_GOSAR/110-150 PF01428.11;zf-AN1;	2e-20	R	GO:0046872.metal ion binding;GO:0003677.DNA binding;GO:0008270.zinc ion binding;	-	-	-
CL20404Contig1	0.02	27.52	32.69	-10.4263	35.5712	2.46e-09	4.7e-07	-10.6746	36.7557	1.34e-09	1.52e-07	1138	sp|Q8S9K8|MES10_ARATH Methylesterase 10 OS=Arabidopsis thaliana GN=MES10 PE=2 SV=1	2e-78	gnl|CDD|177861 PLN02211. PLN02211. methyl indole-3-acetate methyltransferase.	1e-51	tr|F6GYW1|F6GYW1_VITVI Putative uncharacterized protein OS=Vitis vinifera GN=VIT_00s0253g00080 PE=4 SV=1	8e-89	ref|XP_002263026.2| PREDICTED: polyneuridine-aldehyde esterase-like [Vitis vinifera]	7e-89	D7TPP9_VITVI/63-304 PF12697.2;Abhydrolase_6;	2e-85	-	GO:0016787.hydrolase activity;GO:0004091.carboxylesterase activity;GO:0050529.polyneuridine-aldehyde esterase activity;GO:0009820.alkaloid metabolic process;	EC:3.1.1.78	K08233	ko00901. Indole alkaloid biosynthesis;
comp100975_c0_seq2	0.19	68.03	297.88	-8.48403	90.886	1.52e-21	7.19e-19	-10.6145	352.307	1.33e-78	1.78e-75	1156	sp|Q9CAB7|PXG4_ARATH Probable peroxygenase 4 OS=Arabidopsis thaliana GN=PXG4 PE=1 SV=1	6e-75	gnl|CDD|113799 pfam05042. Caleosin. Caleosin related protein. This family contains plant proteins related to caleosin. Caleosins contain calcium-binding domains and have an oleosin-like association with lipid bodies. Caleosins are present at relatively low levels and are mainly bound to microsomal membrane fractions at the early stages of seed development. As the seeds mature. overall levels of c…	2e-85	tr|B9SJ16|B9SJ16_RICCO Calcium ion binding protein. putative OS=Ricinus communis GN=RCOM_0597600 PE=4 SV=1	5e-74	ref|XP_002525985.1| calcium ion binding protein. putative [Ricinus communis] gb|EEF36409.1| calcium ion binding protein. putative [Ricinus communis]	4e-74	B9SJ16_RICCO/16-189 PF05042.8;Caleosin;	9e-75	-	-	-	-	-
comp98986_c0_seq1	4.64	13.85	47.56	-1.57769	6.91528	0.00854624	0.369246	-3.35755	41.7439	1.04e-10	1.34e-08	1160	sp|O49686|PYR1_ARATH Abscisic acid receptor PYR1 OS=Arabidopsis thaliana GN=PYR1 PE=1 SV=1	2e-75	gnl|CDD|176863 cd07821. PYR_PYL_RCAR_like. Pyrabactin resistance 1 (PYR1). PYR1-like (PYL). regulatory component of abscisic acid receptors (RCARs). and related proteins. The PYR/PYL/RCAR-like family belongs to the SRPBCC (START/RHO_alpha_C/PITP/Bet_v1/CoxG/CalC) domain superfamily of proteins that bind hydrophobic ligands. SRPBCC domains have a deep hydrophobic ligand-binding pocket. PYR/PYL/RCA…	5e-26	tr|F6HT94|F6HT94_VITVI Putative uncharacterized protein OS=Vitis vinifera GN=VIT_02s0012g01270 PE=4 SV=1	1e-80	emb|CBI33886.3| unnamed protein product [Vitis vinifera]	1e-80	D7TTX1_VITVI/79-227 PF10604.4;Polyketide_cyc2;	4e-72	-	GO:0004872.receptor activity;	-	K14496	ko04075. Plant hormone signal transduction;
CL1Contig7056	1.53	11.68	15.38	-2.93244	9.848	0.00170016	0.0980287	-3.32945	12.2446	0.000466618	0.0210722	1180	sp|Q9FXW4|C80B2_COPJA Probable (S)-N-methylcoclaurine 3'-hydroxylase isozyme 2 OS=Coptis japonica GN=CYP80B2 PE=2 SV=1	4e-115	gnl|CDD|178290 PLN02687. PLN02687. flavonoid 3'-monooxygenase.	3e-74	tr|A8CDR5|A8CDR5_COPJA Corytuberine synthase OS=Coptis japonica var. dissecta GN=Cyp80G2 PE=2 SV=1	2e-151	dbj|BAF80448.1| corytuberine synthase [Coptis japonica var. dissecta]	2e-151	A8CDR5_COPJA/29-479 PF00067.17;p450;	3e-150	Q	GO:0016020.membrane;GO:0005783.endoplasmic reticulum;GO:0047054.berbamunine synthase activity;GO:0005506.iron ion binding;GO:0055114.oxidation-reduction process;GO:0016705.oxidoreductase activity. acting on paired donors. with incorporation or reduction of molecular oxygen;GO:0016021.integral to membrane;GO:0016491.oxidoreductase activity;GO:0009055.electron carrier activity;GO:0020037.heme bindi…	-	-	-
comp120039_c0_seq6	14.67	45.09	80.29	-1.61994	26.0669	3.3e-07	4.59e-05	-2.45235	56.4775	5.68e-14	1.04e-11	1181	sp|Q38910|XTH23_ARATH Probable xyloglucan endotransglucosylase/hydrolase protein 23 OS=Arabidopsis thaliana GN=XTH23 PE=2 SV=1	6e-151	gnl|CDD|185685 cd02176. GH16_XET. Xyloglucan endotransglycosylase. member of glycosyl hydrolase family 16. Xyloglucan endotransglycosylases (XETs) cleave and religate xyloglucan polymers in plant cell walls via a transglycosylation mechanism. Xyloglucan is a soluble hemicellulose with a backbone of beta-1.4-linked glucose units. partially substituted with alpha-1.6-linked xylopyranose branches. I…	5e-149	tr|C0SSE4|C0SSE4_ROSHC Xyloglucan endotransglucosylase/hydrolase OS=Rosa hybrid cultivar GN=RhXTH3 PE=2 SV=1	1e-154	dbj|BAH36875.1| xyloglucan endotransglucosylase/hydrolase [Rosa hybrid cultivar]	1e-154	XTH23_ARATH/26-207 PF00722.16;Glyco_hydro_16;	2e-111	-	GO:0048046.apoplast;GO:0016762.xyloglucan:xyloglucosyl transferase activity;GO:0004553.hydrolase activity. hydrolyzing O-glycosyl compounds;GO:0016787.hydrolase activity;GO:0005618.cell wall;GO:0006073.cellular glucan metabolic process;GO:0005975.carbohydrate metabolic process;	EC:2.4.1.207	K08235	-
CL1Contig1695	5.37	24.12	19.7	-2.16724	17.5518	2.8e-05	0.00263147	-1.8752	9.69491	0.00184779	0.0674876	1186	sp|Q9ZSQ4|PGMC_POPTN Phosphoglucomutase. cytoplasmic OS=Populus tremula GN=PGM1 PE=2 SV=1	0	gnl|CDD|177942 PLN02307. PLN02307. phosphoglucomutase.	0	tr|F8U875|F8U875_AMOKO Putative phosphoglucomutase OS=Amorphophallus konjac PE=2 SV=1	0	gb|AEH27529.1| putative phosphoglucomutase [Amorphophallus konjac]	0	B9SP64_RICCO/15-164 PF02878.11;PGM_PMM_I;	6e-89	G	GO:0006006.glucose metabolic process;GO:0000287.magnesium ion binding;GO:0016853.isomerase activity;GO:0005737.cytoplasm;GO:0004614.phosphoglucomutase activity;GO:0016868.intramolecular transferase activity. phosphotransferases;GO:0046872.metal ion binding;GO:0005975.carbohydrate metabolic process;	EC:5.4.2.2	K01835	ko00010. Glycolysis / Gluconeogenesis;ko00030. Pentose phosphate pathway;ko00052. Galactose metabolism;ko00230. Purine metabolism;ko00500. Starch and sucrose metabolism;ko00520. Amino sugar and nucleotide sugar metabolism;ko00521. Streptomycin biosynthesis;
CL1Contig337	4.77	20.57	16.76	-2.10848	14.3835	0.000149104	0.0117795	-1.81296	7.76427	0.00532898	0.163964	1197	-	-	gnl|CDD|201233 pfam00447. HSF_DNA-bind. HSF-type DNA-binding.	1e-30	tr|C6TEV6|C6TEV6_SOYBN Putative uncharacterized protein OS=Glycine max PE=3 SV=1	8e-29	gb|AFK49315.1| unknown [Lotus japonicus]	3e-35	B9SRG8_RICCO/83-181 PF00447.12;HSF_DNA-bind;	3e-26	-	GO:0005634.nucleus;GO:0003677.DNA binding;GO:0006355.regulation of transcription. DNA-dependent;GO:0043565.sequence-specific DNA binding;GO:0006351.transcription. DNA-dependent;GO:0003700.sequence-specific DNA binding transcription factor activity;	-	K09419	-
CL20224Contig1	24.08	57.77	40.33	-1.26249	26.2512	3e-07	4.21e-05	-0.744018	6.83567	0.0089355	0.249734	1199	-	-	gnl|CDD|107225 cd06468. p23_CacyBP. p23_like domain found in proteins similar to Calcyclin-Binding Protein(CacyBP)/Siah-1-interacting protein (SIP). CacyBP/SIP interacts with S100A6 (calcyclin). with some other members of the S100 family. with tubulin. and with Siah-1 and Skp-1. The latter two are components of the ubiquitin ligase that regulates beta-catenin degradation. The beta-catenin gene is…	8e-33	tr|B9S113|B9S113_RICCO Calcyclin-binding protein. putative OS=Ricinus communis GN=RCOM_0632630 PE=4 SV=1	3e-96	ref|XP_002519682.1| Calcyclin-binding protein. putative [Ricinus communis] gb|EEF42655.1| Calcyclin-binding protein. putative [Ricinus communis]	3e-96	C5XKR7_SORBI/75-152 PF04969.11;CS;	1e-36	T	-	-	K04507	ko04310. Wnt signaling pathway;
CL19939Contig1	3.27	14.56	16.6	-2.15465	9.93275	0.00162363	0.0943229	-2.34382	10.0455	0.00152717	0.0573463	1208	sp|Q8RXG3|M2K5_ARATH Mitogen-activated protein kinase kinase 5 OS=Arabidopsis thaliana GN=MKK5 PE=1 SV=2	4e-94	gnl|CDD|132954 cd06623. PKc_MAPKK_plant_like. Catalytic domain of Plant dual-specificity MAP kinase kinases and similar proteins. Protein kinases (PKs). MAP kinase kinase (MAPKK) subfamily. Plant MAPKKs and similar proteins. catalytic (c) domain. PKs catalyze the transfer of the gamma-phosphoryl group from ATP to serine/threonine or tyrosine residues on protein substrates. The MAPKK subfamily is …	2e-150	tr|A9PJT7|A9PJT7_9ROSI Putative uncharacterized protein OS=Populus trichocarpa x Populus deltoides PE=2 SV=1	2e-151	gb|ABK96640.1| unknown [Populus trichocarpa x Populus deltoides]	2e-151	B9N382_POPTR/49-310 PF00069.20;Pkinase;	1e-147	T	GO:0016310.phosphorylation;GO:0005524.ATP binding;GO:0004674.protein serine/threonine kinase activity;GO:0016301.kinase activity;GO:0004672.protein kinase activity;GO:0000166.nucleotide binding;GO:0006468.protein phosphorylation;GO:0016772.transferase activity. transferring phosphorus-containing groups;	-	-	-
comp117335_c0_seq3	3.42	30.28	46.92	-3.1463	29.7193	4.99e-08	8.04e-06	-3.77813	44.0657	3.18e-11	4.34e-09	1219	-	-	gnl|CDD|165732 PLN00165. PLN00165. hypothetical protein; Provisional.	7e-25	tr|F6HHJ3|F6HHJ3_VITVI Putative uncharacterized protein OS=Vitis vinifera GN=VIT_12s0057g00150 PE=4 SV=1	1e-21	gb|ABK96324.1| unknown [Populus trichocarpa x Populus deltoides]	1e-20	Q04129_SOLLC/3-75 PF12609.3;DUF3774;	3e-15	-	-	-	-	-
comp116430_c0_seq4	8.91	40.93	731.05	-2.19966	31.2809	2.23e-08	3.78e-06	-6.3584	841.001	6.58e-185	2.1e-181	1220	sp|Q03666|GSTX4_TOBAC Probable glutathione S-transferase OS=Nicotiana tabacum PE=2 SV=1	6e-104	gnl|CDD|198294 cd03185. GST_C_Tau. C-terminal. alpha helical domain of Class Tau Glutathione S-transferases. Glutathione S-transferase (GST) C-terminal domain family. Class Tau subfamily; GSTs are cytosolic dimeric proteins involved in cellular detoxification by catalyzing the conjugation of glutathione (GSH) with a wide range of endogenous and xenobiotic alkylating agents. including carcinogens.…	1e-55	tr|F6HR78|F6HR78_VITVI Putative uncharacterized protein OS=Vitis vinifera GN=VIT_19s0093g00310 PE=3 SV=1	2e-107	ref|XP_002264437.1| PREDICTED: probable glutathione S-transferase [Vitis vinifera]	1e-107	B7FMT8_MEDTR/70-193 PF00043.20;GST_C;	1e-48	O	GO:0004364.glutathione transferase activity;GO:0004462.lactoylglutathione lyase activity;GO:0016829.lyase activity;GO:0009734.auxin mediated signaling pathway;GO:0016740.transferase activity;	EC:2.5.1.18	K00799	ko00480. Glutathione metabolism;ko00980. Metabolism of xenobiotics by cytochrome P450;ko00982. Drug metabolism - cytochrome P450;ko05204. Chemical carcinogenesis;
CL1Contig901	16.52	69.61	136.77	-2.07508	51.6488	6.64e-13	1.85e-10	-3.04947	115.756	5.37e-27	2.13e-24	1221	-	-	gnl|CDD|176016 cd04051. C2_SRC2_like. C2 domain present in Soybean genes Regulated by Cold 2 (SRC2)-like proteins. SRC2 production is a response to pathogen infiltration. The initial response of increased Ca2+ concentrations are coupled to downstream signal transduction pathways via calcium binding proteins. SRC2 contains a single C2 domain which localizes to the plasma membrane and is involved i…	2e-48	tr|F6HE67|F6HE67_VITVI Putative uncharacterized protein OS=Vitis vinifera GN=VIT_05s0020g01400 PE=4 SV=1	3e-52	ref|XP_002272904.1| PREDICTED: uncharacterized protein LOC100242678 [Vitis vinifera]	1e-52	Q1EPG0_MUSAC/43-131 PF00168.25;C2;	7e-31	-	-	-	-	-
CL21237Contig1	10.47	29.02	63.36	-1.47079	14.7882	0.000120285	0.00974398	-2.59731	46.5014	9.16e-12	1.34e-09	1221	-	-	-	-	tr|F6H281|F6H281_VITVI Putative uncharacterized protein OS=Vitis vinifera GN=VIT_19s0014g03370 PE=4 SV=1	3e-72	ref|XP_002284635.1| PREDICTED: uncharacterized protein LOC100264154 [Vitis vinifera]	2e-72	D7MU87_ARALL/119-234 PF08241.7;Methyltransf_11;	2e-33	-	GO:0008152.metabolic process;GO:0008168.methyltransferase activity;GO:0016740.transferase activity;GO:0032259.methylation;	-	-	-
CL1Contig564	1.36	18.77	17.15	-3.78675	19.632	9.39e-06	0.000974787	-3.65653	14.6688	0.000128148	0.00662134	1222	-	-	-	-	tr|B9GU92|B9GU92_POPTR Predicted protein OS=Populus trichocarpa GN=POPTRDRAFT_552832 PE=4 SV=1	5e-28	ref|XP_002302890.1| predicted protein [Populus trichocarpa] gb|EEE82163.1| predicted protein [Populus trichocarpa]	4e-28	A5AK99_VITVI/1-147 PB033400; Pfam-B_33400;	4e-22	-	GO:0005634.nucleus;GO:0006355.regulation of transcription. DNA-dependent;	-	-	-
CL1Contig413	1.11	16.48	29.68	-3.89208	17.2162	3.34e-05	0.00307115	-4.74086	29.9931	4.34e-08	4.06e-06	1225	-	-	gnl|CDD|206179 pfam14009. DUF4228. Domain of unknown function (DUF4228). This domain is found in plants. The function is not known.	2e-40	tr|F6HFK5|F6HFK5_VITVI Putative uncharacterized protein OS=Vitis vinifera GN=VIT_01s0011g04550 PE=4 SV=1	1e-44	ref|XP_002284010.1| PREDICTED: uncharacterized protein LOC100262828 [Vitis vinifera]	9e-45	A9PGX2_POPTR/1-172 PF14009.1;DUF4228;	5e-44	-	-	-	-	-
CL10093Contig1	41.43	108.82	140.33	-1.3932	55.7852	8.08e-14	2.41e-11	-1.76008	71.8569	2.31e-17	5.44e-15	1227	sp|Q8DI01|FABZ_THEEB (3R)-hydroxymyristoyl-[acyl-carrier-protein] dehydratase OS=Thermosynechococcus elongatus (strain BP-1) GN=fabZ PE=3 SV=1	9e-46	gnl|CDD|178788 PRK00006. fabZ. (3R)-hydroxymyristoyl-ACP dehydratase; Reviewed.	6e-80	tr|D7STF0|D7STF0_VITVI Putative uncharacterized protein OS=Vitis vinifera GN=VIT_12s0055g01100 PE=3 SV=1	2e-100	gb|AFK45035.1| unknown [Medicago truncatula]	2e-100	B5LAU5_CAPAN/81-207 PF07977.8;FabA;	6e-78	-	GO:0016829.lyase activity;GO:0016836.hydro-lyase activity;GO:0006633.fatty acid biosynthetic process;GO:0005737.cytoplasm;GO:0008610.lipid biosynthetic process;GO:0009245.lipid A biosynthetic process;	EC:4.2.1.59	K02372	ko00061. Fatty acid biosynthesis;ko00780. Biotin metabolism;
CL7388Contig1	12.03	45.9	59.2	-1.93186	31.4256	2.07e-08	3.54e-06	-2.29896	38.8759	4.52e-10	5.43e-08	1233	-	-	-	-	tr|F6GTI1|F6GTI1_VITVI Putative uncharacterized protein OS=Vitis vinifera GN=VIT_17s0000g04210 PE=4 SV=1	1e-54	ref|XP_002273242.1| PREDICTED: oleosin 16 kDa [Vitis vinifera]	9e-55	D7SIU7_VITVI/33-149 PF01277.12;Oleosin;	6e-40	-	GO:0016021.integral to membrane;GO:0012511.monolayer-surrounded lipid storage body;	-	-	-
CL8158Contig1	4.42	25.32	101.95	-2.51816	20.9638	4.68e-06	0.000518493	-4.52767	106.17	6.77e-25	2.43e-22	1241	-	-	-	-	tr|C6SY88|C6SY88_SOYBN Putative uncharacterized protein OS=Glycine max PE=2 SV=1	4e-27	ref|NP_001238525.1| uncharacterized protein LOC100306161 [Glycine max] gb|ACU14211.1| unknown [Glycine max]	3e-27	D7STJ3_VITVI/81-189 PB000917; Pfam-B_917;	2e-25	-	-	-	-	-
CL15990Contig1	6.77	16.7	58.84	-1.30262	7.02735	0.00802739	0.350651	-3.11957	49.6005	1.88e-12	3.01e-10	1251	-	-	gnl|CDD|205816 pfam13639. zf-RING_2. Ring finger domain.	2e-14	tr|F6HCI8|F6HCI8_VITVI Putative uncharacterized protein OS=Vitis vinifera GN=VIT_11s0118g00780 PE=4 SV=1	5e-55	ref|XP_002266038.1| PREDICTED: E3 ubiquitin-protein ligase arkadia-like isoform 1 [Vitis vinifera]	5e-55	A5ASH9_VITVI/1-123 PB027247; Pfam-B_27247;	9e-30	-	GO:0046872.metal ion binding;GO:0008270.zinc ion binding;	-	-	-
CL10192Contig1	8.14	34.56	93.33	-2.086	24.9763	5.8e-07	7.68e-05	-3.51924	86.0664	1.74e-20	4.96e-18	1259	sp|Q9C5I3|ERF76_ARATH Ethylene-responsive transcription factor 11 OS=Arabidopsis thaliana GN=ERF11 PE=2 SV=1	1e-17	gnl|CDD|197689 smart00380. AP2. DNA-binding domain in plant proteins such as APETALA2 and EREBPs.	8e-19	tr|D7TJC7|D7TJC7_VITVI Putative uncharacterized protein OS=Vitis vinifera GN=VIT_10s0003g00140 PE=4 SV=1	8e-27	gb|AFH56412.1| ethylene response factor 5. partial [Diospyros kaki]	2e-22	B9HGP8_POPTR/27-77 PF00847.15;AP2;	3e-14	-	GO:0005634.nucleus;GO:0003677.DNA binding;GO:0006355.regulation of transcription. DNA-dependent;GO:0009536.plastid;GO:0006351.transcription. DNA-dependent;GO:0003700.sequence-specific DNA binding transcription factor activity;	-	K09286	-
CL17672Contig1	5.89	25.62	24.9	-2.12093	18.3872	1.8e-05	0.00176654	-2.07981	14.0406	0.000178907	0.00897811	1280	sp|Q9SG92|MES17_ARATH Methylesterase 17 OS=Arabidopsis thaliana GN=MES17 PE=1 SV=1	3e-52	gnl|CDD|177861 PLN02211. PLN02211. methyl indole-3-acetate methyltransferase.	9e-85	tr|B9INK7|B9INK7_POPTR Predicted protein OS=Populus trichocarpa GN=POPTRDRAFT_574466 PE=4 SV=1	2e-65	ref|XP_002326065.1| predicted protein [Populus trichocarpa] gb|EEF00447.1| predicted protein [Populus trichocarpa]	2e-65	B9INK7_POPTR/12-252 PF12697.2;Abhydrolase_6;	6e-63	-	GO:0010150.leaf senescence;GO:0042803.protein homodimerization activity;GO:0005737.cytoplasm;GO:0070988.demethylation;GO:0035560.pheophoridase activity;GO:0033310.chlorophyll a catabolic process;GO:0004091.carboxylesterase activity;GO:0016787.hydrolase activity;GO:0015996.chlorophyll catabolic process;	-	-	-
CL4216Contig1	17.42	36.96	52.81	-1.08522	13.9849	0.000184286	0.0142998	-1.60007	23.5973	1.19e-06	8.94e-05	1296	sp|Q42533|BCCP1_ARATH Biotin carboxyl carrier protein of acetyl-CoA carboxylase 1. chloroplastic OS=Arabidopsis thaliana GN=BCCP1 PE=1 SV=2	3e-40	gnl|CDD|178564 PLN02983. PLN02983. biotin carboxyl carrier protein of acetyl-CoA carboxylase.	1e-74	tr|F2WMV5|F2WMV5_9ROSI Acetyl-CoA carboxylase BCCP subunit OS=Jatropha curcas PE=4 SV=1	2e-58	gb|ADN52613.1| acetyl-CoA carboxylase BCCP subunit [Jatropha curcas]	2e-58	C0LLW0_SUASA/181-255 PF00364.17;Biotin_lipoyl;	3e-28	-	GO:0003989.acetyl-CoA carboxylase activity;GO:0009317.acetyl-CoA carboxylase complex;GO:0009536.plastid;GO:0006633.fatty acid biosynthetic process;GO:0009507.chloroplast;GO:0008610.lipid biosynthetic process;	-	K02160	ko00061. Fatty acid biosynthesis;ko00253. Tetracycline biosynthesis;ko00620. Pyruvate metabolism;ko00640. Propanoate metabolism;ko00720. Carbon fixation pathways in prokaryotes;
CL1Contig6765	0.69	8.05	19.24	-3.54432	7.06226	0.00787245	0.345614	-4.80137	18.8328	1.43e-05	0.000891513	1305	-	-	-	-	tr|Q9FXE3|Q9FXE3_ARATH At1g67810 OS=Arabidopsis thaliana GN=SUFE2 PE=2 SV=1	8e-45	-	-	D7KVP7_ARALL/80-205 PF02657.10;SufE;	1e-44	-	-	-	-	-
CL20743Contig1	2.13	22.42	22.07	-3.39586	22.5175	2.08e-06	0.000252015	-3.37316	18.4759	1.72e-05	0.00106485	1311	sp|Q8LAC4|URH2_ARATH Probable uridine nucleosidase 2 OS=Arabidopsis thaliana GN=URH2 PE=2 SV=1	9e-159	gnl|CDD|178319 PLN02717. PLN02717. uridine nucleosidase.	0	tr|D7T2M7|D7T2M7_VITVI Putative uncharacterized protein OS=Vitis vinifera GN=VIT_05s0094g01420 PE=4 SV=1	8e-171	ref|XP_002280271.1| PREDICTED: probable uridine nucleosidase 2 [Vitis vinifera] emb|CBI24758.3| unnamed protein product [Vitis vinifera]	7e-171	D7T2M7_VITVI/4-319 PF01156.14;IU_nuc_hydro;	5e-171	F	-	-	-	-
CL22672Contig1	30.12	60.58	3914.07	-1.00812	21.846	2.95e-06	0.000346646	-7.0218	4553.87	0	0	1314	sp|P82469|IBB1_DIOGL Bowman-Birk type proteinase inhibitor 1 OS=Dioclea glabra PE=1 SV=1	2e-07	gnl|CDD|197615 smart00269. BowB. Bowman-Birk type proteinase inhibitor.	9e-12	-	-	pdb|1BBI|A Chain A. Three-Dimensional Structure Of Soybean Trypsin(Slash)chymotrypsin Bowman-Birk Inhibitor In Solution pdb|2BBI|A Chain A. Three-Dimensional Structure Of Soybean Trypsin(Slash) Chymotrypsin Bowman-Birk Inhibitor In Solution	3e-06	C5WUZ0_SORBI/16-90 PB005446; Pfam-B_5446;	2e-06	-	GO:0005575.cellular_component;GO:0010466.negative regulation of peptidase activity;GO:0004867.serine-type endopeptidase inhibitor activity;GO:0005576.extracellular region;GO:0008150.biological_process;GO:0030414.peptidase inhibitor activity;	-	-	-
comp117897_c1_seq3	4.07	28.71	44.85	-2.81845	26.0992	3.24e-07	4.52e-05	-3.46201	40.013	2.52e-10	3.1e-08	1316	-	-	gnl|CDD|165732 PLN00165. PLN00165. hypothetical protein; Provisional.	2e-24	tr|F6HHJ3|F6HHJ3_VITVI Putative uncharacterized protein OS=Vitis vinifera GN=VIT_12s0057g00150 PE=4 SV=1	1e-21	gb|ABK96324.1| unknown [Populus trichocarpa x Populus deltoides]	2e-20	Q04129_SOLLC/3-75 PF12609.3;DUF3774;	4e-15	-	-	-	-	-
comp120830_c0_seq1	10.83	45.63	45.65	-2.07495	33.3171	7.83e-09	1.41e-06	-2.07558	26.8277	2.22e-07	1.89e-05	1320	sp|Q6X5Y6|WRI1_ARATH Ethylene-responsive transcription factor WRI1 OS=Arabidopsis thaliana GN=WRI1 PE=2 SV=1	2e-88	gnl|CDD|197689 smart00380. AP2. DNA-binding domain in plant proteins such as APETALA2 and EREBPs.	2e-21	tr|G3FEQ1|G3FEQ1_9ROSI AP2/EREBP transcriptional factor WRI1 OS=Jatropha curcas GN=WRI1 PE=2 SV=1	8e-99	gb|AEO22131.1| AP2/EREBP transcriptional factor WRI1 [Jatropha curcas]	7e-99	E2GMX8_BRANA/61-121 PF00847.15;AP2;	1e-34	-	GO:0005634.nucleus;GO:0003677.DNA binding;GO:0006355.regulation of transcription. DNA-dependent;GO:0006351.transcription. DNA-dependent;GO:0003700.sequence-specific DNA binding transcription factor activity;	-	-	-
comp108077_c0_seq2	12.92	27.11	66.19	-1.06922	9.82987	0.001717	0.098869	-2.35701	44.6607	2.34e-11	3.26e-09	1320	-	-	-	-	tr|B9SYK3|B9SYK3_RICCO Putative uncharacterized protein OS=Ricinus communis GN=RCOM_1416580 PE=4 SV=1	1e-119	ref|XP_002272171.1| PREDICTED: uncharacterized protein LOC100251038 isoform 1 [Vitis vinifera]	1e-120	B9SYK3_RICCO/138-268 PF05542.6;DUF760;	2e-54	-	-	-	-	-
CL1Contig5523	554.63	1113.16	1261.12	-1.00506	416.979	1.11e-92	2.27e-89	-1.18511	414.51	3.82e-92	5.96e-89	1329	sp|P49310|GRP1_SINAL Glycine-rich RNA-binding protein GRP1A OS=Sinapis alba PE=2 SV=1	9e-42	-	-	tr|F6HQM5|F6HQM5_VITVI Putative uncharacterized protein OS=Vitis vinifera GN=VIT_03s0063g02610 PE=4 SV=1	9e-43	emb|CBI32594.3| unnamed protein product [Vitis vinifera]	2e-43	D7TQ21_VITVI/10-80 PF00076.17;RRM_1;	1e-35	-	GO:0006397.mRNA processing;GO:0003677.DNA binding;GO:0005634.nucleus;GO:0003723.RNA binding;GO:0009409.response to cold;GO:0006950.response to stress;GO:0006351.transcription. DNA-dependent;GO:0009737.response to abscisic acid stimulus;GO:0003676.nucleic acid binding;GO:0003697.single-stranded DNA binding;GO:0000166.nucleotide binding;	-	-	-
CL19210Contig1	14.3	29.82	56.23	-1.06027	10.8165	0.00100602	0.0632762	-1.97532	31.7221	1.78e-08	1.76e-06	1335	-	-	-	-	tr|B9HXB4|B9HXB4_POPTR Predicted protein OS=Populus trichocarpa GN=POPTRDRAFT_657781 PE=4 SV=1	9e-33	-	-	Q2KP14_ARAHY/233-311 PF01257.14;Complex1_24kDa;	4e-17	-	-	-	-	-
CL1Contig4256	0.15	28.12	26.11	-7.55049	35.9808	1.99e-09	3.89e-07	-7.4435	28.5266	9.24e-08	8.31e-06	1342	sp|Q9LHA8|MD37C_ARATH Probable mediator of RNA polymerase II transcription subunit 37c OS=Arabidopsis thaliana GN=MED37C PE=1 SV=1	4e-56	-	-	tr|O22329|O22329_SOLCO Heat shock cognate protein OS=Solanum commersonii GN=SCHSP70 PE=2 SV=1	8e-56	gb|AAB65162.1| heat shock cognate protein [Solanum commersonii]	7e-56	C5YEW8_SORBI/75-550 PF00012.15;HSP70;	4e-51	-	GO:0005524.ATP binding;GO:0000166.nucleotide binding;GO:0006950.response to stress;	-	K04043	ko03018. RNA degradation;ko05152. Tuberculosis;
comp119659_c0_seq1	8.5	22.99	51.14	-1.43547	11.1751	0.000829033	0.0535076	-2.58892	37.1245	1.11e-09	1.27e-07	1342	sp|Q84MB3|ACCH1_ARATH 1-aminocyclopropane-1-carboxylate oxidase homolog 1 OS=Arabidopsis thaliana GN=At1g06620 PE=2 SV=1	3e-147	gnl|CDD|178245 PLN02639. PLN02639. oxidoreductase. 2OG-Fe(II) oxygenase family protein.	5e-75	tr|A5C762|A5C762_VITVI Putative uncharacterized protein OS=Vitis vinifera GN=VIT_05s0049g00280 PE=3 SV=1	5e-173	ref|XP_002284642.1| PREDICTED: 1-aminocyclopropane-1-carboxylate oxidase homolog 1 [Vitis vinifera] emb|CAN66433.1| hypothetical protein VITISV_027452 [Vitis vinifera]	5e-173	B9I0W3_POPTR/63-198 PF14226.1;DIOX_N;	6e-53	QR	GO:0016706.oxidoreductase activity. acting on paired donors. with incorporation or reduction of molecular oxygen. 2-oxoglutarate as one donor. and incorporation of one atom each of oxygen into both donors;GO:0055114.oxidation-reduction process;GO:0016491.oxidoreductase activity;	-	-	-
CL10657Contig1	21.41	47.84	56.58	-1.15993	19.728	8.93e-06	0.000932255	-1.40201	21.7351	3.13e-06	0.000222069	1350	-	-	-	-	tr|F6I0Q8|F6I0Q8_VITVI Putative uncharacterized protein OS=Vitis vinifera GN=VIT_03s0038g03970 PE=4 SV=1	9e-141	ref|XP_002283038.1| PREDICTED: uncharacterized protein LOC100248592 [Vitis vinifera]	8e-141	D7U4R0_VITVI/343-544 PB013237; Pfam-B_13237;	2e-82	-	-	-	-	-
CL10554Contig1	0.03	6.76	13.08	-7.81592	7.01758	0.00807133	0.352335	-8.76818	13.3947	0.00025234	0.0122044	1352	-	-	-	-	tr|B9IB33|B9IB33_POPTR Predicted protein OS=Populus trichocarpa GN=POPTRDRAFT_775269 PE=4 SV=1	7e-29	ref|XP_002321243.1| predicted protein [Populus trichocarpa] gb|EEE99558.1| predicted protein [Populus trichocarpa]	7e-29	B9N718_POPTR/73-99 PF13912.1;zf-C2H2_6;	5e-06	-	GO:0008270.zinc ion binding;GO:0005622.intracellular;GO:0003676.nucleic acid binding;	-	-	-
CL6323Contig1	2.67	18.82	54.69	-2.81735	16.4871	4.9e-05	0.00430074	-4.35637	55.1998	1.09e-13	1.95e-11	1361	-	-	-	-	tr|D7TB12|D7TB12_VITVI Putative uncharacterized protein OS=Vitis vinifera GN=VIT_01s0010g03990 PE=4 SV=1	3e-124	ref|XP_002273769.1| PREDICTED: uncharacterized protein LOC100248988 [Vitis vinifera] emb|CBI27685.3| unnamed protein product [Vitis vinifera]	2e-124	A5BC59_VITVI/42-261 PB009703; Pfam-B_9703;	2e-118	-	-	-	-	-
CL1Contig4781	16.29	50.06	39.67	-1.61967	29.0828	6.93e-08	1.09e-05	-1.28406	13.4122	0.000249997	0.012118	1372	-	-	-	-	tr|B9IHD0|B9IHD0_POPTR F-box family protein OS=Populus trichocarpa GN=POPTRDRAFT_824993 PE=4 SV=1	3e-45	ref|XP_003632053.1| PREDICTED: F-box protein FBW2-like [Vitis vinifera]	3e-49	B9RWF8_RICCO/6-53 PF12937.2;F-box-like;	2e-09	-	-	-	-	-
comp109475_c0_seq4	53.63	159.72	228.53	-1.57443	93.1245	4.91e-22	2.42e-19	-2.09127	140.925	1.67e-32	8.25e-30	1401	sp|Q7XT99|AKR2_ORYSJ Probable aldo-keto reductase 2 OS=Oryza sativa subsp. japonica GN=Os04g0338000 PE=2 SV=2	0	gnl|CDD|119408 cd06660. Aldo_ket_red. Aldo-keto reductases (AKRs) are a superfamily of soluble NAD(P)(H) oxidoreductases whose chief purpose is to reduce aldehydes and ketones to primary and secondary alcohols. AKRs are present in all phyla and are of importance to both health and industrial applications. Members have very distinct functions and include the prokaryotic 2.5-diketo-D-gluconic acid …	1e-98	tr|A5AGJ5|A5AGJ5_VITVI Putative uncharacterized protein OS=Vitis vinifera GN=VITISV_040294 PE=4 SV=1	0	emb|CAN68994.1| hypothetical protein VITISV_040294 [Vitis vinifera]	0	Q52QX9_MANES/21-314 PF00248.16;Aldo_ket_red;	7e-176	C	GO:0055114.oxidation-reduction process;GO:0016491.oxidoreductase activity;	-	-	-
comp119973_c0_seq1	8.35	22.81	49.08	-1.44982	11.1928	0.000821157	0.0531303	-2.55529	35.17	3.02e-09	3.31e-07	1405	sp|Q84MB3|ACCH1_ARATH 1-aminocyclopropane-1-carboxylate oxidase homolog 1 OS=Arabidopsis thaliana GN=At1g06620 PE=2 SV=1	2e-147	gnl|CDD|178245 PLN02639. PLN02639. oxidoreductase. 2OG-Fe(II) oxygenase family protein.	7e-74	tr|F6H8J8|F6H8J8_VITVI Putative uncharacterized protein OS=Vitis vinifera GN=VIT_05s0049g00310 PE=3 SV=1	3e-173	ref|XP_002284638.1| PREDICTED: 1-aminocyclopropane-1-carboxylate oxidase homolog 1 [Vitis vinifera]	2e-173	B9I0W3_POPTR/63-198 PF14226.1;DIOX_N;	2e-52	QR	GO:0016706.oxidoreductase activity. acting on paired donors. with incorporation or reduction of molecular oxygen. 2-oxoglutarate as one donor. and incorporation of one atom each of oxygen into both donors;GO:0055114.oxidation-reduction process;GO:0016491.oxidoreductase activity;	-	-	-
comp109373_c0_seq1	54.54	125.28	201.26	-1.19977	55.3078	1.03e-13	3.04e-11	-1.88367	111.392	4.85e-26	1.84e-23	1409	sp|Q7XT99|AKR2_ORYSJ Probable aldo-keto reductase 2 OS=Oryza sativa subsp. japonica GN=Os04g0338000 PE=2 SV=2	0	gnl|CDD|119408 cd06660. Aldo_ket_red. Aldo-keto reductases (AKRs) are a superfamily of soluble NAD(P)(H) oxidoreductases whose chief purpose is to reduce aldehydes and ketones to primary and secondary alcohols. AKRs are present in all phyla and are of importance to both health and industrial applications. Members have very distinct functions and include the prokaryotic 2.5-diketo-D-gluconic acid …	1e-98	tr|A5AGJ5|A5AGJ5_VITVI Putative uncharacterized protein OS=Vitis vinifera GN=VITISV_040294 PE=4 SV=1	0	emb|CAN68994.1| hypothetical protein VITISV_040294 [Vitis vinifera]	0	A2Q5A8_MEDTR/19-311 PF00248.16;Aldo_ket_red;	4e-174	C	GO:0055114.oxidation-reduction process;GO:0016491.oxidoreductase activity;	-	-	-
comp120195_c0_seq5	12.47	31.07	59.54	-1.31706	14.2075	0.000163717	0.0128409	-2.2554	38.4085	5.74e-10	6.8e-08	1438	sp|Q38910|XTH23_ARATH Probable xyloglucan endotransglucosylase/hydrolase protein 23 OS=Arabidopsis thaliana GN=XTH23 PE=2 SV=1	5e-115	gnl|CDD|185685 cd02176. GH16_XET. Xyloglucan endotransglycosylase. member of glycosyl hydrolase family 16. Xyloglucan endotransglycosylases (XETs) cleave and religate xyloglucan polymers in plant cell walls via a transglycosylation mechanism. Xyloglucan is a soluble hemicellulose with a backbone of beta-1.4-linked glucose units. partially substituted with alpha-1.6-linked xylopyranose branches. I…	3e-106	tr|C0SSE4|C0SSE4_ROSHC Xyloglucan endotransglucosylase/hydrolase OS=Rosa hybrid cultivar GN=RhXTH3 PE=2 SV=1	7e-117	dbj|BAH36875.1| xyloglucan endotransglucosylase/hydrolase [Rosa hybrid cultivar]	7e-117	XTH23_ARATH/26-207 PF00722.16;Glyco_hydro_16;	4e-85	-	GO:0048046.apoplast;GO:0016762.xyloglucan:xyloglucosyl transferase activity;GO:0004553.hydrolase activity. hydrolyzing O-glycosyl compounds;GO:0016787.hydrolase activity;GO:0005618.cell wall;GO:0006073.cellular glucan metabolic process;GO:0005975.carbohydrate metabolic process;	EC:2.4.1.207	K08235	-
CL10762Contig1	6.33	32.98	53.96	-2.38131	26.6088	2.49e-07	3.58e-05	-3.09161	45.0584	1.91e-11	2.69e-09	1444	sp|Q9SZE7|PER51_ARATH Peroxidase 51 OS=Arabidopsis thaliana GN=PER51 PE=2 SV=1	1e-125	gnl|CDD|173827 cd00693. secretory_peroxidase. Horseradish peroxidase and related secretory plant peroxidases. Secretory peroxidases belong to class III of the plant heme-dependent peroxidase superfamily. All members of the superfamily share a heme prosthetic group and catalyze a multistep oxidative reaction involving hydrogen peroxide as the electron acceptor. Class III peroxidases are found in t…	8e-152	tr|B9N0X9|B9N0X9_POPTR Predicted protein OS=Populus trichocarpa GN=POPTRDRAFT_597127 PE=3 SV=1	7e-148	ref|XP_002274131.1| PREDICTED: peroxidase 55-like [Vitis vinifera]	5e-154	B9GJV0_POPTR/26-273 PF00141.18;peroxidase;	2e-121	-	GO:0006979.response to oxidative stress;GO:0046872.metal ion binding;GO:0020037.heme binding;GO:0004601.peroxidase activity;GO:0055114.oxidation-reduction process;GO:0016491.oxidoreductase activity;	EC:1.11.1.7	K00430	ko00360. Phenylalanine metabolism;ko00680. Methane metabolism;ko00940. Phenylpropanoid biosynthesis;
CL1Contig7127	1.35	128.49	53.04	-6.57255	170.467	5.85e-39	5.35e-36	-5.29605	56.9938	4.37e-14	8.11e-12	1445	sp|Q9ASU1|DGAT2_ARATH Diacylglycerol O-acyltransferase 2 OS=Arabidopsis thaliana GN=DGAT2 PE=2 SV=1	3e-120	gnl|CDD|178380 PLN02783. PLN02783. diacylglycerol O-acyltransferase.	3e-175	tr|E7BYT0|E7BYT0_OLEEU Diacylglycerol acyltransferase type 2 OS=Olea europaea PE=2 SV=1	4e-135	gb|ADG22608.1| diacylglycerol acyltransferase type 2 [Olea europaea]	3e-135	E7BYT0_OLEEU/59-335 PF03982.8;DAGAT;	6e-128	-	GO:0008152.metabolic process;GO:0016747.transferase activity. transferring acyl groups other than amino-acyl groups;GO:0016740.transferase activity;	EC:2.3.1.22	K14457	ko04975. Fat digestion and absorption;
CL1Contig456	14.03	35.46	85.81	-1.33768	16.6444	4.51e-05	0.00400149	-2.61263	63.8569	1.34e-15	2.8e-13	1453	sp|Q7XA67|MTN2_ARATH 5'-methylthioadenosine/S-adenosylhomocysteine nucleosidase 2 OS=Arabidopsis thaliana GN=MTN2 PE=1 SV=1	3e-104	gnl|CDD|178196 PLN02584. PLN02584. 5'-methylthioadenosine nucleosidase.	1e-152	tr|D7U5C1|D7U5C1_VITVI Putative uncharacterized protein OS=Vitis vinifera GN=VIT_03s0038g01440 PE=4 SV=1	1e-127	ref|XP_003631578.1| PREDICTED: 5'-methylthioadenosine/S-adenosylhomocysteine nucleosidase 1 isoform 2 [Vitis vinifera] emb|CBI37940.3| unnamed protein product [Vitis vinifera]	9e-128	A9P7V1_POPTR/24-255 PF01048.15;PNP_UDP_1;	2e-118	-	GO:0009116.nucleoside metabolic process;GO:0003824.catalytic activity;	EC:3.2.2.16	K01244	ko00270. Cysteine and methionine metabolism;
CL10558Contig1	10.19	25.96	190.04	-1.34914	11.9788	0.000538086	0.0369146	-4.22108	194.148	3.95e-44	2.63e-41	1458	sp|P19464|ACCO_PERAE 1-aminocyclopropane-1-carboxylate oxidase OS=Persea americana GN=ACO PE=2 SV=1	0	gnl|CDD|177935 PLN02299. PLN02299. 1-aminocyclopropane-1-carboxylate oxidase.	0	tr|G3DSC3|G3DSC3_ACTDE ACC oxidase 5 OS=Actinidia deliciosa GN=ACO5 PE=2 SV=1	1e-151	sp|P19464.1|ACCO_PERAE RecName: Full=1-aminocyclopropane-1-carboxylate oxidase; Short=ACC oxidase; AltName: Full=Ethylene-forming enzyme; Short=EFE; AltName: Full=Ripening-related protein PAVOE3 gb|AAA32911.1| ripening-related protein (pAVOe3) [Persea americana]	0	ACCO_PERAE/4-109 PF14226.1;DIOX_N;	7e-66	QR	GO:0009835.fruit ripening;GO:0006950.response to stress;GO:0055114.oxidation-reduction process;GO:0031418.L-ascorbic acid binding;GO:0009693.ethylene biosynthetic process;GO:0046872.metal ion binding;GO:0009815.1-aminocyclopropane-1-carboxylate oxidase activity;GO:0016706.oxidoreductase activity. acting on paired donors. with incorporation or reduction of molecular oxygen. 2-oxoglutarate as one d…	EC:1.14.17.4	K05933	ko00270. Cysteine and methionine metabolism;
CL9071Contig1	0.94	29.11	30.23	-4.95271	34.8987	3.47e-09	6.49e-07	-5.00718	31.1204	2.43e-08	2.36e-06	1469	-	-	gnl|CDD|113585 pfam04819. DUF716. Family of unknown function (DUF716). This family is equally distributed in both metazoa and plants. Annotation associated with a member from Nicotiana tabacum suggest that it may be involved in response to viral attack in plants. However. no clear function has been assigned to this family.	9e-45	tr|B9RZG1|B9RZG1_RICCO Putative uncharacterized protein OS=Ricinus communis GN=RCOM_0939020 PE=4 SV=1	1e-107	ref|XP_002519130.1| conserved hypothetical protein [Ricinus communis] gb|EEF43341.1| conserved hypothetical protein [Ricinus communis]	1e-107	B9RZG1_RICCO/122-267 PF04819.7;DUF716;	2e-61	-	-	-	-	-
CL2076Contig1	0.91	10.45	10.72	-3.52149	9.68407	0.00185873	0.105498	-3.55829	8.37408	0.00380611	0.124082	1474	-	-	gnl|CDD|173724 cd06606. STKc_MAPKKK. Catalytic domain of the Protein Serine/Threonine Kinase. Mitogen-Activated Protein Kinase Kinase Kinase. Serine/threonine kinases (STKs). mitogen-activated protein kinase (MAPK) kinase kinase (MAPKKK) subfamily. catalytic (c) domain. STKs catalyze the transfer of the gamma-phosphoryl group from ATP to serine/threonine residues on protein substrates. The MAPKKK…	4e-82	tr|B9SC81|B9SC81_RICCO ATP binding protein. putative OS=Ricinus communis GN=RCOM_1409160 PE=4 SV=1	4e-73	ref|XP_002523600.1| ATP binding protein. putative [Ricinus communis] gb|EEF38795.1| ATP binding protein. putative [Ricinus communis]	4e-73	B9SC81_RICCO/3-261 PF00069.20;Pkinase;	4e-75	T	GO:0004709.MAP kinase kinase kinase activity;GO:0005524.ATP binding;GO:0004674.protein serine/threonine kinase activity;GO:0004672.protein kinase activity;GO:0000166.nucleotide binding;GO:0006468.protein phosphorylation;GO:0016740.transferase activity;GO:0016772.transferase activity. transferring phosphorus-containing groups;	-	-	-
CL7802Contig1	6.44	25.09	25.39	-1.96198	16.7479	4.27e-05	0.00381753	-1.97913	13.6229	0.000223448	0.0109126	1491	-	-	-	-	tr|D7TUR7|D7TUR7_VITVI Putative uncharacterized protein OS=Vitis vinifera GN=VIT_14s0030g01300 PE=4 SV=1	1e-13	-	-	A5AIC9_VITVI/161-369 PB064361; Pfam-B_64361;	2e-16	-	-	-	-	-
comp111588_c0_seq1	39	138.32	135.91	-1.82646	92.7899	5.81e-22	2.84e-19	-1.80111	71.3112	3.05e-17	7.1e-15	1498	sp|P80030|FABI_BRANA Enoyl-[acyl-carrier-protein] reductase [NADH]. chloroplastic OS=Brassica napus PE=1 SV=2	0	gnl|CDD|178331 PLN02730. PLN02730. enoyl-[acyl-carrier-protein] reductase.	0	tr|B9GYV3|B9GYV3_POPTR Predicted protein OS=Populus trichocarpa GN=POPTRDRAFT_555276 PE=4 SV=1	0	ref|XP_002304026.1| predicted protein [Populus trichocarpa] gb|EEE79005.1| predicted protein [Populus trichocarpa]	0	A9NYW1_PICSI/105-376 PF13561.1;adh_short_C2;	7e-161	R	GO:0016020.membrane;GO:0051289.protein homotetramerization;GO:0008152.metabolic process;GO:0055114.oxidation-reduction process;GO:0005488.binding;GO:0004318.enoyl-[acyl-carrier-protein] reductase (NADH) activity;GO:0009536.plastid;GO:0006633.fatty acid biosynthetic process;GO:0005886.plasma membrane;GO:0009507.chloroplast;GO:0008610.lipid biosynthetic process;GO:0016491.oxidoreductase activity;	EC:1.3.1.9 1.3.1.10	K00208	ko00061. Fatty acid biosynthesis;ko00780. Biotin metabolism;
CL1Contig863	2.81	56.24	27.38	-4.32295	66.4946	3.51e-16	1.27e-13	-3.28448	22.9472	1.67e-06	0.00012252	1500	sp|Q8L799|MIOX1_ARATH Inositol oxygenase 1 OS=Arabidopsis thaliana GN=MIOX1 PE=2 SV=1	2e-180	gnl|CDD|191210 pfam05153. DUF706. Family of unknown function (DUF706). Family of uncharacterized eukaryotic function. Some members have a described putative function. but a common theme is not evident.	1e-173	tr|I1GXZ6|I1GXZ6_BRADI Uncharacterized protein OS=Brachypodium distachyon GN=BRADI1G37870 PE=4 SV=1	0	ref|XP_003563752.1| PREDICTED: probable inositol oxygenase-like [Brachypodium distachyon]	0	B9HJQ0_POPTR/28-283 PF05153.10;DUF706;	2e-163	R	GO:0019310.inositol catabolic process;GO:0005506.iron ion binding;GO:0055114.oxidation-reduction process;GO:0005737.cytoplasm;GO:0050113.inositol oxygenase activity;GO:0016491.oxidoreductase activity;	EC:1.13.99.1	K00469	ko00053. Ascorbate and aldarate metabolism;ko00562. Inositol phosphate metabolism;
CL8326Contig1	9.73	55.01	52.85	-2.49918	47.2818	6.15e-12	1.56e-09	-2.44139	36.5032	1.52e-09	1.72e-07	1502	-	-	gnl|CDD|177771 PLN00176. PLN00176. galactinol synthase.	0	tr|B9I9F1|B9I9F1_POPTR Predicted protein OS=Populus trichocarpa GN=POPTRDRAFT_572572 PE=4 SV=1	0	ref|XP_002320958.1| predicted protein [Populus trichocarpa] gb|EEE99273.1| predicted protein [Populus trichocarpa]	0	B9RN94_RICCO/27-271 PF01501.15;Glyco_transf_8;	2e-155	-	GO:0016757.transferase activity. transferring glycosyl groups;GO:0047216.inositol 3-alpha-galactosyltransferase activity;GO:0016740.transferase activity;	-	-	-
CL11908Contig1	41.21	83.39	71.34	-1.01688	30.7193	2.98e-08	4.95e-06	-0.791717	13.6228	0.000223461	0.0109126	1504	-	-	gnl|CDD|178005 PLN02379. PLN02379. pfkB-type carbohydrate kinase family protein.	0	tr|A9PFB4|A9PFB4_POPTR Putative uncharacterized protein OS=Populus trichocarpa PE=2 SV=1	0	gb|ABK95067.1| unknown [Populus trichocarpa]	0	B9GRL9_POPTR/41-329 PF00294.19;PfkB;	7e-151	-	GO:0016310.phosphorylation;GO:0016301.kinase activity;	-	-	-
CL3894Contig1	2.4	12.09	34.92	-2.33271	8.57507	0.00340797	0.17581	-3.86295	32.6919	1.08e-08	1.1e-06	1508	sp|Q9FYH7|VSR6_ARATH Vacuolar-sorting receptor 6 OS=Arabidopsis thaliana GN=VSR6 PE=2 SV=3	0	gnl|CDD|197557 smart00179. EGF_CA. Calcium-binding EGF-like domain.	6e-06	tr|F6HEY1|F6HEY1_VITVI Putative uncharacterized protein OS=Vitis vinifera GN=VIT_01s0011g01050 PE=4 SV=1	0	ref|XP_002275462.2| PREDICTED: vacuolar-sorting receptor 7-like [Vitis vinifera]	0	B9SQ66_RICCO/44-91 PF07645.10;EGF_CA;	3e-18	-	GO:0016020.membrane;GO:0006810.transport;GO:0031410.cytoplasmic vesicle;GO:0031902.late endosome membrane;GO:0000139.Golgi membrane;GO:0005509.calcium ion binding;GO:0005794.Golgi apparatus;GO:0016021.integral to membrane;GO:0030665.clathrin coated vesicle membrane;GO:0015031.protein transport;	-	-	-
comp93060_c1_seq1	9.05	19.54	25.44	-1.11044	7.09067	0.00774862	0.341668	-1.49111	9.91017	0.00164368	0.0610729	1515	sp|P37272|PSY_CAPAN Phytoene synthase. chloroplastic OS=Capsicum annuum GN=PSY1 PE=2 SV=1	0	gnl|CDD|178239 PLN02632. PLN02632. phytoene synthase.	0	tr|F6HFX4|F6HFX4_VITVI Putative uncharacterized protein OS=Vitis vinifera GN=VIT_04s0079g00680 PE=4 SV=1	0	ref|XP_002271575.1| PREDICTED: phytoene synthase. chloroplastic [Vitis vinifera]	0	B9VR70_DIOKA/151-411 PF00494.14;SQS_PSY;	2e-165	-	GO:0008299.isoprenoid biosynthetic process;GO:0008152.metabolic process;GO:0003824.catalytic activity;GO:0016765.transferase activity. transferring alkyl or aryl (other than methyl) groups;GO:0009058.biosynthetic process;GO:0016767.geranylgeranyl-diphosphate geranylgeranyltransferase activity;GO:0016740.transferase activity;GO:0009536.plastid;GO:0016117.carotenoid biosynthetic process;GO:0009507.…	EC:2.5.1.32	K02291	ko00906. Carotenoid biosynthesis;
CL8070Contig1	13.91	34.66	52.54	-1.31715	15.9842	6.39e-05	0.00550137	-1.91729	28.6451	8.69e-08	7.84e-06	1516	-	-	-	-	tr|D7SS28|D7SS28_VITVI Putative uncharacterized protein OS=Vitis vinifera GN=VIT_09s0054g00600 PE=4 SV=1	0	ref|XP_002264942.1| PREDICTED: uncharacterized protein LOC100253108 isoform 2 [Vitis vinifera]	0	C6TIR3_SOYBN/177-327 PF13883.1;Pyrid_oxidase_2;	3e-100	-	GO:0004733.pyridoxamine-phosphate oxidase activity;GO:0010181.FMN binding;GO:0055114.oxidation-reduction process;GO:0016491.oxidoreductase activity;	-	-	-
CL10319Contig1	6.36	27.76	59.71	-2.12591	20.0941	7.37e-06	0.000785413	-3.23087	51.5706	6.91e-13	1.16e-10	1518	sp|Q9SX25|CXE6_ARATH Probable carboxylesterase 6 OS=Arabidopsis thaliana GN=CXE6 PE=2 SV=1	1e-49	gnl|CDD|203783 pfam07859. Abhydrolase_3. alpha/beta hydrolase fold. This catalytic domain is found in a very wide range of enzymes.	3e-54	tr|B9SHS6|B9SHS6_RICCO Catalytic. putative OS=Ricinus communis GN=RCOM_0621130 PE=4 SV=1	5e-150	ref|XP_002525545.1| catalytic. putative [Ricinus communis] gb|EEF36804.1| catalytic. putative [Ricinus communis]	5e-150	B9SHS6_RICCO/85-308 PF07859.8;Abhydrolase_3;	2e-99	V	GO:0016787.hydrolase activity;GO:0008152.metabolic process;	-	-	-
CL20036Contig1	5.89	19.56	21.17	-1.73157	11.2908	0.000778918	0.0506227	-1.84568	10.3299	0.00130891	0.0503649	1543	sp|O24035|PANC_LOTJA Pantoate--beta-alanine ligase OS=Lotus japonicus GN=PANC PE=1 SV=3	1e-129	gnl|CDD|178266 PLN02660. PLN02660. pantoate--beta-alanine ligase.	1e-102	tr|F6HZY6|F6HZY6_VITVI Putative uncharacterized protein OS=Vitis vinifera GN=VIT_07s0005g05780 PE=3 SV=1	1e-140	ref|XP_002266330.1| PREDICTED: pantoate--beta-alanine ligase-like [Vitis vinifera]	1e-140	PANC_LOTJA/3-306 PF02569.10;Pantoate_ligase;	9e-129	H	GO:0015940.pantothenate biosynthetic process;GO:0005524.ATP binding;GO:0003824.catalytic activity;GO:0005737.cytoplasm;GO:0016874.ligase activity;GO:0009058.biosynthetic process;GO:0004592.pantoate-beta-alanine ligase activity;GO:0000166.nucleotide binding;	EC:6.3.2.1	K01918	ko00410. beta-Alanine metabolism;ko00770. Pantothenate and CoA biosynthesis;
CL16752Contig1	1.09	88.63	19.26	-6.3454	116.356	3.97e-27	2.52e-24	-4.14321	17.794	2.46e-05	0.00147791	1548	sp|P43296|RD19A_ARATH Cysteine proteinase RD19a OS=Arabidopsis thaliana GN=RD19A PE=2 SV=1	0	gnl|CDD|201011 pfam00112. Peptidase_C1. Papain family cysteine protease.	3e-105	tr|E6NU68|E6NU68_9ROSI JHL18I08.12 protein OS=Jatropha curcas GN=JHL18I08.12 PE=3 SV=1	0	dbj|BAJ53178.1| JHL18I08.12 [Jatropha curcas]	0	C6TDZ7_SOYBN/134-359 PF00112.18;Peptidase_C1;	1e-142	O	GO:0016787.hydrolase activity;GO:0008234.cysteine-type peptidase activity;GO:0008233.peptidase activity;GO:0006508.proteolysis;GO:0004197.cysteine-type endopeptidase activity;GO:0006950.response to stress;	EC:3.4.22.41	K01373	ko04142. Lysosome;
CL1Contig6625	33.94	92.01	60.36	-1.4388	48.53	3.25e-12	8.51e-10	-0.830606	12.1328	0.00049542	0.0221361	1558	-	-	-	-	tr|G7JN61|G7JN61_MEDTR Glutelin type-A OS=Medicago truncatula GN=MTR_4g032360 PE=4 SV=1	2e-168	ref|XP_003605501.1| Glutelin type-A [Medicago truncatula] gb|AES87698.1| Glutelin type-A [Medicago truncatula]	2e-168	A2WZN8_ORYSI/210-357 PF00190.17;Cupin_1;	2e-80	-	GO:0045735.nutrient reservoir activity;	-	-	-
CL2561Contig1	4.76	19.44	48.19	-2.02999	13.0519	0.000302974	0.0223434	-3.3397	42.1781	8.33e-11	1.09e-08	1572	sp|Q8RWD0|COL16_ARATH Zinc finger protein CONSTANS-LIKE 16 OS=Arabidopsis thaliana GN=COL16 PE=2 SV=2	4e-70	gnl|CDD|203407 pfam06203. CCT. CCT motif. This short motif is found in a number of plant proteins. It is rich in basic amino acids and has been called a CCT motif after Co. Col and Toc1. The CCT motif is about 45 amino acids long and contains a putative nuclear localisation signal within the second half of the CCT motif. Toc1 mutants have been identified in this region.	7e-13	tr|D7T949|D7T949_VITVI Putative uncharacterized protein OS=Vitis vinifera GN=VIT_01s0011g03520 PE=4 SV=1	5e-100	ref|XP_002282578.1| PREDICTED: zinc finger protein CONSTANS-LIKE 16 [Vitis vinifera] emb|CBI27020.3| unnamed protein product [Vitis vinifera]	4e-100	A2XL97_ORYSI/1-79 PB000901; Pfam-B_901;	1e-20	-	GO:0008270.zinc ion binding;GO:0005622.intracellular;	-	-	-
CL8412Contig1	13.22	92.07	102.25	-2.80001	87.3276	9.2e-21	4.24e-18	-2.95131	84.0903	4.73e-20	1.3e-17	1591	sp|P24805|TSJT1_TOBAC Stem-specific protein TSJT1 OS=Nicotiana tabacum GN=TSJT1 PE=2 SV=1	1e-30	gnl|CDD|204937 pfam12481. DUF3700. Aluminium induced protein. This domain family is found in eukaryotes. and is approximately 120 amino acids in length. There are two conserved sequence motifs: YGL and LRDR. This family is related to GATase enzyme domains.	9e-124	tr|D3GC09|D3GC09_9ROSI Al-induced protein OS=Jatropha curcas PE=2 SV=1	4e-105	gb|ACV50435.1| Al-induced protein [Jatropha curcas]	4e-105	B9RTW0_RICCO/2-226 PF12481.3;DUF3700;	4e-102	-	-	-	-	-
CL11087Contig1	0.93	123.73	114.92	-7.05575	165.278	7.95e-38	7.03e-35	-6.94918	131.927	1.55e-30	7.15e-28	1594	sp|Q39224|SRG1_ARATH Protein SRG1 OS=Arabidopsis thaliana GN=SRG1 PE=2 SV=1	8e-127	gnl|CDD|177863 PLN02216. PLN02216. protein SRG1.	2e-158	tr|F6GVD6|F6GVD6_VITVI Putative uncharacterized protein OS=Vitis vinifera GN=VIT_15s0021g00960 PE=3 SV=1	2e-154	ref|XP_002268288.1| PREDICTED: protein SRG1 [Vitis vinifera]	1e-154	D7TJX5_VITVI/209-309 PF03171.15;2OG-FeII_Oxy;	2e-46	QR	GO:0016702.oxidoreductase activity. acting on single donors with incorporation of molecular oxygen. incorporation of two atoms of oxygen;GO:0008168.methyltransferase activity;GO:0005506.iron ion binding;GO:0050474.(S)-norcoclaurine synthase activity;GO:0055114.oxidation-reduction process;GO:0016829.lyase activity;GO:0046872.metal ion binding;GO:0016706.oxidoreductase activity. acting on paired do…	-	-	-
CL8060Contig1	1.46	12.08	76.37	-3.04858	10.5207	0.00118042	0.0726048	-5.70897	84.4037	4.03e-20	1.12e-17	1598	sp|Q39218|SAT3_ARATH Serine acetyltransferase 3. mitochondrial OS=Arabidopsis thaliana GN=SAT3 PE=1 SV=3	6e-131	gnl|CDD|177989 PLN02357. PLN02357. serine acetyltransferase.	2e-177	tr|F6I536|F6I536_VITVI Putative uncharacterized protein OS=Vitis vinifera GN=VIT_19s0015g00130 PE=4 SV=1	2e-146	ref|XP_002264933.2| PREDICTED: serine acetyltransferase 1. chloroplastic-like [Vitis vinifera]	8e-145	Q8H0P6_TOBAC/59-165 PF06426.9;SATase_N;	8e-36	E	GO:0009001.serine O-acetyltransferase activity;GO:0006535.cysteine biosynthetic process from serine;GO:0016740.transferase activity;GO:0005737.cytoplasm;	EC:2.3.1.30	K00640	ko00270. Cysteine and methionine metabolism;ko00920. Sulfur metabolism;
comp117886_c0_seq3	18.43	100.57	77.47	-2.44807	86.4691	1.42e-20	6.45e-18	-2.07158	46.406	9.61e-12	1.41e-09	1601	sp|Q9LVY1|TAT_ARATH Tyrosine aminotransferase OS=Arabidopsis thaliana GN=TAT PE=2 SV=1	0	gnl|CDD|177749 PLN00145. PLN00145. tyrosine/nicotianamine aminotransferase; Provisional.	0	tr|E0CTH7|E0CTH7_VITVI Putative uncharacterized protein OS=Vitis vinifera GN=VIT_12s0028g03200 PE=3 SV=1	0	ref|XP_002276551.1| PREDICTED: tyrosine aminotransferase [Vitis vinifera] emb|CBI21892.3| unnamed protein product [Vitis vinifera]	0	E0CTH7_VITVI/42-408 PF00155.16;Aminotran_1_2;	0	E	GO:0042218.1-aminocyclopropane-1-carboxylate biosynthetic process;GO:0016769.transferase activity. transferring nitrogenous groups;GO:0006520.cellular amino acid metabolic process;GO:0003824.catalytic activity;GO:0033855.nicotianamine aminotransferase activity;GO:0009058.biosynthetic process;GO:0008483.transaminase activity;GO:0016740.transferase activity;GO:0016847.1-aminocyclopropane-1-carboxyl…	EC:2.6.1.5	K00815	ko00130. Ubiquinone and other terpenoid-quinone biosynthesis;ko00270. Cysteine and methionine metabolism;ko00350. Tyrosine metabolism;ko00360. Phenylalanine metabolism;ko00400. Phenylalanine. tyrosine and tryptophan biosynthesis;ko00401. Novobiocin biosynthesis;ko00950. Isoquinoline alkaloid biosynthesis;ko00960. Tropane. piperidine and pyridine alkaloid biosynthesis;
CL8686Contig1	0.08	19.13	661.35	-7.90162	23.8217	1.06e-06	0.000133458	-13.0131	785.688	6.98e-173	1.94e-169	1602	sp|P22988|LDHA_HORVU L-lactate dehydrogenase A OS=Hordeum vulgare PE=1 SV=1	2e-136	gnl|CDD|178212 PLN02602. PLN02602. lactate dehydrogenase.	0	tr|D7TN36|D7TN36_VITVI L-lactate dehydrogenase OS=Vitis vinifera GN=VIT_02s0154g00350 PE=3 SV=1	0	ref|XP_002271251.1| PREDICTED: L-lactate dehydrogenase A [Vitis vinifera] emb|CBI31909.3| unnamed protein product [Vitis vinifera]	0	Q96569_SOLLC/180-348 PF02866.13;Ldh_1_C;	1e-83	C	GO:0016616.oxidoreductase activity. acting on the CH-OH group of donors. NAD or NADP as acceptor;GO:0006950.response to stress;GO:0006096.glycolysis;GO:0044262.cellular carbohydrate metabolic process;GO:0003824.catalytic activity;GO:0055114.oxidation-reduction process;GO:0005737.cytoplasm;GO:0005488.binding;GO:0004459.L-lactate dehydrogenase activity;GO:0005975.carbohydrate metabolic process;GO:0…	EC:1.1.1.27	K00016	ko00010. Glycolysis / Gluconeogenesis;ko00270. Cysteine and methionine metabolism;ko00620. Pyruvate metabolism;ko00640. Propanoate metabolism;
comp110399_c0_seq1	4.14	13.89	23.77	-1.74634	7.69689	0.0055316	0.259291	-2.52144	16.0436	6.19e-05	0.00342998	1637	sp|P46643|AAT1_ARATH Aspartate aminotransferase. mitochondrial OS=Arabidopsis thaliana GN=ASP1 PE=1 SV=1	0	gnl|CDD|178019 PLN02397. PLN02397. aspartate transaminase.	0	tr|E0CTU3|E0CTU3_VITVI Aspartate aminotransferase OS=Vitis vinifera GN=VIT_12s0028g01820 PE=3 SV=1	0	ref|XP_002281764.1| PREDICTED: aspartate aminotransferase. mitochondrial [Vitis vinifera] emb|CBI22009.3| unnamed protein product [Vitis vinifera]	0	E0CTU3_VITVI/50-416 PF00155.16;Aminotran_1_2;	0	E	GO:0016020.membrane;GO:0005759.mitochondrial matrix;GO:0016769.transferase activity. transferring nitrogenous groups;GO:0006869.lipid transport;GO:0009058.biosynthetic process;GO:0005739.mitochondrion;GO:0005886.plasma membrane;GO:0030170.pyridoxal phosphate binding;GO:0006810.transport;GO:0006531.aspartate metabolic process;GO:0006520.cellular amino acid metabolic process;GO:0003824.catalytic ac…	EC:2.6.1.1	K14455	ko00250. Alanine. aspartate and glutamate metabolism;ko00270. Cysteine and methionine metabolism;ko00330. Arginine and proline metabolism;ko00350. Tyrosine metabolism;ko00360. Phenylalanine metabolism;ko00400. Phenylalanine. tyrosine and tryptophan biosynthesis;ko00710. Carbon fixation in photosynthetic organisms;ko00950. Isoquinoline alkaloid biosynthesis;ko00960. Tropane. piperidine and pyridin…
comp111350_c0_seq1	4.2	13.82	23.76	-1.7183	7.52786	0.00607522	0.280849	-2.50007	15.9154	6.62e-05	0.0036472	1642	sp|P46643|AAT1_ARATH Aspartate aminotransferase. mitochondrial OS=Arabidopsis thaliana GN=ASP1 PE=1 SV=1	0	gnl|CDD|178019 PLN02397. PLN02397. aspartate transaminase.	0	tr|E0CTU3|E0CTU3_VITVI Aspartate aminotransferase OS=Vitis vinifera GN=VIT_12s0028g01820 PE=3 SV=1	0	ref|XP_002281764.1| PREDICTED: aspartate aminotransferase. mitochondrial [Vitis vinifera] emb|CBI22009.3| unnamed protein product [Vitis vinifera]	0	E0CTU3_VITVI/50-416 PF00155.16;Aminotran_1_2;	0	E	GO:0016020.membrane;GO:0005759.mitochondrial matrix;GO:0016769.transferase activity. transferring nitrogenous groups;GO:0006869.lipid transport;GO:0009058.biosynthetic process;GO:0005739.mitochondrion;GO:0005886.plasma membrane;GO:0030170.pyridoxal phosphate binding;GO:0006810.transport;GO:0006531.aspartate metabolic process;GO:0006520.cellular amino acid metabolic process;GO:0003824.catalytic ac…	EC:2.6.1.1	K14455	ko00250. Alanine. aspartate and glutamate metabolism;ko00270. Cysteine and methionine metabolism;ko00330. Arginine and proline metabolism;ko00350. Tyrosine metabolism;ko00360. Phenylalanine metabolism;ko00400. Phenylalanine. tyrosine and tryptophan biosynthesis;ko00710. Carbon fixation in photosynthetic organisms;ko00950. Isoquinoline alkaloid biosynthesis;ko00960. Tropane. piperidine and pyridin…
CL527Contig5	87.82	177.43	337.86	-1.01463	66.3415	3.79e-16	1.36e-13	-1.9438	194.114	4.02e-44	2.66e-41	1646	sp|P52410|KASC1_ARATH 3-oxoacyl-[acyl-carrier-protein] synthase I. chloroplastic OS=Arabidopsis thaliana GN=KAS1 PE=1 SV=2	0	gnl|CDD|178384 PLN02787. PLN02787. 3-oxoacyl-[acyl-carrier-protein] synthase II.	0	tr|Q000L3|Q000L3_9ROSI Beta-ketoacyl-ACP synthase I OS=Jatropha curcas PE=2 SV=1	0	gb|ABJ90468.1| beta-ketoacyl-ACP synthase I [Jatropha curcas]	0	A5BGW2_VITVI/28-275 PF00109.21;ketoacyl-synt;	4e-154	IQ	GO:0008152.metabolic process;GO:0003824.catalytic activity;GO:0009058.biosynthetic process;GO:0004315.3-oxoacyl-[acyl-carrier-protein] synthase activity;GO:0009536.plastid;GO:0006633.fatty acid biosynthetic process;GO:0016740.transferase activity;GO:0016747.transferase activity. transferring acyl groups other than amino-acyl groups;GO:0033817.beta-ketoacyl-acyl-carrier-protein synthase II activit…	EC:2.3.1.179	K09458	ko00061. Fatty acid biosynthesis;ko00780. Biotin metabolism;
CL504Contig1	21.23	110.69	218.2	-2.38235	93.3011	4.49e-22	2.23e-19	-3.36147	198.124	5.36e-45	3.69e-42	1653	sp|Q00874|DR100_ARATH DNA-damage-repair/toleration protein DRT100 OS=Arabidopsis thaliana GN=DRT100 PE=2 SV=2	4e-139	-	-	tr|F6GU89|F6GU89_VITVI Putative uncharacterized protein OS=Vitis vinifera GN=VIT_06s0004g01750 PE=4 SV=1	5e-172	ref|XP_002285553.1| PREDICTED: DNA-damage-repair/toleration protein DRT100 [Vitis vinifera]	5e-172	C6ZRY8_SOYBN/32-98 PF13855.1;LRR_8;	4e-20	S	GO:0016020.membrane;GO:0048046.apoplast;GO:0005618.cell wall;GO:0006952.defense response;GO:0005576.extracellular region;	-	-	-
CL673Contig2	30.52	92.28	75.63	-1.59626	53.9704	2.04e-13	5.88e-11	-1.3092	27.0956	1.94e-07	1.66e-05	1673	sp|Q8R3F5|FABD_MOUSE Malonyl-CoA-acyl carrier protein transacylase. mitochondrial OS=Mus musculus GN=Mcat PE=2 SV=3	2e-56	gnl|CDD|178353 PLN02752. PLN02752. [acyl-carrier protein] S-malonyltransferase.	0	tr|H9CCI2|H9CCI2_TOBAC Acyl-carrier-protein S-malonyltransferase OS=Nicotiana tabacum GN=MT PE=2 SV=1	0	gb|AFE88235.1| acyl-carrier-protein S-malonyltransferase [Nicotiana tabacum]	0	Q2VA66_SOYBN/42-342 PF00698.16;Acyl_transf_1;	3e-170	I	GO:0008152.metabolic process;GO:0016740.transferase activity;GO:0006633.fatty acid biosynthetic process;GO:0003824.catalytic activity;GO:0005488.binding;GO:0004314.[acyl-carrier-protein] S-malonyltransferase activity;GO:0008610.lipid biosynthetic process;	EC:2.3.1.39	K00645	ko00061. Fatty acid biosynthesis;
CL4541Contig2	4.42	21.04	97.94	-2.25102	15.6189	7.75e-05	0.00653087	-4.46978	101.425	7.42e-24	2.56e-21	1710	sp|Q84MB3|ACCH1_ARATH 1-aminocyclopropane-1-carboxylate oxidase homolog 1 OS=Arabidopsis thaliana GN=At1g06620 PE=2 SV=1	3e-121	gnl|CDD|178533 PLN02947. PLN02947. oxidoreductase.	9e-74	tr|A5C762|A5C762_VITVI Putative uncharacterized protein OS=Vitis vinifera GN=VIT_05s0049g00280 PE=3 SV=1	2e-138	ref|XP_003548214.1| PREDICTED: LOW QUALITY PROTEIN: 1-aminocyclopropane-1-carboxylate oxidase homolog 1-like [Glycine max]	8e-140	B9STI2_RICCO/208-307 PF03171.15;2OG-FeII_Oxy;	3e-45	QR	GO:0016706.oxidoreductase activity. acting on paired donors. with incorporation or reduction of molecular oxygen. 2-oxoglutarate as one donor. and incorporation of one atom each of oxygen into both donors;GO:0055114.oxidation-reduction process;GO:0016491.oxidoreductase activity;	-	-	-
CL8797Contig1	13.55	37.96	45.97	-1.48619	19.9369	8e-06	0.000847192	-1.7624	22.7335	1.86e-06	0.000135486	1780	-	-	gnl|CDD|165942 PLN02301. PLN02301. pectinesterase/pectinesterase inhibitor.	5e-143	tr|B9HZL3|B9HZL3_POPTR Pectinesterase OS=Populus trichocarpa GN=POPTRDRAFT_822767 PE=3 SV=1	1e-109	ref|XP_002317208.1| predicted protein [Populus trichocarpa] gb|EEE97820.1| predicted protein [Populus trichocarpa]	1e-109	B9HZL3_POPTR/238-535 PF01095.14;Pectinesterase;	1e-69	-	GO:0045330.aspartyl esterase activity;GO:0016787.hydrolase activity;GO:0005618.cell wall;GO:0043086.negative regulation of catalytic activity;GO:0004857.enzyme inhibitor activity;GO:0030599.pectinesterase activity;GO:0042545.cell wall modification;	EC:3.1.1.11	K01051	ko00040. Pentose and glucuronate interconversions;ko00500. Starch and sucrose metabolism;
comp118689_c0_seq1	3.13	14.25	14.76	-2.18673	9.81819	0.00172794	0.0992368	-2.23746	8.38419	0.00378499	0.123578	1801	-	-	-	-	tr|F6H245|F6H245_VITVI Putative uncharacterized protein OS=Vitis vinifera GN=VIT_19s0014g02710 PE=4 SV=1	2e-90	ref|XP_002282417.1| PREDICTED: uncharacterized protein LOC100246918 [Vitis vinifera]	2e-90	B9HZU5_POPTR/51-365 PF04765.8;DUF616;	1e-46	-	-	-	-	-
CL1Contig501	3.1	26.65	21.24	-3.1038	25.708	3.97e-07	5.42e-05	-2.77644	15.3838	8.77e-05	0.00471385	1804	-	-	gnl|CDD|202140 pfam02179. BAG. BAG domain. Domain present in Hsp70 regulators.	1e-10	tr|B9RMA2|B9RMA2_RICCO Putative uncharacterized protein OS=Ricinus communis GN=RCOM_1078930 PE=4 SV=1	6e-41	-	-	D1MIX4_VITVI/77-151 PF02179.11;BAG;	2e-21	-	GO:0006915.apoptotic process;	-	-	-
comp110698_c0_seq2	8.38	30.1	476.26	-1.84474	19.2458	1.15e-05	0.00117094	-5.82866	539.374	2.58e-119	4.82e-116	1816	sp|Q9ZWJ3|U85A2_ARATH UDP-glycosyltransferase 85A2 OS=Arabidopsis thaliana GN=UGT85A2 PE=2 SV=1	0	gnl|CDD|178170 PLN02555. PLN02555. limonoid glucosyltransferase.	6e-90	tr|F6H0R9|F6H0R9_VITVI Putative uncharacterized protein OS=Vitis vinifera GN=VIT_18s0001g06120 PE=4 SV=1	0	ref|XP_002285767.1| PREDICTED: UDP-glycosyltransferase 85A3 [Vitis vinifera]	0	A5B177_VITVI/15-453 PF00201.13;UDPGT;	0	-	GO:0016757.transferase activity. transferring glycosyl groups;GO:0008152.metabolic process;GO:0016758.transferase activity. transferring hexosyl groups;GO:0016740.transferase activity;	-	-	-
CL14589Contig1	2.37	11.7	32.36	-2.30355	8.15887	0.00428511	0.210403	-3.77125	29.7829	4.83e-08	4.49e-06	1819	sp|Q9C7Z9|SCP18_ARATH Serine carboxypeptidase-like 18 OS=Arabidopsis thaliana GN=SCPL18 PE=2 SV=2	1e-153	gnl|CDD|201235 pfam00450. Peptidase_S10. Serine carboxypeptidase.	1e-158	tr|B9R6Y4|B9R6Y4_RICCO Serine carboxypeptidase. putative OS=Ricinus communis GN=RCOM_1586890 PE=4 SV=1	2e-170	ref|XP_002510077.1| serine carboxypeptidase. putative [Ricinus communis] gb|EEF52264.1| serine carboxypeptidase. putative [Ricinus communis]	2e-170	B9R6Y4_RICCO/34-465 PF00450.17;Peptidase_S10;	3e-169	OE	GO:0004180.carboxypeptidase activity;GO:0016787.hydrolase activity;GO:0006508.proteolysis;GO:0004185.serine-type carboxypeptidase activity;GO:0016740.transferase activity;	EC:3.4.16.-	K16296	-
comp108722_c0_seq7	2.4	12.28	85.09	-2.3552	8.80644	0.00300169	0.157965	-5.14788	91.9878	8.72e-22	2.63e-19	1820	-	-	gnl|CDD|204916 pfam12428. DUF3675. Protein of unknown function (DUF3675). This domain family is found in eukaryotes. and is approximately 120 amino acids in length. The family is found in association with pfam00097. There are two completely conserved residues (R and L) that may be functionally important.	5e-36	tr|B9T315|B9T315_RICCO Membrane associated ring finger 1.8. putative (Fragment) OS=Ricinus communis GN=RCOM_0325900 PE=4 SV=1	3e-86	ref|XP_002532634.1| membrane associated ring finger 1.8. putative [Ricinus communis] gb|EEF29737.1| membrane associated ring finger 1.8. putative [Ricinus communis]	2e-86	D7TSV4_VITVI/113-230 PF12428.3;DUF3675;	5e-33	-	GO:0008270.zinc ion binding;	-	-	-
CL1Contig717	54.27	112.79	202.31	-1.05541	43.5392	4.16e-11	9.77e-09	-1.89834	112.895	2.28e-26	8.78e-24	1830	sp|P49043|VPE_CITSI Vacuolar-processing enzyme OS=Citrus sinensis PE=2 SV=1	0	gnl|CDD|145014 pfam01650. Peptidase_C13. Peptidase C13 family. Members of this family are asparaginyl peptidases. The blood fluke parasite Schistosoma mansoni has at least five Clan CA cysteine peptidases in its digestive tract including cathepsins B (2 isoforms). C. F and L. All have been recombinantly expressed as active enzymes. albeit in various stages of activation. In addition. a Clan CD pe…	1e-156	tr|Q0ZHB0|Q0ZHB0_SACOF Legumain (Precursor) OS=Saccharum officinarum GN=VPE-1 PE=2 SV=1	0	gb|ABF00019.1| legumain precursor [Saccharum officinarum]	0	C5XNM6_SORBI/45-317 PF01650.13;Peptidase_C13;	1e-167	O	GO:0016787.hydrolase activity;GO:0008234.cysteine-type peptidase activity;GO:0008233.peptidase activity;GO:0006508.proteolysis;GO:0004197.cysteine-type endopeptidase activity;	EC:3.4.22.34	K01369	ko04142. Lysosome;ko04612. Antigen processing and presentation;
comp108147_c1_seq2	24.17	112.69	107.47	-2.22107	89.685	2.79e-21	1.3e-18	-2.15264	67.424	2.19e-16	4.91e-14	1875	sp|Q39769|G3PC_GINBI Glyceraldehyde-3-phosphate dehydrogenase. cytosolic OS=Ginkgo biloba PE=2 SV=1	1e-172	gnl|CDD|177912 PLN02272. PLN02272. glyceraldehyde-3-phosphate dehydrogenase.	0	tr|D7T0U8|D7T0U8_VITVI Putative uncharacterized protein OS=Vitis vinifera GN=VIT_19s0085g00600 PE=3 SV=1	0	ref|XP_002263263.1| PREDICTED: glyceraldehyde-3-phosphate dehydrogenase. cytosolic [Vitis vinifera] emb|CBI24168.3| unnamed protein product [Vitis vinifera]	0	D9IUX3_9POAL/240-397 PF02800.15;Gp_dh_C;	2e-91	G	GO:0051402.neuron apoptotic process;GO:0006096.glycolysis;GO:0005737.cytoplasm;GO:0055114.oxidation-reduction process;GO:0005829.cytosol;GO:0016491.oxidoreductase activity;GO:0006006.glucose metabolic process;GO:0016620.oxidoreductase activity. acting on the aldehyde or oxo group of donors. NAD or NADP as acceptor;GO:0005634.nucleus;GO:0051287.NAD binding;GO:0005488.binding;GO:0006915.apoptotic p…	EC:1.2.1.12	K00134	ko00010. Glycolysis / Gluconeogenesis;ko04066. HIF-1 signaling pathway;ko05010. Alzheimer's disease;
comp103342_c0_seq2	1.06	28.01	48.88	-4.72381	33.0355	9.05e-09	1.61e-06	-5.52711	52.9024	3.51e-13	6.1e-11	1875	-	-	-	-	tr|I1JNB3|I1JNB3_SOYBN Uncharacterized protein OS=Glycine max GN=Gma.36191 PE=4 SV=1	0	ref|XP_003554168.1| PREDICTED: uncharacterized glycosyltransferase AGO61-like [Glycine max]	0	A5BXZ9_VITVI/70-323 PF04577.9;DUF563;	3e-108	S	GO:0016757.transferase activity. transferring glycosyl groups;GO:0016740.transferase activity;	-	-	-
comp113737_c1_seq1	24.35	74.22	104.65	-1.60789	43.455	4.34e-11	1.02e-08	-2.10358	64.1472	1.15e-15	2.44e-13	1882	sp|Q39769|G3PC_GINBI Glyceraldehyde-3-phosphate dehydrogenase. cytosolic OS=Ginkgo biloba PE=2 SV=1	1e-173	gnl|CDD|177912 PLN02272. PLN02272. glyceraldehyde-3-phosphate dehydrogenase.	0	tr|D7T0U8|D7T0U8_VITVI Putative uncharacterized protein OS=Vitis vinifera GN=VIT_19s0085g00600 PE=3 SV=1	0	ref|XP_002263263.1| PREDICTED: glyceraldehyde-3-phosphate dehydrogenase. cytosolic [Vitis vinifera] emb|CBI24168.3| unnamed protein product [Vitis vinifera]	0	D9IUX3_9POAL/240-397 PF02800.15;Gp_dh_C;	2e-91	G	GO:0016620.oxidoreductase activity. acting on the aldehyde or oxo group of donors. NAD or NADP as acceptor;GO:0006006.glucose metabolic process;GO:0006096.glycolysis;GO:0051287.NAD binding;GO:0005737.cytoplasm;GO:0055114.oxidation-reduction process;GO:0005488.binding;GO:0008943.glyceraldehyde-3-phosphate dehydrogenase activity;GO:0016491.oxidoreductase activity;GO:0004365.glyceraldehyde-3-phospha…	EC:1.2.1.12	K00134	ko00010. Glycolysis / Gluconeogenesis;ko04066. HIF-1 signaling pathway;ko05010. Alzheimer's disease;
comp117309_c1_seq1	34.75	119.01	124.94	-1.776	77.5638	1.29e-18	5.34e-16	-1.84615	67.2075	2.44e-16	5.43e-14	1882	sp|P80030|FABI_BRANA Enoyl-[acyl-carrier-protein] reductase [NADH]. chloroplastic OS=Brassica napus PE=1 SV=2	0	gnl|CDD|178331 PLN02730. PLN02730. enoyl-[acyl-carrier-protein] reductase.	0	tr|B9GYV3|B9GYV3_POPTR Predicted protein OS=Populus trichocarpa GN=POPTRDRAFT_555276 PE=4 SV=1	0	ref|XP_002304026.1| predicted protein [Populus trichocarpa] gb|EEE79005.1| predicted protein [Populus trichocarpa]	0	A9NYW1_PICSI/105-376 PF13561.1;adh_short_C2;	5e-159	R	GO:0016020.membrane;GO:0051289.protein homotetramerization;GO:0008152.metabolic process;GO:0055114.oxidation-reduction process;GO:0005488.binding;GO:0004318.enoyl-[acyl-carrier-protein] reductase (NADH) activity;GO:0009536.plastid;GO:0006633.fatty acid biosynthetic process;GO:0005886.plasma membrane;GO:0009507.chloroplast;GO:0008610.lipid biosynthetic process;GO:0016491.oxidoreductase activity;	EC:1.3.1.9 1.3.1.10	K00208	ko00061. Fatty acid biosynthesis;ko00780. Biotin metabolism;
CL2691Contig1	16.64	56.91	284.94	-1.77403	36.3081	1.68e-09	3.3e-07	-4.09793	288.3	1.17e-64	1.19e-61	1908	-	-	-	-	tr|B9HFH2|B9HFH2_POPTR Predicted protein OS=Populus trichocarpa GN=POPTRDRAFT_562611 PE=4 SV=1	2e-91	ref|XP_002310568.1| predicted protein [Populus trichocarpa] gb|EEE91018.1| predicted protein [Populus trichocarpa]	2e-91	B9HFH2_POPTR/209-449 PB046581; Pfam-B_46581;	6e-95	-	-	-	-	-
CL14457Contig1	2.02	173.72	345.75	-6.42626	230.643	4.32e-52	5.7e-49	-7.41923	403.581	9.15e-90	1.39e-86	1916	sp|P49042|VPE_RICCO Vacuolar-processing enzyme OS=Ricinus communis PE=1 SV=1	0	gnl|CDD|145014 pfam01650. Peptidase_C13. Peptidase C13 family. Members of this family are asparaginyl peptidases. The blood fluke parasite Schistosoma mansoni has at least five Clan CA cysteine peptidases in its digestive tract including cathepsins B (2 isoforms). C. F and L. All have been recombinantly expressed as active enzymes. albeit in various stages of activation. In addition. a Clan CD pe…	2e-139	tr|Q9LLQ4|Q9LLQ4_SESIN Asparaginyl endopeptidase OS=Sesamum indicum PE=2 SV=1	0	gb|AAF89679.1| asparaginyl endopeptidase [Sesamum indicum]	0	Q9XG76_TOBAC/60-332 PF01650.13;Peptidase_C13;	8e-151	O	GO:0008234.cysteine-type peptidase activity;GO:0008233.peptidase activity;GO:0016787.hydrolase activity;GO:0006508.proteolysis;GO:0004197.cysteine-type endopeptidase activity;	EC:3.4.22.34	K01369	ko04142. Lysosome;ko04612. Antigen processing and presentation;
CL12443Contig1	7.26	21.01	29.36	-1.53303	10.819	0.00100466	0.0632211	-2.01581	16.2678	5.5e-05	0.00307837	1941	-	-	gnl|CDD|205816 pfam13639. zf-RING_2. Ring finger domain.	3e-15	tr|B9S9D3|B9S9D3_RICCO Ring finger protein. putative OS=Ricinus communis GN=RCOM_0884200 PE=4 SV=1	1e-55	ref|XP_002522602.1| ring finger protein. putative [Ricinus communis] gb|EEF39689.1| ring finger protein. putative [Ricinus communis]	1e-55	C5Y0R9_SORBI/159-205 PF13639.1;zf-RING_2;	4e-20	-	GO:0046872.metal ion binding;GO:0008270.zinc ion binding;	-	-	-
CL1Contig5867	20.39	348.76	567.46	-4.0963	414.704	3.47e-92	6.98e-89	-4.79859	612.032	4.04e-135	8.53e-132	1943	sp|B9X287|C7346_ORYSJ Cytochrome P450 734A6 OS=Oryza sativa subsp. japonica GN=CYP734A6 PE=2 SV=1	2e-119	gnl|CDD|177927 PLN02290. PLN02290. cytokinin trans-hydroxylase.	2e-133	tr|D7U2S9|D7U2S9_VITVI Putative uncharacterized protein OS=Vitis vinifera GN=VIT_07s0005g02490 PE=3 SV=1	0	emb|CBI37045.3| unnamed protein product [Vitis vinifera]	0	B8LL49_PICSI/79-523 PF00067.17;p450;	1e-157	QI	GO:0016020.membrane;GO:0009055.electron carrier activity;GO:0020037.heme binding;GO:0005506.iron ion binding;GO:0055114.oxidation-reduction process;GO:0005773.vacuole;GO:0005774.vacuolar membrane;GO:0016705.oxidoreductase activity. acting on paired donors. with incorporation or reduction of molecular oxygen;GO:0046872.metal ion binding;GO:0050616.secologanin synthase activity;GO:0016021.integral …	-	-	-
comp115420_c0_seq2	0.15	17.74	553.98	-6.8859	21.6919	3.2e-06	0.000372286	-11.8507	657.575	5.03e-145	1.15e-141	1946	sp|P24465|C71A1_PERAE Cytochrome P450 71A1 OS=Persea americana GN=CYP71A1 PE=1 SV=2	6e-119	gnl|CDD|178290 PLN02687. PLN02687. flavonoid 3'-monooxygenase.	1e-138	tr|F6H499|F6H499_VITVI Putative uncharacterized protein OS=Vitis vinifera GN=VIT_07s0031g01390 PE=3 SV=1	3e-180	ref|XP_002280620.1| PREDICTED: cytochrome P450 71A1 [Vitis vinifera]	2e-180	B9HFV7_POPTR/28-485 PF00067.17;p450;	5e-171	Q	GO:0016020.membrane;GO:0009055.electron carrier activity;GO:0009835.fruit ripening;GO:0005792.microsome;GO:0005783.endoplasmic reticulum;GO:0020037.heme binding;GO:0005506.iron ion binding;GO:0055114.oxidation-reduction process;GO:0016705.oxidoreductase activity. acting on paired donors. with incorporation or reduction of molecular oxygen;GO:0046872.metal ion binding;GO:0016021.integral to membra…	-	K00517	ko00363. Bisphenol degradation;ko00624. Polycyclic aromatic hydrocarbon degradation;ko00627. Aminobenzoate degradation;ko00903. Limonene and pinene degradation;ko00945. Stilbenoid. diarylheptanoid and gingerol biosynthesis;
comp98773_c0_seq2	9.82	42.86	41.53	-2.12584	31.8742	1.64e-08	2.85e-06	-2.08036	24.3382	8.08e-07	6.26e-05	1948	sp|P92980|APR3_ARATH 5'-adenylylsulfate reductase 3. chloroplastic OS=Arabidopsis thaliana GN=APR3 PE=2 SV=2	0	gnl|CDD|177944 PLN02309. PLN02309. 5'-adenylylsulfate reductase.	0	tr|Q6V3B0|Q6V3B0_POPCN Adenosine 5' phosphosulfate reductase OS=Populus canescens PE=2 SV=1	0	gb|AAQ57202.1| adenosine 5' phosphosulfate reductase [Populus tremula x Populus alba]	0	Q6V3B0_POPCN/112-293 PF01507.14;PAPS_reduct;	4e-113	E	GO:0008152.metabolic process;GO:0004604.phosphoadenylyl-sulfate reductase (thioredoxin) activity;GO:0003824.catalytic activity;GO:0005737.cytoplasm;GO:0055114.oxidation-reduction process;GO:0045454.cell redox homeostasis;GO:0016671.oxidoreductase activity. acting on a sulfur group of donors. disulfide as acceptor;GO:0033741.adenylyl-sulfate reductase (glutathione) activity;GO:0019344.cysteine bio…	EC:1.8.4.9	K05907	-
comp112291_c0_seq1	2.78	25.93	51.26	-3.22147	25.546	4.32e-07	5.86e-05	-4.20468	50.8554	9.94e-13	1.63e-10	1949	-	-	gnl|CDD|187687 cd09629. DOMON_CIL1_like. DOMON-like domain of Brassica carinata CIL1 and similar proteins. Brassica carinata CIL1 has been described as involved in suppression of axillary meristem development. It contains a single DOMON domain. the function of which is unclear. Members in this diverse family of plant proteins may have a cytochrome b561 domain C-terminal to the DOMON domain. some …	2e-61	tr|A5AXB7|A5AXB7_VITVI Putative uncharacterized protein OS=Vitis vinifera GN=VITISV_020872 PE=4 SV=1	1e-142	emb|CAN65006.1| hypothetical protein VITISV_020872 [Vitis vinifera]	9e-143	E0CNP1_VITVI/140-268 PF03188.11;Cytochrom_B561;	7e-73	T	GO:0016021.integral to membrane;GO:0004497.monooxygenase activity;	-	-	-
comp88980_c0_seq1	2.44	26.11	16.19	-3.41965	26.6482	2.44e-07	3.52e-05	-2.73015	11.1932	0.000820971	0.033839	1961	-	-	-	-	tr|F6GVP0|F6GVP0_VITVI Putative uncharacterized protein OS=Vitis vinifera GN=VIT_01s0137g00430 PE=4 SV=1	0	ref|XP_002285424.1| PREDICTED: uncharacterized protein LOC100244027 [Vitis vinifera]	0	B9HLD8_POPTR/20-333 PF00150.13;Cellulase;	3e-174	-	GO:0043169.cation binding;GO:0004553.hydrolase activity. hydrolyzing O-glycosyl compounds;GO:0016787.hydrolase activity;GO:0005975.carbohydrate metabolic process;GO:0003824.catalytic activity;	-	-	-
CL76Contig6	10.8	79.03	69.6	-2.87137	76.0099	2.82e-18	1.15e-15	-2.68806	52.7193	3.85e-13	6.68e-11	1965	-	-	-	-	tr|O22805|O22805_ARATH Putative uncharacterized protein At2g33550 OS=Arabidopsis thaliana GN=At2g33550 PE=2 SV=1	2e-65	gb|AAB80672.1| hypothetical protein [Arabidopsis thaliana] gb|AEK67478.1| trihelix [Arabidopsis thaliana]	2e-65	B9GZ24_POPTR/41-142 PF13837.1;Myb_DNA-bind_4;	4e-47	-	GO:0003677.DNA binding;GO:0006355.regulation of transcription. DNA-dependent;	-	-	-
CL2275Contig1	2.52	24.27	124.75	-3.26768	23.9933	9.67e-07	0.000123271	-5.62947	138.788	4.9e-32	2.41e-29	1969	sp|Q9ZQG4|U73B5_ARATH UDP-glycosyltransferase 73B5 OS=Arabidopsis thaliana GN=UGT73B5 PE=2 SV=1	6e-152	gnl|CDD|178584 PLN03007. PLN03007. UDP-glucosyltransferase family protein.	0	tr|B9HS37|B9HS37_POPTR Predicted protein OS=Populus trichocarpa GN=POPTRDRAFT_804280 PE=3 SV=1	2e-169	ref|XP_002313133.1| predicted protein [Populus trichocarpa] gb|EEE87088.1| predicted protein [Populus trichocarpa]	2e-169	C1JIE1_9SOLA/6-429 PF00201.13;UDPGT;	9e-152	-	GO:0033837.anthocyanin 3'-O-beta-glucosyltransferase activity;GO:0047213.anthocyanidin 3-O-glucosyltransferase activity;GO:0016757.transferase activity. transferring glycosyl groups;GO:0008152.metabolic process;GO:0016758.transferase activity. transferring hexosyl groups;GO:0016740.transferase activity;	-	-	-
CL1Contig5548	23.48	48.24	41.91	-1.0388	17.74	2.53e-05	0.00240602	-0.835862	8.27222	0.00402563	0.130008	1974	-	-	gnl|CDD|197689 smart00380. AP2. DNA-binding domain in plant proteins such as APETALA2 and EREBPs.	2e-19	tr|F6HEX1|F6HEX1_VITVI Putative uncharacterized protein OS=Vitis vinifera GN=VIT_01s0011g03470 PE=4 SV=1	1e-27	-	-	D6MK71_9ASPA/39-90 PF00847.15;AP2;	5e-17	-	GO:0003677.DNA binding;GO:0006355.regulation of transcription. DNA-dependent;GO:0006351.transcription. DNA-dependent;GO:0003700.sequence-specific DNA binding transcription factor activity;	-	K09286	-
comp115661_c1_seq2	0.08	11.98	724.89	-7.22641	13.9971	0.000183091	0.0142241	-13.1455	861.36	2.47e-189	9.21e-186	1975	sp|Q9SBQ9|F3PH_PETHY Flavonoid 3'-monooxygenase OS=Petunia hybrida GN=CYP75B2 PE=2 SV=1	7e-103	gnl|CDD|178290 PLN02687. PLN02687. flavonoid 3'-monooxygenase.	2e-131	tr|F6H499|F6H499_VITVI Putative uncharacterized protein OS=Vitis vinifera GN=VIT_07s0031g01390 PE=3 SV=1	0	ref|XP_002280620.1| PREDICTED: cytochrome P450 71A1 [Vitis vinifera]	0	B9HFV7_POPTR/28-485 PF00067.17;p450;	3e-174	Q	GO:0016020.membrane;GO:0009055.electron carrier activity;GO:0005783.endoplasmic reticulum;GO:0020037.heme binding;GO:0009813.flavonoid biosynthetic process;GO:0005506.iron ion binding;GO:0055114.oxidation-reduction process;GO:0033772.flavonoid 3'.5'-hydroxylase activity;GO:0016705.oxidoreductase activity. acting on paired donors. with incorporation or reduction of molecular oxygen;GO:0046872.meta…	-	K00517	ko00363. Bisphenol degradation;ko00624. Polycyclic aromatic hydrocarbon degradation;ko00627. Aminobenzoate degradation;ko00903. Limonene and pinene degradation;ko00945. Stilbenoid. diarylheptanoid and gingerol biosynthesis;
comp112163_c1_seq11	31.58	99.75	76.83	-1.65931	60.6968	6.66e-15	2.23e-12	-1.28266	26.8678	2.18e-07	1.85e-05	1988	sp|Q8L799|MIOX1_ARATH Inositol oxygenase 1 OS=Arabidopsis thaliana GN=MIOX1 PE=2 SV=1	2e-124	gnl|CDD|191210 pfam05153. DUF706. Family of unknown function (DUF706). Family of uncharacterized eukaryotic function. Some members have a described putative function. but a common theme is not evident.	8e-95	tr|B9HJQ0|B9HJQ0_POPTR Predicted protein (Fragment) OS=Populus trichocarpa GN=POPTRDRAFT_418574 PE=4 SV=1	3e-124	ref|XP_002311571.1| predicted protein [Populus trichocarpa] gb|EEE88938.1| predicted protein [Populus trichocarpa]	2e-124	B9HJQ0_POPTR/28-283 PF05153.10;DUF706;	4e-116	R	GO:0019310.inositol catabolic process;GO:0005506.iron ion binding;GO:0055114.oxidation-reduction process;GO:0005737.cytoplasm;GO:0050113.inositol oxygenase activity;	EC:1.13.99.1	K00469	ko00053. Ascorbate and aldarate metabolism;ko00562. Inositol phosphate metabolism;
CL14615Contig1	0.6	25.33	57.3	-5.39974	30.7398	2.95e-08	4.9e-06	-6.57743	64.2978	1.07e-15	2.27e-13	1992	-	-	-	-	-	-	-	-	B9IQ06_POPTR/404-469 PB051810; Pfam-B_51810;	1e-20	-	-	-	-	-
CL15180Contig1	37.99	96.88	395.14	-1.35058	47.9941	4.28e-12	1.1e-09	-3.37867	361.347	1.43e-80	1.99e-77	2007	sp|Q56WD9|THIK2_ARATH 3-ketoacyl-CoA thiolase 2. peroxisomal OS=Arabidopsis thaliana GN=PED1 PE=1 SV=2	0	gnl|CDD|177925 PLN02287. PLN02287. 3-ketoacyl-CoA thiolase.	0	tr|D7TS82|D7TS82_VITVI Putative uncharacterized protein OS=Vitis vinifera GN=VIT_05s0051g00720 PE=3 SV=1	0	ref|XP_002285653.1| PREDICTED: 3-ketoacyl-CoA thiolase 2. peroxisomal isoform 1 [Vitis vinifera] emb|CBI33354.3| unnamed protein product [Vitis vinifera]	0	Q42918_MANIN/49-307 PF00108.18;Thiolase_N;	8e-146	I	GO:0003988.acetyl-CoA C-acyltransferase activity;GO:0008152.metabolic process;GO:0016747.transferase activity. transferring acyl groups other than amino-acyl groups;GO:0016740.transferase activity;GO:0003824.catalytic activity;	EC:2.3.1.16	K07513	ko00071. Fatty acid metabolism;ko00280. Valine. leucine and isoleucine degradation;ko00362. Benzoate degradation;ko00592. alpha-Linolenic acid metabolism;ko01040. Biosynthesis of unsaturated fatty acids;ko03320. PPAR signaling pathway;ko04146. Peroxisome;
CL12512Contig1	0.04	8.83	16.74	-7.78627	9.80562	0.00173979	0.0998299	-8.70908	17.7105	2.57e-05	0.00153366	2015	sp|Q9LYT3|TT12_ARATH Protein TRANSPARENT TESTA 12 OS=Arabidopsis thaliana GN=TT12 PE=2 SV=1	4e-113	-	-	tr|C5YH20|C5YH20_SORBI Putative uncharacterized protein Sb07g024790 OS=Sorghum bicolor GN=Sb07g024790 PE=4 SV=1	0	ref|XP_002444617.1| hypothetical protein SORBIDRAFT_07g024790 [Sorghum bicolor] gb|EES14112.1| hypothetical protein SORBIDRAFT_07g024790 [Sorghum bicolor]	0	Q6ZJI2_ORYSJ/77-237 PF01554.13;MatE;	2e-72	R	GO:0016020.membrane;GO:0055085.transmembrane transport;GO:0015238.drug transmembrane transporter activity;GO:0015297.antiporter activity;GO:0006855.drug transmembrane transport;	-	K03327	-
CL1Contig274	0.71	33.82	240.43	-5.57391	42.0666	8.82e-11	1.98e-08	-8.40358	282.195	2.5e-63	2.44e-60	2016	sp|O22822|U74F2_ARATH UDP-glycosyltransferase 74F2 OS=Arabidopsis thaliana GN=UGT74F2 PE=1 SV=1	2e-157	gnl|CDD|177830 PLN02173. PLN02173. UDP-glucosyl transferase family protein.	1e-174	tr|A5BTJ4|A5BTJ4_VITVI Putative uncharacterized protein OS=Vitis vinifera GN=VIT_05s0094g00990 PE=3 SV=1	0	ref|XP_002275170.1| PREDICTED: UDP-glycosyltransferase 74F2 [Vitis vinifera] emb|CAN68287.1| hypothetical protein VITISV_017016 [Vitis vinifera]	0	A5BTJ4_VITVI/12-431 PF00201.13;UDPGT;	2e-173	-	GO:0047215.indole-3-acetate beta-glucosyltransferase activity;GO:0016757.transferase activity. transferring glycosyl groups;GO:0008152.metabolic process;GO:0016758.transferase activity. transferring hexosyl groups;GO:0016740.transferase activity;	EC:2.4.1.-	K13691	-
CL1Contig1199	0.71	9.07	38.03	-3.67521	8.35174	0.00385318	0.193068	-5.74318	41.039	1.49e-10	1.88e-08	2017	sp|Q9SCP6|U73D1_ARATH UDP-glycosyltransferase 73D1 OS=Arabidopsis thaliana GN=UGT73D1 PE=3 SV=1	1e-163	gnl|CDD|178149 PLN02534. PLN02534. UDP-glycosyltransferase.	0	tr|A5BL00|A5BL00_VITVI Putative uncharacterized protein OS=Vitis vinifera GN=VIT_08s0007g04570 PE=3 SV=1	0	ref|XP_002265257.1| PREDICTED: UDP-glycosyltransferase 73D1 [Vitis vinifera] emb|CAN65772.1| hypothetical protein VITISV_030408 [Vitis vinifera]	0	D7LJ74_ARALL/11-449 PF00201.13;UDPGT;	6e-144	-	GO:0047213.anthocyanidin 3-O-glucosyltransferase activity;GO:0016757.transferase activity. transferring glycosyl groups;GO:0008152.metabolic process;GO:0016758.transferase activity. transferring hexosyl groups;GO:0016740.transferase activity;	EC:2.4.1.-	K13496	-
CL9658Contig1	0.15	18.22	56.97	-6.92442	22.3518	2.27e-06	0.000272955	-8.5691	65.2865	6.48e-16	1.39e-13	2017	sp|Q3E9A4|GLYT5_ARATH Probable glycosyltransferase At5g20260 OS=Arabidopsis thaliana GN=At5g20260 PE=3 SV=3	0	gnl|CDD|202510 pfam03016. Exostosin. Exostosin family. The EXT family is a family of tumour suppressor genes. Mutations of EXT1 on 8q24.1. EXT2 on 11p11-13. and EXT3 on 19p have been associated with the autosomal dominant disorder known as hereditary multiple exostoses (HME). This is the most common known skeletal dysplasia. The chromosomal locations of other EXT genes suggest association with ot…	4e-63	tr|B9T126|B9T126_RICCO Catalytic. putative OS=Ricinus communis GN=RCOM_0271840 PE=4 SV=1	0	ref|XP_002531945.1| catalytic. putative [Ricinus communis] gb|EEF30427.1| catalytic. putative [Ricinus communis]	0	B9T126_RICCO/112-403 PF03016.10;Exostosin;	9e-150	-	GO:0016020.membrane;GO:0016757.transferase activity. transferring glycosyl groups;GO:0016021.integral to membrane;GO:0050508.glucuronosyl-N-acetylglucosaminyl-proteoglycan 4-alpha-N-acetylglucosaminyltransferase activity;GO:0016740.transferase activity;	-	-	-
CL640Contig1	3.53	17.07	23.2	-2.27372	12.482	0.000410901	0.0292316	-2.71638	16.651	4.49e-05	0.0025588	2026	-	-	-	-	-	-	emb|CBI25670.3| unnamed protein product [Vitis vinifera]	1e-32	B9SYM8_RICCO/408-633 PF07897.6;DUF1675;	8e-31	-	-	-	-	-
CL12565Contig1	0.04	9.44	15.32	-7.88264	10.6388	0.00110742	0.0687612	-8.5812	16.0238	6.26e-05	0.00346293	2032	-	-	gnl|CDD|206412 pfam14244. UBN2_3. gag-polypeptide of LTR copia-type. This family is found in Plants and fungi. and contains LTR-polyproteins. or retrotransposons of the copia-type.	5e-39	tr|A5BPL3|A5BPL3_VITVI Putative uncharacterized protein OS=Vitis vinifera GN=VITISV_028741 PE=4 SV=1	3e-73	-	-	A5BPL3_VITVI/26-174 PF14244.1;UBN2_3;	5e-40	-	GO:0015074.DNA integration;GO:0003677.DNA binding;GO:0008270.zinc ion binding;GO:0003676.nucleic acid binding;	-	-	-
CL1Contig1154	43.89	123.63	388.04	-1.49406	68.1577	1.51e-16	5.56e-14	-3.14424	338.657	1.25e-75	1.64e-72	2033	sp|Q9ZPS3|DCE4_ARATH Glutamate decarboxylase 4 OS=Arabidopsis thaliana GN=GAD4 PE=2 SV=1	0	gnl|CDD|130848 TIGR01788. Glu-decarb-GAD. glutamate decarboxylase. This model represents the pyridoxal phosphate-dependent glutamate (alpha) decarboxylase found in bacteria (low and hi-GC gram positive. proteobacteria and cyanobacteria). plants. fungi and at least one archaon (Methanosarcina). The product of the enzyme is gamma-aminobutyrate (GABA).	0	tr|B9I4W8|B9I4W8_POPTR Predicted protein OS=Populus trichocarpa GN=POPTRDRAFT_569405 PE=3 SV=1	0	ref|XP_002318327.1| predicted protein [Populus trichocarpa] gb|EEE96547.1| predicted protein [Populus trichocarpa]	0	B9I4W8_POPTR/33-381 PF00282.14;Pyridoxal_deC;	0	E	GO:0004351.glutamate decarboxylase activity;GO:0003824.catalytic activity;GO:0006536.glutamate metabolic process;GO:0016831.carboxy-lyase activity;GO:0019752.carboxylic acid metabolic process;GO:0016829.lyase activity;GO:0005516.calmodulin binding;GO:0030170.pyridoxal phosphate binding;	EC:4.1.1.15	K01580	ko00250. Alanine. aspartate and glutamate metabolism;ko00410. beta-Alanine metabolism;ko00430. Taurine and hypotaurine metabolism;ko00650. Butanoate metabolism;ko04727. GABAergic synapse;ko04940. Type I diabetes mellitus;
CL12654Contig1	11.98	33.14	133.87	-1.46795	17.0305	3.68e-05	0.00334885	-3.48213	123.479	1.1e-28	4.68e-26	2057	sp|Q43062|PME_PRUPE Pectinesterase/pectinesterase inhibitor PPE8B OS=Prunus persica PE=2 SV=1	0	gnl|CDD|177852 PLN02201. PLN02201. probable pectinesterase/pectinesterase inhibitor.	0	tr|I1L1X0|I1L1X0_SOYBN Uncharacterized protein OS=Glycine max GN=Gma.41383 PE=4 SV=1	0	ref|XP_003534983.1| PREDICTED: pectinesterase/pectinesterase inhibitor PPE8B-like [Glycine max]	0	A0ZNK2_PYRCO/196-493 PF01095.14;Pectinesterase;	2e-159	-	GO:0009835.fruit ripening;GO:0045330.aspartyl esterase activity;GO:0030599.pectinesterase activity;GO:0007047.cellular cell wall organization;GO:0005618.cell wall;GO:0016787.hydrolase activity;GO:0004857.enzyme inhibitor activity;GO:0043086.negative regulation of catalytic activity;GO:0005576.extracellular region;GO:0042545.cell wall modification;	EC:3.1.1.11	K01051	ko00040. Pentose and glucuronate interconversions;ko00500. Starch and sucrose metabolism;
CL1Contig6557	5.87	16.44	55.31	-1.48578	7.93262	0.00485516	0.232338	-3.23611	47.691	4.99e-12	7.52e-10	2063	sp|Q96303|PHT14_ARATH Inorganic phosphate transporter 1-4 OS=Arabidopsis thaliana GN=PHT1-4 PE=1 SV=1	0	gnl|CDD|129965 TIGR00887. 2A0109. phosphate:H+ symporter. This model represents the phosphate uptake symporter subfamily of the major facilitator superfamily (pfam00083).	0	tr|O22055|O22055_CATRO Phosphate transporter OS=Catharanthus roseus GN=PIT1 PE=2 SV=1	0	dbj|BAA20522.1| phosphate transporter [Catharanthus roseus]	0	Q9LLS5_TOBAC/23-518 PF00083.19;Sugar_tr;	0	P	GO:0055085.transmembrane transport;GO:0006817.phosphate ion transport;GO:0005315.inorganic phosphate transmembrane transporter activity;GO:0016021.integral to membrane;GO:0022857.transmembrane transporter activity;	-	K08176	-
CL361Contig1	6.47	17.04	27.72	-1.39709	7.749	0.00537424	0.253094	-2.09909	15.9335	6.56e-05	0.00361557	2091	sp|Q9C5U2|AHK2_ARATH Histidine kinase 2 OS=Arabidopsis thaliana GN=AHK2 PE=1 SV=1	4e-120	-	-	tr|F6HHM7|F6HHM7_VITVI Putative uncharacterized protein OS=Vitis vinifera GN=VIT_12s0057g00690 PE=4 SV=1	4e-144	emb|CBI28424.3| unnamed protein product [Vitis vinifera]	8e-145	B8QJH1_BETPN/378-577 PF03924.8;CHASE;	2e-81	-	GO:0018106.peptidyl-histidine phosphorylation;GO:0016020.membrane;GO:0016310.phosphorylation;GO:0007165.signal transduction;GO:0005524.ATP binding;GO:0004872.receptor activity;GO:0016301.kinase activity;GO:0006355.regulation of transcription. DNA-dependent;GO:0004673.protein histidine kinase activity;GO:0000155.two-component sensor activity;GO:0000160.two-component signal transduction system (pho…	EC:2.7.13.3	K14489	ko04075. Plant hormone signal transduction;
CL15303Contig1	4.96	21.81	41.67	-2.13658	15.5248	8.14e-05	0.00683778	-3.0706	34.2365	4.88e-09	5.2e-07	2138	sp|Q2V6K1|UGT_FRAAN Putative UDP-glucose glucosyltransferase OS=Fragaria ananassa GN=GT5 PE=2 SV=1	1e-131	gnl|CDD|178170 PLN02555. PLN02555. limonoid glucosyltransferase.	5e-175	tr|F6H660|F6H660_VITVI Putative uncharacterized protein OS=Vitis vinifera GN=VIT_03s0091g00040 PE=3 SV=1	4e-141	ref|XP_002274256.1| PREDICTED: cinnamate beta-D-glucosyltransferase-like [Vitis vinifera]	3e-141	B8LKR3_PICSI/14-448 PF00201.13;UDPGT;	2e-102	-	GO:0050645.limonoid glucosyltransferase activity;GO:0050412.cinnamate beta-D-glucosyltransferase activity;GO:0016757.transferase activity. transferring glycosyl groups;GO:0008152.metabolic process;GO:0016758.transferase activity. transferring hexosyl groups;GO:0016740.transferase activity;GO:0009636.response to toxin;	-	-	-
CL1Contig6192	22.49	73.09	64.07	-1.70039	45.1655	1.81e-11	4.41e-09	-1.51037	27.0196	2.01e-07	1.72e-05	2150	sp|Q96PM5|ZN363_HUMAN RING finger and CHY zinc finger domain-containing protein 1 OS=Homo sapiens GN=RCHY1 PE=1 SV=1	6e-70	gnl|CDD|203259 pfam05495. zf-CHY. CHY zinc finger. This family of domains are likely to bind to zinc ions. They contain many conserved cysteine and histidine residues. We have named this domain after the N-terminal motif CXHY. This domain can be found in isolation in some proteins. but is also often associated with pfam00097. One of the proteins in this family is a mitochondrial intermembrane spa…	2e-27	tr|A5C608|A5C608_VITVI Putative uncharacterized protein OS=Vitis vinifera GN=VIT_04s0008g04480 PE=4 SV=1	2e-167	ref|XP_002284652.1| PREDICTED: RING finger and CHY zinc finger domain-containing protein 1 [Vitis vinifera] emb|CAN68688.1| hypothetical protein VITISV_029477 [Vitis vinifera]	1e-167	A9PE71_POPTR/55-138 PF05495.7;zf-CHY;	3e-50	R	GO:0009055.electron carrier activity;GO:0046872.metal ion binding;GO:0008270.zinc ion binding;	EC:6.3.2.19	K10144	ko04115. p53 signaling pathway;ko04120. Ubiquitin mediated proteolysis;ko05162. Measles;
CL1Contig825	6.43	60.36	29.12	-3.2307	62.1344	3.21e-15	1.09e-12	-2.17912	17.4483	2.95e-05	0.00174928	2171	-	-	-	-	-	-	-	-	-	-	-	-	-	-	-
CL14145Contig1	16.28	39.01	52.73	-1.26074	17.3314	3.14e-05	0.00291092	-1.69552	25.1564	5.29e-07	4.21e-05	2178	sp|Q9FYC2|PAO_ARATH Pheophorbide a oxygenase. chloroplastic OS=Arabidopsis thaliana GN=PAO PE=1 SV=1	0	gnl|CDD|178133 PLN02518. PLN02518. pheophorbide a oxygenase.	0	tr|D7SN98|D7SN98_VITVI Putative uncharacterized protein OS=Vitis vinifera GN=VIT_06s0061g00790 PE=4 SV=1	0	ref|XP_002274210.1| PREDICTED: pheophorbide a oxygenase. chloroplastic [Vitis vinifera] emb|CBI17127.3| unnamed protein product [Vitis vinifera]	0	C6L809_CUCSA/81-183 PF08417.7;PaO;	8e-61	-	GO:0051537.2 iron. 2 sulfur cluster binding;GO:0010277.chlorophyllide a oxygenase [overall] activity;GO:0055114.oxidation-reduction process;GO:0051536.iron-sulfur cluster binding;GO:0046872.metal ion binding;GO:0009536.plastid;GO:0009507.chloroplast;GO:0016491.oxidoreductase activity;	EC:1.14.12.20	K13071	ko00860. Porphyrin and chlorophyll metabolism;
comp104223_c0_seq2	12.48	46.88	101.88	-1.90935	31.7828	1.72e-08	2.98e-06	-3.02918	85.3788	2.46e-20	6.95e-18	2180	sp|Q9FNF2|SSY1_ARATH Soluble starch synthase. chloroplastic/amyloplastic OS=Arabidopsis thaliana GN=At5g24300 PE=2 SV=1	0	gnl|CDD|99965 cd03791. GT1_Glycogen_synthase_DULL1_like. This family is most closely related to the GT1 family of glycosyltransferases. Glycogen synthase catalyzes the formation and elongation of the alpha-1.4-glucose backbone using ADP-glucose. the second and key step of glycogen biosynthesis. This family includes starch synthases of plants. such as DULL1 in Zea mays and glycogen synthases of va…	0	tr|B9IDQ2|B9IDQ2_POPTR Predicted protein OS=Populus trichocarpa GN=POPTRDRAFT_1100713 PE=3 SV=1	0	ref|XP_002321996.1| predicted protein [Populus trichocarpa] gb|EEF06123.1| predicted protein [Populus trichocarpa]	0	B9IDQ2_POPTR/140-399 PF08323.6;Glyco_transf_5;	3e-158	-	GO:0009501.amyloplast;GO:0019252.starch biosynthetic process;GO:0005978.glycogen biosynthetic process;GO:0016757.transferase activity. transferring glycosyl groups;GO:0009058.biosynthetic process;GO:0009011.starch synthase activity;GO:0009536.plastid;GO:0016740.transferase activity;GO:0009250.glucan biosynthetic process;GO:0009507.chloroplast;	EC:2.4.1.21	K00703	ko00500. Starch and sucrose metabolism;
CL1Contig1280	8.64	20.12	35.42	-1.21953	8.10585	0.00441225	0.215581	-2.03546	20.1024	7.34e-06	0.000486724	2192	sp|Q8L736|SKI11_ARATH F-box/kelch-repeat protein SKIP11 OS=Arabidopsis thaliana GN=SKIP11 PE=1 SV=2	2e-170	-	-	tr|F6GT94|F6GT94_VITVI Putative uncharacterized protein OS=Vitis vinifera GN=VIT_17s0000g05920 PE=4 SV=1	0	ref|XP_002274899.1| PREDICTED: F-box/kelch-repeat protein SKIP11-like [Vitis vinifera]	0	D7SID7_VITVI/272-318 PF01344.20;Kelch_1;	1e-14	-	-	-	-	-
comp105826_c0_seq3	100.41	237.57	949.4	-1.24245	109.723	1.13e-25	6.73e-23	-3.24111	847.657	2.35e-186	7.88e-183	2195	sp|P43297|RD21A_ARATH Cysteine proteinase RD21a OS=Arabidopsis thaliana GN=RD21A PE=1 SV=1	0	gnl|CDD|201011 pfam00112. Peptidase_C1. Papain family cysteine protease.	1e-125	tr|F6GZY7|F6GZY7_VITVI Putative uncharacterized protein OS=Vitis vinifera GN=VIT_18s0001g09990 PE=3 SV=1	0	ref|XP_002284973.1| PREDICTED: cysteine proteinase RD21a-like [Vitis vinifera]	0	A5B6Y2_VITVI/140-356 PF00112.18;Peptidase_C1;	2e-134	OT	GO:0016787.hydrolase activity;GO:0008234.cysteine-type peptidase activity;GO:0008233.peptidase activity;GO:0006508.proteolysis;GO:0004197.cysteine-type endopeptidase activity;GO:0006950.response to stress;	-	K01376	-
CL4413Contig1	58.32	118.6	116.58	-1.02404	44.4332	2.63e-11	6.25e-09	-0.999258	30.3731	3.56e-08	3.39e-06	2204	sp|Q9FLW9|PKP2_ARATH Plastidial pyruvate kinase 2 OS=Arabidopsis thaliana GN=PKP2 PE=1 SV=1	0	gnl|CDD|178230 PLN02623. PLN02623. pyruvate kinase.	0	tr|B9RIP4|B9RIP4_RICCO Pyruvate kinase OS=Ricinus communis GN=RCOM_1581420 PE=3 SV=1	0	ref|XP_002513613.1| pyruvate kinase. putative [Ricinus communis] gb|EEF49016.1| pyruvate kinase. putative [Ricinus communis]	0	C5XFC4_SORBI/110-450 PF00224.16;PK;	0	G	GO:0000287.magnesium ion binding;GO:0016310.phosphorylation;GO:0005524.ATP binding;GO:0004743.pyruvate kinase activity;GO:0016301.kinase activity;GO:0006096.glycolysis;GO:0003824.catalytic activity;GO:0030955.potassium ion binding;GO:0046872.metal ion binding;GO:0000166.nucleotide binding;GO:0009536.plastid;GO:0016740.transferase activity;GO:0009507.chloroplast;	EC:2.7.1.40	K00873	ko00010. Glycolysis / Gluconeogenesis;ko00230. Purine metabolism;ko00620. Pyruvate metabolism;ko00710. Carbon fixation in photosynthetic organisms;ko04930. Type II diabetes mellitus;ko05203. Viral carcinogenesis;
CL14302Contig1	2.34	19.31	41.37	-3.04477	17.8885	2.34e-05	0.00224327	-4.144	40.4094	2.06e-10	2.55e-08	2206	sp|Q940G6|GID1C_ARATH Gibberellin receptor GID1C OS=Arabidopsis thaliana GN=GID1C PE=1 SV=1	0	gnl|CDD|203783 pfam07859. Abhydrolase_3. alpha/beta hydrolase fold. This catalytic domain is found in a very wide range of enzymes.	1e-65	tr|A5BRG2|A5BRG2_VITVI Putative uncharacterized protein OS=Vitis vinifera GN=VITISV_000065 PE=4 SV=1	0	emb|CAN65915.1| hypothetical protein VITISV_000065 [Vitis vinifera]	0	B9REZ1_RICCO/108-322 PF07859.8;Abhydrolase_3;	1e-124	V	GO:0016787.hydrolase activity;GO:0008152.metabolic process;GO:0004872.receptor activity;	EC:3.-.-.-	K14493	ko04075. Plant hormone signal transduction;
comp115880_c0_seq3	0.46	7.38	24.54	-4.00392	6.73249	0.00946725	0.399024	-5.73736	25.7487	3.89e-07	3.16e-05	2210	-	-	gnl|CDD|211385 cd11299. O-FucT_plant. GDP-fucose protein O-fucosyltransferase. plant specific subfamily. Some members of this plant-specific family of O-fucosyltransferases have been annotated as auxin-independent growth promotors. The function of the protein seems unclear. O-fucosyltransferase-like proteins are GDP-fucose dependent enzymes with similarities to the family 1 glycosyltransferases (…	5e-151	tr|F6HKX9|F6HKX9_VITVI Putative uncharacterized protein OS=Vitis vinifera GN=VIT_08s0007g01650 PE=4 SV=1	0	ref|XP_002277149.2| PREDICTED: DUF246 domain-containing protein At1g04910 [Vitis vinifera]	0	D7THC9_VITVI/109-436 PF10250.4;O-FucT;	0	-	-	-	-	-
CL1Contig6631	35.11	89.01	385.93	-1.34209	43.7161	3.8e-11	8.95e-09	-3.45839	357.916	8e-80	1.09e-76	2258	-	-	gnl|CDD|146693 pfam04185. Phosphoesterase. Phosphoesterase family. This family includes both bacterial phospholipase C enzymes EC:3.1.4.3. but also eukaryotic acid phosphatases EC:3.1.3.2.	3e-108	tr|F6GUS4|F6GUS4_VITVI Putative uncharacterized protein OS=Vitis vinifera GN=VIT_06s0004g06510 PE=4 SV=1	0	ref|XP_002278413.1| PREDICTED: phospholipase C 3-like [Vitis vinifera]	0	B9GII8_POPTR/40-399 PF04185.9;Phosphoesterase;	0	-	GO:0016787.hydrolase activity;GO:0016788.hydrolase activity. acting on ester bonds;	EC:3.1.4.3	K01114	ko00562. Inositol phosphate metabolism;ko00564. Glycerophospholipid metabolism;ko00565. Ether lipid metabolism;
CL611Contig1	13.67	107.66	212.83	-2.9774	106.772	4.99e-25	2.82e-22	-3.96062	211.478	6.54e-48	4.83e-45	2263	sp|P31752|ASNS_ASPOF Asparagine synthetase [glutamine-hydrolyzing] OS=Asparagus officinalis PE=2 SV=2	0	gnl|CDD|178164 PLN02549. PLN02549. asparagine synthase (glutamine-hydrolyzing).	0	tr|B3TLZ2|B3TLZ2_ELAGV Asparagine synthetase OS=Elaeis guineensis var. tenera PE=2 SV=1	0	gb|ACF06573.1| asparagine synthetase [Elaeis guineensis]	0	D7LNC0_ARALL/209-450 PF00733.16;Asn_synthase;	3e-137	E	GO:0006541.glutamine metabolic process;GO:0008652.cellular amino acid biosynthetic process;GO:0005524.ATP binding;GO:0000166.nucleotide binding;GO:0006529.asparagine biosynthetic process;GO:0016874.ligase activity;GO:0004066.asparagine synthase (glutamine-hydrolyzing) activity;	EC:6.3.5.4	K01953	ko00250. Alanine. aspartate and glutamate metabolism;ko00910. Nitrogen metabolism;
CL1Contig1475	46.17	106.07	66.86	-1.19999	46.665	8.42e-12	2.11e-09	-0.534188	7.81601	0.00517855	0.160506	2270	sp|Q43468|STIP_SOYBN Heat shock protein STI OS=Glycine max GN=STI PE=2 SV=1	8e-172	gnl|CDD|29151 cd00189. TPR. Tetratricopeptide repeat domain; typically contains 34 amino acids [WLF]-X(2)-[LIM]-[GAS]-X(2)-[YLF]-X(8)-[ASE]-X(3)-[FYL]-X(2)-[ASL]-X(4)-[PKE] is the consensus sequence; found in a variety of organisms including bacteria. cyanobacteria. yeast. fungi. plants. and humans in various subcellular locations; involved in a variety of functions including protein-protein inte…	2e-21	tr|A9PGM9|A9PGM9_POPTR Predicted protein OS=Populus trichocarpa GN=POPTRDRAFT_837084 PE=2 SV=1	0	ref|XP_002329902.1| predicted protein [Populus trichocarpa] gb|ABK95532.1| unknown [Populus trichocarpa] gb|EEF08270.1| predicted protein [Populus trichocarpa]	0	Q9LNB6_ARATH/274-352 PF13424.1;TPR_12;	6e-38	O	GO:0005575.cellular_component;GO:0005634.nucleus;GO:0006986.response to unfolded protein;GO:0006950.response to stress;GO:0005737.cytoplasm;GO:0009408.response to heat;GO:0005488.binding;	-	K09553	ko05020. Prion diseases;
CL1Contig732	21.64	49.71	37.78	-1.19984	21.2766	3.98e-06	0.000449931	-0.803922	7.02638	0.00803176	0.229026	2294	sp|B9HBA8|ACCC1_POPTR Biotin carboxylase 1. chloroplastic OS=Populus trichocarpa GN=POPTRDRAFT_831870 PE=2 SV=1	0	gnl|CDD|181492 PRK08591. PRK08591. acetyl-CoA carboxylase biotin carboxylase subunit; Validated.	0	tr|D2CFM8|D2CFM8_ELAGV Acetyl-CoA carboxylase OS=Elaeis guineensis var. tenera PE=2 SV=1	0	gb|ABF74732.1| acetyl-CoA carboxylase [Elaeis guineensis]	0	D8QXH7_SELML/163-372 PF02786.12;CPSase_L_D2;	1e-121	IE	GO:0003989.acetyl-CoA carboxylase activity;GO:0004075.biotin carboxylase activity;GO:0008152.metabolic process;GO:0005524.ATP binding;GO:0003824.catalytic activity;GO:0016874.ligase activity;GO:0046872.metal ion binding;GO:0000166.nucleotide binding;GO:0009536.plastid;GO:0006633.fatty acid biosynthetic process;GO:0009507.chloroplast;GO:0008610.lipid biosynthetic process;	EC:6.4.1.2 6.3.4.14	K01961	ko00061. Fatty acid biosynthesis;ko00253. Tetracycline biosynthesis;ko00620. Pyruvate metabolism;ko00640. Propanoate metabolism;ko00720. Carbon fixation pathways in prokaryotes;
CL1Contig6808	8.47	26.61	45.78	-1.65153	15.1286	0.000100431	0.00827919	-2.43428	31.3334	2.17e-08	2.13e-06	2295	sp|Q9SKT6|GAUTA_ARATH Probable galacturonosyltransferase 10 OS=Arabidopsis thaliana GN=GAUT10 PE=2 SV=2	0	gnl|CDD|178343 PLN02742. PLN02742. Probable galacturonosyltransferase.	0	tr|F6HII6|F6HII6_VITVI Putative uncharacterized protein OS=Vitis vinifera GN=VIT_12s0059g02110 PE=4 SV=1	0	ref|XP_002279062.1| PREDICTED: probable galacturonosyltransferase 10 [Vitis vinifera] emb|CBI28931.3| unnamed protein product [Vitis vinifera]	0	D7TEK8_VITVI/193-508 PF01501.15;Glyco_transf_8;	0	-	GO:0016757.transferase activity. transferring glycosyl groups;GO:0016740.transferase activity;	EC:2.4.1.43	K13648	ko00500. Starch and sucrose metabolism;ko00520. Amino sugar and nucleotide sugar metabolism;
CL1Contig1071	0.58	7.86	13.78	-3.7604	7.07406	0.00782078	0.343838	-4.57038	12.7146	0.000362815	0.0168498	2306	sp|Q9FFN2|GLYT3_ARATH Probable glycosyltransferase At5g03795 OS=Arabidopsis thaliana GN=At5g03795 PE=3 SV=2	4e-106	gnl|CDD|202510 pfam03016. Exostosin. Exostosin family. The EXT family is a family of tumour suppressor genes. Mutations of EXT1 on 8q24.1. EXT2 on 11p11-13. and EXT3 on 19p have been associated with the autosomal dominant disorder known as hereditary multiple exostoses (HME). This is the most common known skeletal dysplasia. The chromosomal locations of other EXT genes suggest association with ot…	2e-67	tr|D7SYZ8|D7SYZ8_VITVI Putative uncharacterized protein OS=Vitis vinifera GN=VIT_00s0341g00040 PE=4 SV=1	0	emb|CBI23466.3| unnamed protein product [Vitis vinifera]	0	D7SYZ8_VITVI/199-487 PF03016.10;Exostosin;	2e-178	GMW	GO:0016020.membrane;GO:0016757.transferase activity. transferring glycosyl groups;GO:0050508.glucuronosyl-N-acetylglucosaminyl-proteoglycan 4-alpha-N-acetylglucosaminyltransferase activity;GO:0016740.transferase activity;	-	-	-
CL5710Contig1	22.54	70.84	81.88	-1.65208	42.5276	6.97e-11	1.58e-08	-1.86102	43.9737	3.33e-11	4.54e-09	2306	sp|P72740|DLDH_SYNY3 Dihydrolipoyl dehydrogenase OS=Synechocystis sp. (strain PCC 6803 / Kazusa) GN=lpdA PE=1 SV=3	0	gnl|CDD|180558 PRK06416. PRK06416. dihydrolipoamide dehydrogenase; Reviewed.	0	tr|D7SY46|D7SY46_VITVI Putative uncharacterized protein OS=Vitis vinifera GN=VIT_05s0077g01210 PE=3 SV=1	0	ref|XP_002276853.1| PREDICTED: dihydrolipoyl dehydrogenase [Vitis vinifera] emb|CBI22903.3| unnamed protein product [Vitis vinifera]	0	D7SY46_VITVI/86-410 PF07992.9;Pyr_redox_2;	0	C	GO:0016020.membrane;GO:0004148.dihydrolipoyl dehydrogenase activity;GO:0006096.glycolysis;GO:0050660.flavin adenine dinucleotide binding;GO:0055114.oxidation-reduction process;GO:0005737.cytoplasm;GO:0045454.cell redox homeostasis;GO:0016668.oxidoreductase activity. acting on a sulfur group of donors. NAD or NADP as acceptor;GO:0005886.plasma membrane;GO:0016491.oxidoreductase activity;	EC:1.8.1.4	K00382	ko00010. Glycolysis / Gluconeogenesis;ko00020. Citrate cycle (TCA cycle);ko00260. Glycine. serine and threonine metabolism;ko00280. Valine. leucine and isoleucine degradation;ko00620. Pyruvate metabolism;
CL15543Contig1	6.04	17.48	25.01	-1.53308	8.7922	0.00302521	0.15882	-2.04988	13.8999	0.000192807	0.00960195	2313	sp|Q6NKP9|AMSH2_ARATH AMSH-like ubiquitin thioesterase 2 OS=Arabidopsis thaliana GN=AMSH2 PE=2 SV=1	1e-95	gnl|CDD|163697 cd08066. MPN_AMSH_like. Mov34/MPN/PAD-1 family. AMSH (associated molecule with the Src homology 3 domain (SH3) of STAM (signal-transducing adapter molecule. also known as STAMBP)) and AMSH-like proteins (AMSH-LP) are members of JAMM/MPN+ deubiquitinases (DUBs). with Zn2+-dependent ubiquitin isopeptidase activity. AMSH specifically cleaves Lys 63 and not Lys48-linked polyubiquitin (…	5e-89	tr|D7TDF2|D7TDF2_VITVI Putative uncharacterized protein OS=Vitis vinifera GN=VIT_01s0127g00710 PE=4 SV=1	4e-114	ref|XP_003631259.1| PREDICTED: AMSH-like ubiquitin thiolesterase 2-like [Vitis vinifera] emb|CBI28525.3| unnamed protein product [Vitis vinifera]	4e-114	D7TDF2_VITVI/96-205 PF01398.16;JAB;	4e-54	-	-	EC:3.1.2.15	K11866	ko04144. Endocytosis;
CL1Contig84	7.79	26.62	24.74	-1.77282	16.2241	5.63e-05	0.0048886	-1.66715	10.9547	0.000933677	0.0377026	2315	-	-	gnl|CDD|197681 smart00360. RRM. RNA recognition motif.	1e-16	tr|I1N031|I1N031_SOYBN Uncharacterized protein OS=Glycine max GN=Gma.28473 PE=4 SV=1	9e-37	emb|CBI16010.3| unnamed protein product [Vitis vinifera]	6e-37	A5BKD3_VITVI/51-121 PF00076.17;RRM_1;	3e-31	-	-	-	-	-
CL3082Contig1	0.33	21.65	143.78	-6.03576	26.5111	2.62e-07	3.73e-05	-8.76718	168.196	1.83e-38	1.04e-35	2336	-	-	-	-	tr|F6GUT5|F6GUT5_VITVI Putative uncharacterized protein OS=Vitis vinifera GN=VIT_06s0004g06290 PE=4 SV=1	3e-135	ref|XP_002279786.1| PREDICTED: uncharacterized protein LOC100253483 [Vitis vinifera]	2e-135	B9HP57_POPTR/152-450 PB009140; Pfam-B_9140;	7e-72	-	GO:0005488.binding;	-	-	-
comp103935_c0_seq1	7.07	31.65	32.28	-2.16242	23.4761	1.26e-06	0.000157888	-2.19086	19.5978	9.56e-06	0.000620257	2385	sp|P92979|APR1_ARATH 5'-adenylylsulfate reductase 1. chloroplastic OS=Arabidopsis thaliana GN=APR1 PE=1 SV=2	7e-108	gnl|CDD|177944 PLN02309. PLN02309. 5'-adenylylsulfate reductase.	3e-139	tr|E5GC59|E5GC59_CUCME Adenylyl-sulfate reductase OS=Cucumis melo subsp. melo PE=4 SV=1	5e-108	gb|ADN34058.1| adenylyl-sulfate reductase [Cucumis melo subsp. melo]	4e-108	Q6V3B0_POPCN/112-293 PF01507.14;PAPS_reduct;	3e-100	E	GO:0008152.metabolic process;GO:0004604.phosphoadenylyl-sulfate reductase (thioredoxin) activity;GO:0003824.catalytic activity;GO:0005737.cytoplasm;GO:0055114.oxidation-reduction process;GO:0045454.cell redox homeostasis;GO:0016671.oxidoreductase activity. acting on a sulfur group of donors. disulfide as acceptor;GO:0019344.cysteine biosynthetic process;GO:0033741.adenylyl-sulfate reductase (glut…	EC:1.8.4.9	K05907	-
comp104276_c1_seq1	3.07	627.98	1147.54	-7.67634	853.395	1.33e-187	7.9e-184	-8.54609	1355	1.26e-296	8.7e-293	2417	sp|Q43804|OLEO1_PRUDU Oleosin 1 OS=Prunus dulcis GN=OLE1 PE=2 SV=1	3e-21	gnl|CDD|110290 pfam01277. Oleosin. Oleosin.	4e-23	tr|F6H4F1|F6H4F1_VITVI Putative uncharacterized protein OS=Vitis vinifera GN=VIT_07s0031g02640 PE=4 SV=1	2e-134	ref|XP_002273487.1| PREDICTED: uncharacterized protein LOC100243998 [Vitis vinifera]	2e-134	Q0J8Q6_ORYSJ/171-330 PB213220; Pfam-B_213220;	1e-35	-	GO:0016020.membrane;GO:0005811.lipid particle;GO:0016021.integral to membrane;GO:0008270.zinc ion binding;GO:0012511.monolayer-surrounded lipid storage body;	-	-	-
CL1Contig599	20.49	44.36	71.91	-1.11434	17.4677	2.92e-05	0.00274261	-1.81127	37.3589	9.83e-10	1.14e-07	2474	-	-	gnl|CDD|99731 cd06410. PB1_UP2. Uncharacterized protein 2. The PB1 domain is a modular domain mediating specific protein-protein interaction which play a role in many critical cell processes such as osteoclastogenesis. angiogenesis. early cardiovascular development. and cell polarity. A canonical PB1-PB1 interaction. which involves heterodimerization of two PB1 domains. is required for the format…	3e-37	tr|F6HEU9|F6HEU9_VITVI Putative uncharacterized protein OS=Vitis vinifera GN=VIT_01s0011g04140 PE=4 SV=1	5e-117	ref|XP_002283405.1| PREDICTED: uncharacterized protein LOC100250808 [Vitis vinifera]	4e-117	Q8LDV6_ARATH/89-181 PF00564.19;PB1;	6e-25	-	-	-	-	-
comp116686_c0_seq1	8.32	42.8	123.5	-2.36296	34.8094	3.64e-09	6.77e-07	-3.89178	120.874	4.07e-28	1.7e-25	2539	-	-	gnl|CDD|203407 pfam06203. CCT. CCT motif. This short motif is found in a number of plant proteins. It is rich in basic amino acids and has been called a CCT motif after Co. Col and Toc1. The CCT motif is about 45 amino acids long and contains a putative nuclear localisation signal within the second half of the CCT motif. Toc1 mutants have been identified in this region.	1e-07	tr|E0CVH7|E0CVH7_VITVI Putative uncharacterized protein OS=Vitis vinifera GN=VIT_16s0098g00360 PE=4 SV=1	2e-71	ref|XP_002268568.1| PREDICTED: uncharacterized protein LOC100241849 [Vitis vinifera] emb|CBI23138.3| unnamed protein product [Vitis vinifera]	2e-71	D7MSY2_ARALL/213-257 PF06203.9;CCT;	7e-10	-	-	-	-	-
CL1Contig7135	49	107.23	77.12	-1.12985	44.3512	2.74e-11	6.5e-09	-0.654323	11.6517	0.000641448	0.027623	2566	sp|P35016|ENPL_CATRO Endoplasmin homolog OS=Catharanthus roseus GN=HSP90 PE=2 SV=1	0	gnl|CDD|179965 PRK05218. PRK05218. heat shock protein 90; Provisional.	0	tr|Q8H6B6|Q8H6B6_9LILI Grp94 OS=Xerophyta viscosa PE=2 SV=1	0	gb|AAN34791.1| Grp94 [Xerophyta viscosa]	0	Q8H6B6_9LILI/263-807 PF00183.13;HSP90;	0	O	GO:0005788.endoplasmic reticulum lumen;GO:0006457.protein folding;GO:0005783.endoplasmic reticulum;GO:0005524.ATP binding;GO:0006950.response to stress;GO:0005737.cytoplasm;GO:0051082.unfolded protein binding;GO:0000166.nucleotide binding;	-	K09487	ko04141. Protein processing in endoplasmic reticulum;ko04151. PI3K-Akt signaling pathway;ko04621. NOD-like receptor signaling pathway;ko04626. Plant-pathogen interaction;ko05200. Pathways in cancer;ko05215. Prostate cancer;
CL4295Contig1	17.73	57.48	39.88	-1.69687	35.1527	3.05e-09	5.77e-07	-1.16947	12.0125	0.000528441	0.0233562	2617	sp|A2Y3Q5|HEMH_ORYSI Ferrochelatase-2. chloroplastic OS=Oryza sativa subsp. indica GN=HEMH PE=2 SV=2	0	gnl|CDD|178068 PLN02449. PLN02449. ferrochelatase.	0	tr|D7SWL7|D7SWL7_VITVI Ferrochelatase OS=Vitis vinifera GN=VIT_07s0031g03200 PE=3 SV=1	0	ref|XP_002271927.2| PREDICTED: ferrochelatase-2. chloroplastic-like [Vitis vinifera]	0	HEMH_ORYSI/113-437 PF00762.14;Ferrochelatase;	0	H	GO:0016829.lyase activity;GO:0009536.plastid;GO:0005737.cytoplasm;GO:0004325.ferrochelatase activity;GO:0009507.chloroplast;GO:0006783.heme biosynthetic process;GO:0006779.porphyrin-containing compound biosynthetic process;	EC:4.99.1.1	K01772	ko00860. Porphyrin and chlorophyll metabolism;
comp119401_c0_seq1	105.21	527.86	484.22	-2.32688	442.658	2.86e-98	6.56e-95	-2.20239	315.586	1.33e-70	1.62e-67	2647	-	-	gnl|CDD|191031 pfam04570. DUF581. Protein of unknown function (DUF581). Family of uncharacterized proteins.	4e-19	tr|F6H9Q0|F6H9Q0_VITVI Putative uncharacterized protein OS=Vitis vinifera GN=VIT_11s0065g00370 PE=4 SV=1	1e-44	ref|XP_002265949.1| PREDICTED: uncharacterized protein LOC100244902 isoform 1 [Vitis vinifera]	1e-44	B9RR72_RICCO/172-228 PF04570.9;DUF581;	4e-16	-	-	-	-	-
comp102738_c0_seq2	17.1	45.97	54.18	-1.4267	23.4208	1.3e-06	0.00016218	-1.66376	25.338	4.81e-07	3.86e-05	2654	sp|P08688|ALB2_PEA Albumin-2 OS=Pisum sativum PE=2 SV=1	3e-44	-	-	tr|Q1RU99|Q1RU99_MEDTR Hemopexin; D-tyrosyl-tRNA(Tyr) deacylase OS=Medicago truncatula GN=MTR_8g038100 PE=4 SV=1	2e-72	ref|XP_003627769.1| Pierisin [Medicago truncatula] gb|ABE87583.1| Hemopexin; D-tyrosyl-tRNA(Tyr) deacylase [Medicago truncatula] gb|AET02245.1| Pierisin [Medicago truncatula]	1e-72	Q1RU99_MEDTR/51-189 PB013027; Pfam-B_13027;	2e-19	-	GO:0046872.metal ion binding;GO:0020037.heme binding;GO:0045735.nutrient reservoir activity;GO:0005829.cytosol;GO:0005509.calcium ion binding;GO:0005737.cytoplasm;	-	-	-
comp115131_c0_seq6	3.36	12.8	35.35	-1.92961	7.71223	0.00548481	0.257425	-3.39518	30.7831	2.89e-08	2.78e-06	2688	sp|Q9LH79|SWET2_ARATH Bidirectional sugar transporter SWEET2 OS=Arabidopsis thaliana GN=SWEET2 PE=2 SV=1	3e-38	gnl|CDD|202529 pfam03083. MtN3_slv. Sugar efflux transporter for intercellular exchange. This family includes proteins such as drosophila saliva. MtN3 involved in root nodule development and a protein involved in activation and expression of recombination activation genes (RAGs). Although the molecular function of these proteins is unknown. they are almost certainly transmembrane proteins. This f…	4e-22	tr|B9GJ34|B9GJ34_POPTR Predicted protein (Fragment) OS=Populus trichocarpa GN=POPTRDRAFT_839446 PE=4 SV=1	8e-69	ref|XP_002300325.1| predicted protein [Populus trichocarpa] gb|EEE85130.1| predicted protein [Populus trichocarpa]	7e-69	D7TJV0_VITVI/132-218 PF03083.11;MtN3_slv;	2e-37	-	GO:0016020.membrane;GO:0006810.transport;GO:0008643.carbohydrate transport;GO:0016021.integral to membrane;GO:0005886.plasma membrane;	-	K15382	-
CL7530Contig1	4.85	64.47	170.03	-3.73257	71.8895	2.28e-17	8.89e-15	-5.13166	185.7	2.76e-42	1.73e-39	2690	sp|O24301|SUS2_PEA Sucrose synthase 2 OS=Pisum sativum GN=SUS2 PE=2 SV=1	0	gnl|CDD|177747 PLN00142. PLN00142. sucrose synthase.	0	tr|Q9SLY2|Q9SLY2_CITUN Sucrose synthase OS=Citrus unshiu GN=CitSUSA PE=2 SV=1	0	dbj|BAA88904.1| sucrose synthase [Citrus unshiu]	0	Q9SLV8_CITUN/7-556 PF00862.14;Sucrose_synth;	0	M	GO:0009877.nodulation;GO:0016757.transferase activity. transferring glycosyl groups;GO:0009058.biosynthetic process;GO:0016157.sucrose synthase activity;GO:0016740.transferase activity;GO:0005985.sucrose metabolic process;	EC:2.4.1.13	K00695	ko00500. Starch and sucrose metabolism;
CL1Contig730	12.7	110.81	111.01	-3.12519	113.395	1.77e-26	1.09e-23	-3.12779	95.3001	1.64e-22	5.26e-20	2723	sp|Q8H1H9|AMO_ARATH Primary amine oxidase OS=Arabidopsis thaliana GN=At1g62810 PE=2 SV=1	0	gnl|CDD|178179 PLN02566. PLN02566. amine oxidase (copper-containing).	0	tr|F6HUI4|F6HUI4_VITVI Amine oxidase OS=Vitis vinifera GN=VIT_02s0025g04560 PE=3 SV=1	0	ref|XP_002275872.1| PREDICTED: primary amine oxidase [Vitis vinifera]	0	B9RBR2_RICCO/292-718 PF01179.15;Cu_amine_oxid;	0	Q	GO:0052595.aliphatic-amine oxidase activity;GO:0052593.tryptamine:oxygen oxidoreductase (deaminating) activity;GO:0055114.oxidation-reduction process;GO:0052594.aminoacetone:oxygen oxidoreductase(deaminating) activity;GO:0046872.metal ion binding;GO:0008131.primary amine oxidase activity;GO:0005507.copper ion binding;GO:0052596.phenethylamine:oxygen oxidoreductase (deaminating) activity;GO:004803…	EC:1.4.3.21	K00276	ko00260. Glycine. serine and threonine metabolism;ko00350. Tyrosine metabolism;ko00360. Phenylalanine metabolism;ko00410. beta-Alanine metabolism;ko00950. Isoquinoline alkaloid biosynthesis;ko00960. Tropane. piperidine and pyridine alkaloid biosynthesis;
CL12355Contig1	0.35	8.41	70.3	-4.58668	8.38178	0.00379	0.190706	-7.65003	80.5524	2.83e-19	7.48e-17	2743	sp|Q8H1H9|AMO_ARATH Primary amine oxidase OS=Arabidopsis thaliana GN=At1g62810 PE=2 SV=1	0	gnl|CDD|178179 PLN02566. PLN02566. amine oxidase (copper-containing).	0	tr|B9RBR2|B9RBR2_RICCO Amine oxidase OS=Ricinus communis GN=RCOM_1679960 PE=3 SV=1	0	ref|XP_002509596.1| Amine oxidase [copper-containing] precursor. putative [Ricinus communis] gb|EEF50983.1| Amine oxidase [copper-containing] precursor. putative [Ricinus communis]	0	B9RBR2_RICCO/292-718 PF01179.15;Cu_amine_oxid;	0	Q	GO:0052595.aliphatic-amine oxidase activity;GO:0052593.tryptamine:oxygen oxidoreductase (deaminating) activity;GO:0055114.oxidation-reduction process;GO:0052594.aminoacetone:oxygen oxidoreductase(deaminating) activity;GO:0046872.metal ion binding;GO:0008131.primary amine oxidase activity;GO:0005507.copper ion binding;GO:0052596.phenethylamine:oxygen oxidoreductase (deaminating) activity;GO:004803…	EC:1.4.3.21	K00276	ko00260. Glycine. serine and threonine metabolism;ko00350. Tyrosine metabolism;ko00360. Phenylalanine metabolism;ko00410. beta-Alanine metabolism;ko00950. Isoquinoline alkaloid biosynthesis;ko00960. Tropane. piperidine and pyridine alkaloid biosynthesis;
CL13144Contig1	10.76	40.28	48.73	-1.90439	27.0347	2e-07	2.93e-05	-2.17913	30.1528	3.99e-08	3.77e-06	2827	-	-	-	-	tr|F6H0J2|F6H0J2_VITVI Putative uncharacterized protein OS=Vitis vinifera GN=VIT_18s0001g02050 PE=4 SV=1	0	ref|XP_002285876.2| PREDICTED: uncharacterized protein LOC100267814 isoform 1 [Vitis vinifera]	0	B9RN73_RICCO/2-176 PF00930.16;DPPIV_N;	7e-17	-	-	-	-	-
comp94352_c1_seq2	4.89	43.99	63.96	-3.16927	44.2382	2.91e-11	6.88e-09	-3.70926	60.1602	8.74e-15	1.72e-12	2842	-	-	-	-	tr|D7SYZ3|D7SYZ3_VITVI Putative uncharacterized protein OS=Vitis vinifera GN=VIT_00s0394g00030 PE=4 SV=1	0	ref|XP_002268069.1| PREDICTED: lipase [Vitis vinifera] emb|CBI23461.3| unnamed protein product [Vitis vinifera]	0	-	-	-	-	-	-	-
comp118521_c2_seq51	14.99	35.81	48.54	-1.25636	15.7596	7.19e-05	0.0061029	-1.69517	23.056	1.57e-06	0.000116305	2849	-	-	gnl|CDD|192236 pfam09258. Glyco_transf_64. Glycosyl transferase family 64 domain. Members of this family catalyze the transfer reaction of N-acetylglucosamine and N-acetylgalactosamine from the respective UDP-sugars to the non-reducing end of [glucuronic acid]beta 1-3[galactose]beta 1-O-naphthalenemethanol. an acceptor substrate analog of the natural common linker of various glycosylaminoglycans.…	1e-76	tr|D7UBS5|D7UBS5_VITVI Putative uncharacterized protein OS=Vitis vinifera GN=VIT_13s0074g00090 PE=4 SV=1	0	ref|XP_003536299.1| PREDICTED: uncharacterized protein LOC100789310 [Glycine max]	0	B9T3V5_RICCO/458-702 PF09258.5;Glyco_transf_64;	5e-140	GMW	GO:0016757.transferase activity. transferring glycosyl groups;GO:0016758.transferase activity. transferring hexosyl groups;GO:0016740.transferase activity;GO:0001888.glucuronyl-galactosyl-proteoglycan 4-alpha-N-acetylglucosaminyltransferase activity;GO:0031227.intrinsic to endoplasmic reticulum membrane;	-	-	-
CL2260Contig1	6.17	40.52	88.36	-2.71529	36.5949	1.45e-09	2.87e-07	-3.84005	85.3613	2.49e-20	6.99e-18	2854	sp|Q01593|ABI3_ARATH B3 domain-containing transcription factor ABI3 OS=Arabidopsis thaliana GN=ABI3 PE=1 SV=1	4e-117	-	-	tr|B9GR87|B9GR87_POPTR Predicted protein (Fragment) OS=Populus trichocarpa GN=POPTRDRAFT_408900 PE=4 SV=1	7e-135	ref|XP_002303088.1| predicted protein [Populus trichocarpa] gb|EEE82361.1| predicted protein [Populus trichocarpa]	6e-135	Q9FNS6_9CONI/550-652 PF02362.16;B3;	5e-57	-	GO:0005634.nucleus;GO:0003677.DNA binding;GO:0009738.abscisic acid mediated signaling pathway;GO:0007275.multicellular organismal development;GO:0006355.regulation of transcription. DNA-dependent;GO:0006351.transcription. DNA-dependent;GO:0005737.cytoplasm;	-	-	-
comp75446_c0_seq1	101.63	492.61	453.63	-2.27712	405.746	3.09e-90	6.13e-87	-2.15819	289.861	5.33e-65	5.62e-62	2858	-	-	gnl|CDD|191031 pfam04570. DUF581. Protein of unknown function (DUF581). Family of uncharacterized proteins.	5e-19	tr|F6H9Q0|F6H9Q0_VITVI Putative uncharacterized protein OS=Vitis vinifera GN=VIT_11s0065g00370 PE=4 SV=1	2e-44	ref|XP_002265949.1| PREDICTED: uncharacterized protein LOC100244902 isoform 1 [Vitis vinifera]	2e-44	B9RR72_RICCO/172-228 PF04570.9;DUF581;	5e-16	-	-	-	K12191	ko04144. Endocytosis;
CL2835Contig1	4.85	18.55	24.16	-1.93536	11.8474	0.00057741	0.0392013	-2.31656	15.1097	0.000101439	0.00537846	2888	-	-	-	-	tr|B9T8B4|B9T8B4_RICCO ATP binding protein. putative OS=Ricinus communis GN=RCOM_0194910 PE=4 SV=1	0	ref|XP_002534483.1| ATP binding protein. putative [Ricinus communis] gb|EEF27900.1| ATP binding protein. putative [Ricinus communis]	0	B9T8B4_RICCO/240-389 PF00004.24;AAA;	2e-65	O	GO:0005524.ATP binding;GO:0000166.nucleotide binding;GO:0017111.nucleoside-triphosphatase activity;	-	-	-
comp118602_c0_seq10	9.94	25.01	73.52	-1.33119	11.3379	0.000759404	0.049502	-2.88682	59.0007	1.58e-14	3.04e-12	2903	sp|Q7XUJ2|YSL9_ORYSJ Probable metal-nicotianamine transporter YSL9 OS=Oryza sativa subsp. japonica GN=YSL9 PE=2 SV=2	0	-	-	tr|F6H750|F6H750_VITVI Putative uncharacterized protein OS=Vitis vinifera GN=VIT_16s0098g01250 PE=4 SV=1	0	ref|XP_002274166.1| PREDICTED: metal-nicotianamine transporter YSL3-like [Vitis vinifera]	0	C7G1V2_TULGE/38-651 PF03169.10;OPT;	0	-	GO:0055085.transmembrane transport;	-	-	-
comp97518_c0_seq1	16.13	41.16	48.37	-1.3515	19.7166	8.98e-06	0.000936281	-1.58437	21.2735	3.98e-06	0.000277252	2987	sp|P08688|ALB2_PEA Albumin-2 OS=Pisum sativum PE=2 SV=1	6e-44	-	-	tr|Q1RU99|Q1RU99_MEDTR Hemopexin; D-tyrosyl-tRNA(Tyr) deacylase OS=Medicago truncatula GN=MTR_8g038100 PE=4 SV=1	4e-72	ref|XP_003627769.1| Pierisin [Medicago truncatula] gb|ABE87583.1| Hemopexin; D-tyrosyl-tRNA(Tyr) deacylase [Medicago truncatula] gb|AET02245.1| Pierisin [Medicago truncatula]	4e-72	Q1RU99_MEDTR/51-189 PB013027; Pfam-B_13027;	2e-19	-	GO:0046872.metal ion binding;GO:0020037.heme binding;GO:0045735.nutrient reservoir activity;GO:0005829.cytosol;GO:0005509.calcium ion binding;GO:0005737.cytoplasm;	-	-	-
CL19036Contig1	0.96	17.77	33.29	-4.21027	19.3657	1.08e-05	0.00110139	-5.11591	34.6878	3.87e-09	4.2e-07	3015	-	-	-	-	tr|I1JNB3|I1JNB3_SOYBN Uncharacterized protein OS=Glycine max GN=Gma.36191 PE=4 SV=1	0	ref|XP_003554168.1| PREDICTED: uncharacterized glycosyltransferase AGO61-like [Glycine max]	0	A5BXZ9_VITVI/70-323 PF04577.9;DUF563;	1e-104	S	GO:0016757.transferase activity. transferring glycosyl groups;GO:0016740.transferase activity;	-	-	-
comp118572_c0_seq10	23.24	65.04	95.44	-1.48472	35.0286	3.25e-09	6.13e-07	-2.03798	56.5561	5.46e-14	1e-11	3021	-	-	-	-	-	-	-	-	-	-	-	-	-	-	-
CL1Contig1420	9.76	21.53	26.38	-1.1414	8.15233	0.00430059	0.210961	-1.43449	9.84657	0.00170149	0.0628461	3023	sp|F4HUK6|AAE1_ARATH Probable acyl-activating enzyme 1. peroxisomal OS=Arabidopsis thaliana GN=AAE1 PE=2 SV=1	0	gnl|CDD|181261 PRK08162. PRK08162. acyl-CoA synthetase; Validated.	0	tr|F6I6S6|F6I6S6_VITVI Putative uncharacterized protein OS=Vitis vinifera GN=VIT_18s0122g01440 PE=4 SV=1	0	ref|XP_002270022.1| PREDICTED: putative acyl-CoA synthetase YngI-like [Vitis vinifera]	0	B9R8M5_RICCO/41-469 PF00501.23;AMP-binding;	0	I	GO:0008152.metabolic process;GO:0008756.o-succinylbenzoate-CoA ligase activity;GO:0003824.catalytic activity;GO:0016874.ligase activity;	-	-	-
comp118577_c0_seq1	8.19	32.41	49.5	-1.9845	22.2991	2.33e-06	0.000279522	-2.59549	35.9606	2.01e-09	2.25e-07	3033	-	-	-	-	-	-	-	-	B9SKL1_RICCO/465-660 PF02141.16;DENN;	5e-71	-	-	-	-	-
comp118904_c0_seq3	17.17	41.77	37.99	-1.28258	18.9728	1.33e-05	0.00133543	-1.14573	11.1104	0.000858469	0.0351411	3051	sp|Q2EF88|YSL3_ARATH Metal-nicotianamine transporter YSL3 OS=Arabidopsis thaliana GN=YSL3 PE=2 SV=1	0	-	-	tr|F6H750|F6H750_VITVI Putative uncharacterized protein OS=Vitis vinifera GN=VIT_16s0098g01250 PE=4 SV=1	0	ref|XP_002274166.1| PREDICTED: metal-nicotianamine transporter YSL3-like [Vitis vinifera]	0	B9RPK4_RICCO/42-655 PF03169.10;OPT;	0	-	GO:0055085.transmembrane transport;	-	-	-
CL1070Contig1	0.52	18.08	17.88	-5.11974	21.0432	4.49e-06	0.000501256	-5.10369	17.6954	2.59e-05	0.00154313	3062	sp|P43101|NIA_CICIN Nitrate reductase [NADH] OS=Cichorium intybus GN=NIA PE=2 SV=1	0	gnl|CDD|177894 PLN02252. PLN02252. nitrate reductase [NADPH].	0	tr|B9GUF9|B9GUF9_POPTR Nitrate reductase OS=Populus trichocarpa GN=POPTRDRAFT_551506 PE=3 SV=1	0	ref|XP_002301015.1| predicted protein [Populus trichocarpa] gb|EEE80288.1| predicted protein [Populus trichocarpa]	0	B9GUF9_POPTR/136-319 PF00174.14;Oxidored_molyb;	5e-102	CH	GO:0009055.electron carrier activity;GO:0020037.heme binding;GO:0005506.iron ion binding;GO:0050660.flavin adenine dinucleotide binding;GO:0030151.molybdenum ion binding;GO:0055114.oxidation-reduction process;GO:0005488.binding;GO:0042128.nitrate assimilation;GO:0046872.metal ion binding;GO:0046857.oxidoreductase activity. acting on other nitrogenous compounds as donors. with NAD or NADP as accep…	EC:1.7.1.3	K10534	ko00910. Nitrogen metabolism;
[truncated: 97 more rows]

## Sheet: cluster3
ID	50DAF	120DAF	150DAF	Fold_change (50:125DAF)	test_stat	p_value	q_value	Fold_change (50:150DAF)	test_stat	p_value	q_value	Length	Swissprot_des	Swissprot_evalue	Cdd_des	Cdd_evalue	Trembl_des	Trembl_evalue	NR_des	NR_evalue	PFAM_des	PFAM_evalue	KOG	GO	EC	KO	Pathway
comp95497_c0_seq1	0.5	2.96	9.21	-2.5656	1.20122	0.273077	1	-4.2032	7.60851	0.00580935	0.175971	204	-	-	-	-	-	-	-	-	-	-	-	-	-	-	-
[truncated: 622 more rows]

## Sheet: cluster4
ID	50DAF	120DAF	150DAF	Fold_change (50:125DAF)	test_stat	p_value	q_value	Fold_change (50:150DAF)	test_stat	p_value	q_value	Length	Swissprot_des	Swissprot_evalue	Cdd_des	Cdd_evalue	Trembl_des	Trembl_evalue	NR_des	NR_evalue	PFAM_des	PFAM_evalue	KOG	GO	EC	KO	Pathway
[truncated: 45 more rows]

[truncated: 4 more sheets: cluster5, cluster6, cluster7, cluster8]
