# Supplementary material for: Integrated transcriptome sequencing and dynamic analysis reveal carbon source partitioning between terpenoid and oil accumulation in developing Lindera glauca fruits
Source: Sci Rep. 2015 Oct 8;5:15017. doi: 10.1038/srep15017 (PMC4597268; doi:10.1038/srep15017)
Supplement: Supplementary Dataset 4 [file srep15017-s5.xls]

## Sheet: Sheet1
Test_id	50DAF	125DAF	150DAF	fold_change(125:50DAF)	significant	fold_change(150:50DAF)	significant	Definition	Length	Swissprot_des	Swissprot_evalue	Cdd_des	Cdd_evalue	Trembl_des	Trembl_evalue	NR_des	NR_evalue	PFAM_des	PFAM_evalue	KOG	GO	EC	KO	Pathway
Sucrose synthase
CL1Contig493	253.52	125.78	55.55	-1.0112	yes	-2.19024	yes	sucrose synthase	2909	sp|Q41607|SUS2_TULGE Sucrose synthase 2 OS=Tulipa gesneriana PE=2 SV=1	0	gnl|CDD|177747 PLN00142. PLN00142. sucrose synthase.	0	tr|G3FD94|G3FD94_MUSAC Sucrose synthase OS=Musa acuminata AAA Group GN=SuSy PE=2 SV=2	0	gb|AEO09338.2| sucrose synthase [Musa acuminata AAA Group]	0	Q8LJT5_ONCHC/8-556 PF00862.14;Sucrose_synth;	0	M	GO:0016757.transferase activity. transferring glycosyl groups;GO:0009877.nodulation;GO:0009058.biosynthetic process;GO:0016157.sucrose synthase activity;GO:0016740.transferase activity;GO:0005985.sucrose metabolic process;	EC:2.4.1.13	K00695	ko00500. Starch and sucrose metabolism;
CL7530Contig1	4.85	64.47	170.03	3.73257	yes	5.13166	yes	sucrose synthase	2690	sp|O24301|SUS2_PEA Sucrose synthase 2 OS=Pisum sativum GN=SUS2 PE=2 SV=1	0	gnl|CDD|177747 PLN00142. PLN00142. sucrose synthase.	0	tr|Q9SLY2|Q9SLY2_CITUN Sucrose synthase OS=Citrus unshiu GN=CitSUSA PE=2 SV=1	0	dbj|BAA88904.1| sucrose synthase [Citrus unshiu]	0	Q9SLV8_CITUN/7-556 PF00862.14;Sucrose_synth;	0	M	GO:0009877.nodulation;GO:0016757.transferase activity. transferring glycosyl groups;GO:0009058.biosynthetic process;GO:0016157.sucrose synthase activity;GO:0016740.transferase activity;GO:0005985.sucrose metabolic process;	EC:2.4.1.13	K00695	ko00500. Starch and sucrose metabolism;
Sucrase
CL9717Contig1	9.84	19.63	8.02	0.99633	no	-0.295056	no	beta-fructofuranosidase	1600	sp|Q43866|INV1_ARATH Beta-fructofuranosidase. insoluble isoenzyme CWINV1 OS=Arabidopsis thaliana GN=CWINV1 PE=1 SV=1	0	gnl|CDD|197813 smart00640. Glyco_32. Glycosyl hydrolases family 32.	7e-155	tr|I1ZBQ8|I1ZBQ8_AGATE Cell wall invertase OS=Agave tequilana GN=Cwinv1 PE=4 SV=1	0	gb|AFJ21580.1| cell wall invertase [Agave tequilana]	0	Q3L7K5_VITVI/54-373 PF00251.15;Glyco_hydro_32N;	3e-130	G	GO:0008152.metabolic process;GO:0004575.sucrose alpha-glucosidase activity;GO:0016798.hydrolase activity. acting on glycosyl bonds;GO:0004553.hydrolase activity. hydrolyzing O-glycosyl compounds;GO:0005618.cell wall;GO:0016787.hydrolase activity;GO:0005975.carbohydrate metabolic process;GO:0004564.beta-fructofuranosidase activity;GO:0005576.extracellular region;GO:0033949.fructan beta-(2.6)-fruct…	EC:3.2.1.26	K01193	ko00052. Galactose metabolism;ko00500. Starch and sucrose metabolism;
CL587Contig1	14.75	13.11	11.58	-0.170047	no	-0.34908	no	beta-fructofuranosidase	2180	-	-	gnl|CDD|178582 PLN03005. PLN03005. beta-fructofuranosidase.	0	tr|Q1WLP5|Q1WLP5_MANES Neutral/alkaline invertase OS=Manihot esculenta GN=nINV1 PE=2 SV=1	0	gb|ABA08442.1| neutral/alkaline invertase [Manihot esculenta]	0	Q8L9K0_ARATH/72-509 PF12899.2;Glyco_hydro_100;	0	-	GO:0016787.hydrolase activity;GO:0008152.metabolic process;GO:0004575.sucrose alpha-glucosidase activity;GO:0004564.beta-fructofuranosidase activity;GO:0003824.catalytic activity;GO:0016798.hydrolase activity. acting on glycosyl bonds;	-	-	-
Fructokinase
CL7396Contig1	12.81	3.82	2.86	-1.74563	no	-2.16318	no	fructokinase	1431	sp|O82616|SCRK5_ARATH Putative fructokinase-5 OS=Arabidopsis thaliana GN=At4g10260 PE=2 SV=1	2e-129	gnl|CDD|177957 PLN02323. PLN02323. probable fructokinase.	0	tr|D7T1T7|D7T1T7_VITVI Putative uncharacterized protein OS=Vitis vinifera GN=VIT_16s0022g02340 PE=3 SV=1	1e-175	ref|XP_002263176.1| PREDICTED: fructokinase-2 [Vitis vinifera] emb|CBI24467.3| unnamed protein product [Vitis vinifera]	1e-175	D7T1T7_VITVI/24-334 PF00294.19;PfkB;	7e-171	G	GO:0016310.phosphorylation;GO:0005524.ATP binding;GO:0016301.kinase activity;GO:0008865.fructokinase activity;GO:0016773.phosphotransferase activity. alcohol group as acceptor;GO:0000166.nucleotide binding;GO:0004747.ribokinase activity;GO:0005975.carbohydrate metabolic process;GO:0016740.transferase activity;GO:0006014.D-ribose metabolic process;	EC:2.7.1.4	K00847	ko00051. Fructose and mannose metabolism;ko00500. Starch and sucrose metabolism;ko00520. Amino sugar and nucleotide sugar metabolism;
Plastidial hexokinase
CL15215Contig1	23	36.32	27.81	0.65913	no	0.27397	no	hexokinase	2012	sp|Q6Q8A5|HXK2_TOBAC Hexokinase-2. chloroplastic OS=Nicotiana tabacum GN=HXK2 PE=2 SV=1	0	gnl|CDD|178502 PLN02914. PLN02914. hexokinase.	0	tr|F6H088|F6H088_VITVI Putative uncharacterized protein OS=Vitis vinifera GN=VIT_18s0001g14230 PE=3 SV=1	0	ref|XP_002275922.1| PREDICTED: hexokinase-2. chloroplastic [Vitis vinifera] gb|AFM43630.1| hexokinase 3 [Vitis vinifera]	0	E0CQ53_VITVI/165-410 PF03727.11;Hexokinase_2;	2e-128	G	GO:0016020.membrane;GO:0016310.phosphorylation;GO:0005524.ATP binding;GO:0016773.phosphotransferase activity. alcohol group as acceptor;GO:0006096.glycolysis;GO:0009527.plastid outer membrane;GO:0000166.nucleotide binding;GO:0016021.integral to membrane;GO:0005975.carbohydrate metabolic process;GO:0009707.chloroplast outer membrane;GO:0009507.chloroplast;GO:0016301.kinase activity;GO:0016740.tran…	EC:2.7.1.1	K00844	ko00010. Glycolysis / Gluconeogenesis;ko00051. Fructose and mannose metabolism;ko00052. Galactose metabolism;ko00500. Starch and sucrose metabolism;ko00520. Amino sugar and nucleotide sugar metabolism;ko00521. Streptomycin biosynthesis;ko00524. Butirosin and neomycin biosynthesis;ko04066. HIF-1 signaling pathway;ko04910. Insulin signaling pathway;ko04930. Type II diabetes mellitus;ko04973. Carboh…
Cytosolic hexokinase
CL1Contig272	14.78	18.58	17.68	0.330104	no	0.258472	no	hexokinase	2306	sp|Q42525|HXK1_ARATH Hexokinase-1 OS=Arabidopsis thaliana GN=HXK1 PE=1 SV=2	0	gnl|CDD|178027 PLN02405. PLN02405. hexokinase.	0	tr|Q9FVD3|Q9FVD3_CITSI Hexokinase OS=Citrus sinensis PE=2 SV=1	0	gb|AAG28503.1|AF196966_1 hexokinase [Citrus sinensis]	0	A5BEA9_VITVI/244-492 PF03727.11;Hexokinase_2;	1e-126	G	GO:0016020.membrane;GO:0016310.phosphorylation;GO:0005524.ATP binding;GO:0016301.kinase activity;GO:0016773.phosphotransferase activity. alcohol group as acceptor;GO:0006096.glycolysis;GO:0009527.plastid outer membrane;GO:0000166.nucleotide binding;GO:0016021.integral to membrane;GO:0005975.carbohydrate metabolic process;GO:0009707.chloroplast outer membrane;GO:0009536.plastid;GO:0004396.hexokina…	EC:2.7.1.1	K00844	ko00010. Glycolysis / Gluconeogenesis;ko00051. Fructose and mannose metabolism;ko00052. Galactose metabolism;ko00500. Starch and sucrose metabolism;ko00520. Amino sugar and nucleotide sugar metabolism;ko00521. Streptomycin biosynthesis;ko00524. Butirosin and neomycin biosynthesis;ko04066. HIF-1 signaling pathway;ko04910. Insulin signaling pathway;ko04930. Type II diabetes mellitus;ko04973. Carboh…
Plastidial glucose-6-phosphate isomerase
CL743Contig1	41.98	43.62	44.8	0.0552876	no	0.0937966	no	glucose-6-phosphate isomerase	2257	sp|B2J5F1|G6PI_NOSP7 Glucose-6-phosphate isomerase OS=Nostoc punctiforme (strain ATCC 29133 / PCC 73102) GN=pgi PE=3 SV=1	0	gnl|CDD|184503 PRK14096. pgi. glucose-6-phosphate isomerase; Provisional.	0	tr|F6H116|F6H116_VITVI Glucose-6-phosphate isomerase OS=Vitis vinifera GN=VIT_18s0001g07280 PE=3 SV=1	0	ref|XP_002285696.1| PREDICTED: glucose-6-phosphate isomerase isoform 1 [Vitis vinifera]	0	E4MWY6_THEHA/93-545 PF00342.14;PGI;	0	G	GO:0004347.glucose-6-phosphate isomerase activity;GO:0003723.RNA binding;GO:0005524.ATP binding;GO:0016853.isomerase activity;GO:0006094.gluconeogenesis;GO:0006096.glycolysis;GO:0005737.cytoplasm;GO:0006955.immune response;GO:0016740.transferase activity;	EC:5.3.1.9	K01810	ko00010. Glycolysis / Gluconeogenesis;ko00030. Pentose phosphate pathway;ko00500. Starch and sucrose metabolism;ko00520. Amino sugar and nucleotide sugar metabolism;
Cytosolic glucose-6-phosphate isomerase
comp118057_c1_seq5	48.39	37.85	33.47	-0.354416	no	-0.53184	no	glucose-6-phosphate isomerase	1042	sp|P54236|G6PI1_CLAFR Glucose-6-phosphate isomerase. cytosolic 1 OS=Clarkia franciscana GN=PGIC1 PE=3 SV=1	3e-150	gnl|CDD|178255 PLN02649. PLN02649. glucose-6-phosphate isomerase.	7e-167	tr|O23907|O23907_9LILI Glucose-6-phosphate isomerase OS=Dioscorea tokoro GN=Pgi PE=2 SV=2	2e-152	dbj|BAA23185.2| phosphoglucose isomerase [Dioscorea tokoro]	2e-152	B8AKL0_ORYSI/51-547 PF00342.14;PGI;	4e-138	G	GO:0004347.glucose-6-phosphate isomerase activity;GO:0016853.isomerase activity;GO:0006094.gluconeogenesis;GO:0006096.glycolysis;GO:0005737.cytoplasm;	EC:5.3.1.9	K01810	ko00010. Glycolysis / Gluconeogenesis;ko00030. Pentose phosphate pathway;ko00500. Starch and sucrose metabolism;ko00520. Amino sugar and nucleotide sugar metabolism;
cytosolic pyrophosphate-dependent phosphofructokinase
CL744Contig1	30.85	31.8	35.48	0.0437563	no	0.201736	no	pyrophosphate--fructose-6-phosphate 1-phosphotransferase	2460	sp|Q41140|PFPA_RICCO Pyrophosphate--fructose 6-phosphate 1-phosphotransferase subunit alpha OS=Ricinus communis GN=PFP-ALPHA PE=3 SV=1	0	gnl|CDD|178598 PLN03028. PLN03028. pyrophosphate--fructose-6-phosphate 1-phosphotransferase; Provisional.	0	tr|F6I6W5|F6I6W5_VITVI Putative uncharacterized protein OS=Vitis vinifera GN=VIT_18s0122g00510 PE=4 SV=1	0	ref|XP_002276269.1| PREDICTED: pyrophosphate--fructose 6-phosphate 1-phosphotransferase subunit alpha-like [Vitis vinifera]	0	PFPA_RICCO/88-348 PF00365.15;PFK;	2e-163	-	GO:0016310.phosphorylation;GO:0003872.6-phosphofructokinase activity;GO:0008152.metabolic process;GO:0005524.ATP binding;GO:0016301.kinase activity;GO:0006096.glycolysis;GO:0003824.catalytic activity;GO:0005945.6-phosphofructokinase complex;GO:0047334.diphosphate-fructose-6-phosphate 1-phosphotransferase activity;GO:0000166.nucleotide binding;GO:0016740.transferase activity;	EC:2.7.1.90	K00895	ko00051. Fructose and mannose metabolism;
plastidial 6-phosphofructokinase
comp119352_c0_seq30	16.57	10.74	10.67	-0.62558	no	-0.635013	no	6-phosphofructokinase 1	2538	sp|Q8VYN6|K6PF5_ARATH 6-phosphofructokinase 5. chloroplastic OS=Arabidopsis thaliana GN=PFK5 PE=1 SV=1	0	gnl|CDD|178472 PLN02884. PLN02884. 6-phosphofructokinase.	0	tr|D7SXA1|D7SXA1_VITVI Putative uncharacterized protein OS=Vitis vinifera GN=VIT_14s0108g00540 PE=4 SV=1	0	ref|XP_002278018.1| PREDICTED: 6-phosphofructokinase 5. chloroplastic [Vitis vinifera] emb|CBI22198.3| unnamed protein product [Vitis vinifera]	0	B8BB24_ORYSI/172-479 PF00365.15;PFK;	5e-178	G	GO:0003872.6-phosphofructokinase activity;GO:0005524.ATP binding;GO:0006096.glycolysis;GO:0005945.6-phosphofructokinase complex;	EC:2.7.1.11	K00850	ko00010. Glycolysis / Gluconeogenesis;ko00030. Pentose phosphate pathway;ko00051. Fructose and mannose metabolism;ko00052. Galactose metabolism;ko00680. Methane metabolism;
cytosolic 6-phosphofructokinase
CL7534Contig1	19.28	12.57	18.11	-0.61712	no	-0.0903185	no	6-phosphofructokinase 1	2278	sp|Q94AA4|K6PF3_ARATH 6-phosphofructokinase 3 OS=Arabidopsis thaliana GN=PFK3 PE=1 SV=1	0	gnl|CDD|178178 PLN02564. PLN02564. 6-phosphofructokinase.	0	tr|D7STJ8|D7STJ8_VITVI Putative uncharacterized protein OS=Vitis vinifera GN=VIT_04s0008g00520 PE=4 SV=1	0	ref|XP_002275308.1| PREDICTED: 6-phosphofructokinase 3 [Vitis vinifera] emb|CBI20597.3| unnamed protein product [Vitis vinifera]	0	B9RKE5_RICCO/152-407 PF00365.15;PFK;	8e-154	G	GO:0016310.phosphorylation;GO:0003872.6-phosphofructokinase activity;GO:0005524.ATP binding;GO:0016301.kinase activity;GO:0006096.glycolysis;GO:0016740.transferase activity;GO:0005945.6-phosphofructokinase complex;	EC:2.7.1.11	K00850	ko00010. Glycolysis / Gluconeogenesis;ko00030. Pentose phosphate pathway;ko00051. Fructose and mannose metabolism;ko00052. Galactose metabolism;ko00680. Methane metabolism;
plastidial Fructose-bisphosphate aldolase
CL17881Contig1	37.87	62.32	10.16	0.71864	yes	-1.89816	yes	fructose-bisphosphate aldolase. class I	558	sp|Q944G9|ALFC2_ARATH Probable fructose-bisphosphate aldolase 2. chloroplastic OS=Arabidopsis thaliana GN=FBA2 PE=1 SV=2	2e-79	gnl|CDD|201128 pfam00274. Glycolytic. Fructose-bisphosphate aldolase class-I.	1e-88	tr|I1V1V2|I1V1V2_MOROL Fructose 1.6 bisphosphate aldolase class 1 (Fragment) OS=Moringa oleifera GN=FBA PE=2 SV=1	6e-83	gb|AFI25162.1| fructose 1.6 bisphosphate aldolase class 1. partial [Moringa oleifera]	6e-83	B9NDJ7_POPTR/1-183 PF00274.14;Glycolytic;	7e-83	G	GO:0016829.lyase activity;GO:0008152.metabolic process;GO:0004332.fructose-bisphosphate aldolase activity;GO:0006096.glycolysis;GO:0009536.plastid;GO:0003824.catalytic activity;GO:0009507.chloroplast;	EC:4.1.2.13	K01623	ko00010. Glycolysis / Gluconeogenesis;ko00030. Pentose phosphate pathway;ko00051. Fructose and mannose metabolism;ko00680. Methane metabolism;ko00710. Carbon fixation in photosynthetic organisms;
cytosolic Fructose-bisphosphate aldolase
CL672Contig3	5.07	21.76	4.62	2.10162	yes	-0.134093	no	fructose-bisphosphate aldolase. class I	1337	sp|P46256|ALF1_PEA Fructose-bisphosphate aldolase. cytoplasmic isozyme 1 OS=Pisum sativum PE=2 SV=1	0	gnl|CDD|178074 PLN02455. PLN02455. fructose-bisphosphate aldolase.	0	tr|I1M6D5|I1M6D5_SOYBN Uncharacterized protein OS=Glycine max GN=Gma.4575 PE=4 SV=1	0	ref|XP_003544567.1| PREDICTED: fructose-bisphosphate aldolase. cytoplasmic isozyme 1-like [Glycine max]	0	B9S0W4_RICCO/11-357 PF00274.14;Glycolytic;	0	G	GO:0016829.lyase activity;GO:0008152.metabolic process;GO:0004332.fructose-bisphosphate aldolase activity;GO:0006096.glycolysis;GO:0003824.catalytic activity;GO:0005737.cytoplasm;	EC:4.1.2.13	K01623	ko00010. Glycolysis / Gluconeogenesis;ko00030. Pentose phosphate pathway;ko00051. Fructose and mannose metabolism;ko00680. Methane metabolism;ko00710. Carbon fixation in photosynthetic organisms;
plastidial triosephosphate isomerase
CL10587Contig1	65.75	59	50.09	-0.156276	no	-0.392468	no	triosephosphate isomerase (TIM)	1453	sp|P48496|TPIC_SPIOL Triosephosphate isomerase. chloroplastic OS=Spinacia oleracea GN=TPIP1 PE=1 SV=1	3e-160	gnl|CDD|166070 PLN02429. PLN02429. triosephosphate isomerase.	1e-156	tr|F6I134|F6I134_VITVI Triosephosphate isomerase OS=Vitis vinifera GN=VIT_03s0038g01780 PE=3 SV=1	1e-168	ref|XP_002274871.1| PREDICTED: triosephosphate isomerase. chloroplastic-like isoform 1 [Vitis vinifera]	1e-168	D7U5A4_VITVI/7-246 PF00121.13;TIM;	4e-148	G	GO:0008152.metabolic process;GO:0006094.gluconeogenesis;GO:0016853.isomerase activity;GO:0006096.glycolysis;GO:0004807.triose-phosphate isomerase activity;GO:0003824.catalytic activity;GO:0005737.cytoplasm;GO:0006098.pentose-phosphate shunt;GO:0019253.reductive pentose-phosphate cycle;GO:0006633.fatty acid biosynthetic process;GO:0009536.plastid;GO:0008610.lipid biosynthetic process;GO:0009507.ch…	EC:5.3.1.1	K01803	ko00010. Glycolysis / Gluconeogenesis;ko00051. Fructose and mannose metabolism;ko00562. Inositol phosphate metabolism;ko00710. Carbon fixation in photosynthetic organisms;
cytosolic triosephosphate isomerase
comp77549_c0_seq1	19.47	10.25	13.63	-0.925629	no	-0.514467	no	triosephosphate isomerase (TIM)	354	sp|P48494|TPIS_ORYSJ Triosephosphate isomerase. cytosolic OS=Oryza sativa subsp. japonica GN=TPI PE=1 SV=3	8e-17	gnl|CDD|178175 PLN02561. PLN02561. triosephosphate isomerase.	3e-25	tr|Q7X9R3|Q7X9R3_GOSBA Triosephosphate isomerase (Fragment) OS=Gossypium barbadense PE=2 SV=1	2e-17	gb|AAP40643.1| putative triose-phosphate isomerase. partial [Gossypium barbadense]	2e-17	Q7X9R3_GOSBA/1-99 PF00121.13;TIM;	4e-15	-	GO:0008152.metabolic process;GO:0006094.gluconeogenesis;GO:0016853.isomerase activity;GO:0006096.glycolysis;GO:0004807.triose-phosphate isomerase activity;GO:0003824.catalytic activity;GO:0005737.cytoplasm;GO:0006098.pentose-phosphate shunt;GO:0006633.fatty acid biosynthetic process;GO:0008610.lipid biosynthetic process;	EC:5.3.1.1	K01803	ko00010. Glycolysis / Gluconeogenesis;ko00051. Fructose and mannose metabolism;ko00562. Inositol phosphate metabolism;ko00710. Carbon fixation in photosynthetic organisms;
plastidial glyceraldehyde 3-phosphate dehydrogenase
CL16242Contig1	16.02	31.72	68.32	0.985519	no	2.09243	yes	glyceraldehyde 3-phosphate dehydrogenase	908	sp|Q39769|G3PC_GINBI Glyceraldehyde-3-phosphate dehydrogenase. cytosolic OS=Ginkgo biloba PE=2 SV=1	1e-95	gnl|CDD|177912 PLN02272. PLN02272. glyceraldehyde-3-phosphate dehydrogenase.	1e-107	tr|I0DFK4|I0DFK4_9ROSA Glyceraldehyde-3-phosphate dehydrogenase (Fragment) OS=Eriobotrya japonica GN=GAPDH PE=2 SV=1	8e-95	gb|AFH88395.1| glyceraldehyde-3-phosphate dehydrogenase. partial [Eriobotrya japonica]	7e-95	G3PC_MESCR/159-316 PF02800.15;Gp_dh_C;	3e-79	G	GO:0006006.glucose metabolic process;GO:0016620.oxidoreductase activity. acting on the aldehyde or oxo group of donors. NAD or NADP as acceptor;GO:0006096.glycolysis;GO:0051287.NAD binding;GO:0005737.cytoplasm;GO:0055114.oxidation-reduction process;GO:0005488.binding;GO:0008943.glyceraldehyde-3-phosphate dehydrogenase activity;GO:0016491.oxidoreductase activity;GO:0004365.glyceraldehyde-3-phospha…	EC:1.2.1.12	K00134	ko00010. Glycolysis / Gluconeogenesis;ko04066. HIF-1 signaling pathway;ko05010. Alzheimer's disease;
cytosolic glyceraldehyde 3-phosphate dehydrogenase
comp108147_c1_seq2	24.17	112.69	107.47	2.22107	yes	2.15264	yes	glyceraldehyde 3-phosphate dehydrogenase	1875	sp|Q39769|G3PC_GINBI Glyceraldehyde-3-phosphate dehydrogenase. cytosolic OS=Ginkgo biloba PE=2 SV=1	1e-172	gnl|CDD|177912 PLN02272. PLN02272. glyceraldehyde-3-phosphate dehydrogenase.	0	tr|D7T0U8|D7T0U8_VITVI Putative uncharacterized protein OS=Vitis vinifera GN=VIT_19s0085g00600 PE=3 SV=1	0	ref|XP_002263263.1| PREDICTED: glyceraldehyde-3-phosphate dehydrogenase. cytosolic [Vitis vinifera] emb|CBI24168.3| unnamed protein product [Vitis vinifera]	0	D9IUX3_9POAL/240-397 PF02800.15;Gp_dh_C;	2e-91	G	GO:0051402.neuron apoptotic process;GO:0006096.glycolysis;GO:0005737.cytoplasm;GO:0055114.oxidation-reduction process;GO:0005829.cytosol;GO:0016491.oxidoreductase activity;GO:0006006.glucose metabolic process;GO:0016620.oxidoreductase activity. acting on the aldehyde or oxo group of donors. NAD or NADP as acceptor;GO:0005634.nucleus;GO:0051287.NAD binding;GO:0005488.binding;GO:0006915.apoptotic p…	EC:1.2.1.12	K00134	ko00010. Glycolysis / Gluconeogenesis;ko04066. HIF-1 signaling pathway;ko05010. Alzheimer's disease;
comp113737_c1_seq1	24.35	74.22	104.65	1.60789	yes	2.10358	yes	glyceraldehyde 3-phosphate dehydrogenase	1882	sp|Q39769|G3PC_GINBI Glyceraldehyde-3-phosphate dehydrogenase. cytosolic OS=Ginkgo biloba PE=2 SV=1	1e-173	gnl|CDD|177912 PLN02272. PLN02272. glyceraldehyde-3-phosphate dehydrogenase.	0	tr|D7T0U8|D7T0U8_VITVI Putative uncharacterized protein OS=Vitis vinifera GN=VIT_19s0085g00600 PE=3 SV=1	0	ref|XP_002263263.1| PREDICTED: glyceraldehyde-3-phosphate dehydrogenase. cytosolic [Vitis vinifera] emb|CBI24168.3| unnamed protein product [Vitis vinifera]	0	D9IUX3_9POAL/240-397 PF02800.15;Gp_dh_C;	2e-91	G	GO:0016620.oxidoreductase activity. acting on the aldehyde or oxo group of donors. NAD or NADP as acceptor;GO:0006006.glucose metabolic process;GO:0006096.glycolysis;GO:0051287.NAD binding;GO:0005737.cytoplasm;GO:0055114.oxidation-reduction process;GO:0005488.binding;GO:0008943.glyceraldehyde-3-phosphate dehydrogenase activity;GO:0016491.oxidoreductase activity;GO:0004365.glyceraldehyde-3-phospha…	EC:1.2.1.12	K00134	ko00010. Glycolysis / Gluconeogenesis;ko04066. HIF-1 signaling pathway;ko05010. Alzheimer's disease;
plastidial phosphoglycerate kinase
CL1Contig130	36.83	55.52	29.95	0.592126	yes	-0.298325	no	phosphoglycerate kinase	2004	sp|Q42961|PGKH_TOBAC Phosphoglycerate kinase. chloroplastic OS=Nicotiana tabacum PE=2 SV=1	0	gnl|CDD|178602 PLN03034. PLN03034. phosphoglycerate kinase; Provisional.	0	tr|B9RHY4|B9RHY4_RICCO Phosphoglycerate kinase OS=Ricinus communis GN=RCOM_1574580 PE=3 SV=1	0	ref|XP_002513353.1| phosphoglycerate kinase. putative [Ricinus communis] gb|EEF48756.1| phosphoglycerate kinase. putative [Ricinus communis]	0	Q1ENY9_MUSAC/79-463 PF00162.14;PGK;	0	G	GO:0016310.phosphorylation;GO:0005524.ATP binding;GO:0016301.kinase activity;GO:0006096.glycolysis;GO:0005737.cytoplasm;GO:0004618.phosphoglycerate kinase activity;GO:0000166.nucleotide binding;GO:0019253.reductive pentose-phosphate cycle;GO:0009536.plastid;GO:0016740.transferase activity;GO:0009507.chloroplast;	EC:2.7.2.3	K00927	ko00010. Glycolysis / Gluconeogenesis;ko00710. Carbon fixation in photosynthetic organisms;
cytosolic Phosphoglycerate kinase
CL1Contig1180	146.56	172.97	193.05	0.23903	yes	0.397483	yes	phosphoglycerate kinase	1677	sp|Q42962|PGKY_TOBAC Phosphoglycerate kinase. cytosolic OS=Nicotiana tabacum PE=2 SV=1	0	gnl|CDD|165923 PLN02282. PLN02282. phosphoglycerate kinase.	0	tr|D2D2Z8|D2D2Z8_GOSHI Phosphoglycerate kinase OS=Gossypium hirsutum PE=2 SV=1	0	gb|ACJ11718.1| phosphoglycerate kinase [Gossypium hirsutum]	0	B9HI52_POPTR/9-390 PF00162.14;PGK;	0	G	GO:0016310.phosphorylation;GO:0005524.ATP binding;GO:0016301.kinase activity;GO:0006096.glycolysis;GO:0005737.cytoplasm;GO:0004618.phosphoglycerate kinase activity;GO:0000166.nucleotide binding;GO:0019253.reductive pentose-phosphate cycle;GO:0009536.plastid;GO:0016740.transferase activity;GO:0009507.chloroplast;	EC:2.7.2.3	K00927	ko00010. Glycolysis / Gluconeogenesis;ko00710. Carbon fixation in photosynthetic organisms;
plastidial enolase
CL19279Contig1	167.85	223	256.02	0.409871	yes	0.609084	yes	enolase	1868	sp|Q42971|ENO_ORYSJ Enolase OS=Oryza sativa subsp. japonica GN=ENO1 PE=1 SV=2	0	gnl|CDD|177785 PLN00191. PLN00191. enolase.	0	tr|C0L7E2|C0L7E2_ANNCH Enolase OS=Annona cherimola PE=2 SV=1	0	gb|ACN50180.1| enolase [Annona cherimola]	0	D8SMH9_SELML/148-443 PF00113.17;Enolase_C;	0	G	GO:0000287.magnesium ion binding;GO:0004634.phosphopyruvate hydratase activity;GO:0006096.glycolysis;GO:0005737.cytoplasm;GO:0009986.cell surface;GO:0016829.lyase activity;GO:0046872.metal ion binding;GO:0000015.phosphopyruvate hydratase complex;	EC:4.2.1.11	K01689	ko00010. Glycolysis / Gluconeogenesis;ko00680. Methane metabolism;ko03018. RNA degradation;ko04066. HIF-1 signaling pathway;
cytoloslic enolase
comp117419_c0_seq15	10.01	6.06	6.05	-0.724052	no	-0.726435	no	enolase	2284	sp|Q9ZW34|ENO3_ARATH Cytosolic enolase 3 OS=Arabidopsis thaliana GN=ENO3 PE=2 SV=1	0	gnl|CDD|177785 PLN00191. PLN00191. enolase.	0	tr|F6GUV5|F6GUV5_VITVI Putative uncharacterized protein OS=Vitis vinifera GN=VIT_06s0004g05900 PE=3 SV=1	0	ref|XP_002281136.1| PREDICTED: cytosolic enolase 3-like [Vitis vinifera]	0	C6TEW5_SOYBN/184-473 PF00113.17;Enolase_C;	1e-159	G	GO:0000287.magnesium ion binding;GO:0004634.phosphopyruvate hydratase activity;GO:0006096.glycolysis;GO:0005737.cytoplasm;GO:0009986.cell surface;GO:0016829.lyase activity;GO:0046872.metal ion binding;GO:0000015.phosphopyruvate hydratase complex;	EC:4.2.1.11	K01689	ko00010. Glycolysis / Gluconeogenesis;ko00680. Methane metabolism;ko03018. RNA degradation;ko04066. HIF-1 signaling pathway;
plastidial pyruvate kinase
CL14199Contig1	34.52	59.83	76.91	0.793437	yes	1.15574	yes	pyruvate kinase	2202	sp|Q43117|KPYA_RICCO Pyruvate kinase isozyme A. chloroplastic OS=Ricinus communis PE=1 SV=1	0	gnl|CDD|178362 PLN02762. PLN02762. pyruvate kinase complex alpha subunit.	0	tr|F6HDW1|F6HDW1_VITVI Pyruvate kinase OS=Vitis vinifera GN=VIT_05s0020g04480 PE=3 SV=1	0	ref|XP_002279975.1| PREDICTED: pyruvate kinase isozyme A. chloroplastic isoform 1 [Vitis vinifera]	0	D9I8E7_9ERIC/99-452 PF00224.16;PK;	0	G	GO:0000287.magnesium ion binding;GO:0016310.phosphorylation;GO:0005524.ATP binding;GO:0004743.pyruvate kinase activity;GO:0016301.kinase activity;GO:0006096.glycolysis;GO:0003824.catalytic activity;GO:0030955.potassium ion binding;GO:0046872.metal ion binding;GO:0000166.nucleotide binding;GO:0009536.plastid;GO:0016740.transferase activity;GO:0009507.chloroplast;	EC:2.7.1.40	K00873	ko00010. Glycolysis / Gluconeogenesis;ko00230. Purine metabolism;ko00620. Pyruvate metabolism;ko00710. Carbon fixation in photosynthetic organisms;ko04930. Type II diabetes mellitus;ko05203. Viral carcinogenesis;
cytosolic pyruvate kinase
CL1725Contig1	59.19	34.08	38.66	-0.796428	no	-0.614512	no	pyruvate kinase	2165	sp|Q42806|KPYC_SOYBN Pyruvate kinase. cytosolic isozyme OS=Glycine max PE=2 SV=1	0	gnl|CDD|178080 PLN02461. PLN02461. Probable pyruvate kinase.	0	tr|C5DB68|C5DB68_VITVI Pyruvate kinase OS=Vitis vinifera GN=40N03_150 PE=3 SV=1	0	emb|CAQ58629.1| pyruvate kinase [Vitis vinifera]	0	KPYC_SOYBN/20-366 PF00224.16;PK;	0	G	GO:0000287.magnesium ion binding;GO:0016310.phosphorylation;GO:0005524.ATP binding;GO:0004743.pyruvate kinase activity;GO:0016301.kinase activity;GO:0006096.glycolysis;GO:0003824.catalytic activity;GO:0005737.cytoplasm;GO:0030955.potassium ion binding;GO:0046872.metal ion binding;GO:0000166.nucleotide binding;GO:0016740.transferase activity;	EC:2.7.1.40	K00873	ko00010. Glycolysis / Gluconeogenesis;ko00230. Purine metabolism;ko00620. Pyruvate metabolism;ko00710. Carbon fixation in photosynthetic organisms;ko04930. Type II diabetes mellitus;ko05203. Viral carcinogenesis;
Glycolipid transfer protein
comp79194_c0_seq1	13.89	10.04	16.95	-0.468287	no	0.287239	no	Glycolipid transfer protein	1046	-	-	gnl|CDD|204041 pfam08718. GLTP. Glycolipid transfer protein (GLTP). GLTP is a cytosolic protein that catalyzes the intermembrane transfer of glycolipids.	2e-62	tr|F6H8R6|F6H8R6_VITVI Putative uncharacterized protein OS=Vitis vinifera GN=VIT_05s0049g01330 PE=4 SV=1	8e-120	ref|XP_002285321.1| PREDICTED: pleckstrin homology domain-containing family A member 8 [Vitis vinifera]	7e-120	A5BX94_VITVI/21-167 PF08718.6;GLTP;	8e-88	G	GO:0017089.glycolipid transporter activity;GO:0051861.glycolipid binding;GO:0046836.glycolipid transport;GO:0005737.cytoplasm;	-	-	-
comp78587_c0_seq1	14.16	10.21	17.23	-0.471838	no	0.283101	no	Glycolipid transfer protein	1029	-	-	gnl|CDD|204041 pfam08718. GLTP. Glycolipid transfer protein (GLTP). GLTP is a cytosolic protein that catalyzes the intermembrane transfer of glycolipids.	1e-62	tr|F6H8R6|F6H8R6_VITVI Putative uncharacterized protein OS=Vitis vinifera GN=VIT_05s0049g01330 PE=4 SV=1	7e-120	ref|XP_002285321.1| PREDICTED: pleckstrin homology domain-containing family A member 8 [Vitis vinifera]	6e-120	A5BX94_VITVI/21-167 PF08718.6;GLTP;	7e-88	G	GO:0017089.glycolipid transporter activity;GO:0051861.glycolipid binding;GO:0046836.glycolipid transport;GO:0005737.cytoplasm;	-	-	-
Glucose-6-phosphate/phosphate translocator
CL1Contig224	29.13	40.98	121.1	0.492414	no	2.05562	yes	Glucose-6-phosphate/phosphate translocator	2056	sp|Q94B38|GPT2_ARATH Glucose-6-phosphate/phosphate translocator 2. chloroplastic OS=Arabidopsis thaliana GN=GPT2 PE=2 SV=2	0	gnl|CDD|129898 TIGR00817. tpt. Tpt phosphate/phosphoenolpyruvate translocator. The 6-8 TMS Triose-phosphate Transporter (TPT) Family (TC 2.A.7.9)Functionally characterized members of the TPT family are derived from the inner envelope membranes of chloroplasts and nongreen plastids of plants. However.homologues are also present in yeast. Saccharomyces cerevisiae has three functionally uncharacteri…	2e-130	tr|E0CVM3|E0CVM3_VITVI Putative uncharacterized protein OS=Vitis vinifera GN=VIT_10s0116g00760 PE=4 SV=1	0	ref|XP_002266056.1| PREDICTED: glucose-6-phosphate/phosphate translocator 2. chloroplastic [Vitis vinifera] emb|CBI23184.3| unnamed protein product [Vitis vinifera]	0	Q59IV7_MESCR/240-385 PF03151.11;TPT;	3e-79	GE	GO:0016020.membrane;GO:0006810.transport;GO:0016021.integral to membrane;GO:0009536.plastid;GO:0031969.chloroplast membrane;GO:0009507.chloroplast;GO:0005215.transporter activity;	-	K15283	-
CL3095Contig1	26.54	30.94	44.66	0.221305	no	0.750815	no	Glucose-6-phosphate/phosphate translocator	1080	sp|Q94B38|GPT2_ARATH Glucose-6-phosphate/phosphate translocator 2. chloroplastic OS=Arabidopsis thaliana GN=GPT2 PE=2 SV=2	2e-148	gnl|CDD|129898 TIGR00817. tpt. Tpt phosphate/phosphoenolpyruvate translocator. The 6-8 TMS Triose-phosphate Transporter (TPT) Family (TC 2.A.7.9)Functionally characterized members of the TPT family are derived from the inner envelope membranes of chloroplasts and nongreen plastids of plants. However.homologues are also present in yeast. Saccharomyces cerevisiae has three functionally uncharacteri…	2e-104	tr|A5C4N4|A5C4N4_VITVI Putative uncharacterized protein OS=Vitis vinifera GN=VITISV_030812 PE=4 SV=1	1e-153	emb|CAN68645.1| hypothetical protein VITISV_030812 [Vitis vinifera]	1e-153	A5C4N4_VITVI/99-226 PF00892.15;EamA;	2e-67	-	GO:0016020.membrane;GO:0006810.transport;GO:0016021.integral to membrane;GO:0005215.transporter activity;	-	K15283	-
Triose phosphate transporter
CL924Contig1	14.39	5.66	6.63	-1.34619	no	-1.11799	no	Triose phosphate transporter	1857	sp|P11869|TPT_SPIOL Triose phosphate/phosphate translocator. chloroplastic OS=Spinacia oleracea PE=1 SV=1	8e-155	gnl|CDD|129898 TIGR00817. tpt. Tpt phosphate/phosphoenolpyruvate translocator. The 6-8 TMS Triose-phosphate Transporter (TPT) Family (TC 2.A.7.9)Functionally characterized members of the TPT family are derived from the inner envelope membranes of chloroplasts and nongreen plastids of plants. However.homologues are also present in yeast. Saccharomyces cerevisiae has three functionally uncharacteri…	2e-129	tr|B9REF2|B9REF2_RICCO Triose phosphate/phosphate translocator. chloroplast. putative OS=Ricinus communis GN=RCOM_1620950 PE=4 SV=1	2e-165	ref|XP_002512091.1| Triose phosphate/phosphate translocator. chloroplast precursor. putative [Ricinus communis] gb|EEF50760.1| Triose phosphate/phosphate translocator. chloroplast precursor. putative [Ricinus communis]	1e-165	D7T9V7_VITVI/114-243 PF00892.15;EamA;	6e-64	GE	GO:0016020.membrane;GO:0006810.transport;GO:0016021.integral to membrane;GO:0009536.plastid;GO:0031969.chloroplast membrane;GO:0009507.chloroplast;GO:0005215.transporter activity;	-	K15283	-
Phosphoenolpyruvate transporter
CL9043Contig1	41.09	65.35	75.14	0.6694	yes	0.870794	yes	Phosphoenolpyruvate transporter	1591	sp|Q69VR7|PPT1_ORYSJ Phosphoenolpyruvate/phosphate translocator 1. chloroplastic OS=Oryza sativa subsp. japonica GN=PPT1 PE=2 SV=1	1e-169	gnl|CDD|129898 TIGR00817. tpt. Tpt phosphate/phosphoenolpyruvate translocator. The 6-8 TMS Triose-phosphate Transporter (TPT) Family (TC 2.A.7.9)Functionally characterized members of the TPT family are derived from the inner envelope membranes of chloroplasts and nongreen plastids of plants. However.homologues are also present in yeast. Saccharomyces cerevisiae has three functionally uncharacteri…	1e-146	tr|D7SHQ5|D7SHQ5_VITVI Putative uncharacterized protein OS=Vitis vinifera GN=VIT_17s0000g08560 PE=4 SV=1	0	ref|XP_002282424.1| PREDICTED: phosphoenolpyruvate/phosphate translocator 2. chloroplastic [Vitis vinifera] emb|CBI15015.3| unnamed protein product [Vitis vinifera]	0	D7SHQ5_VITVI/255-401 PF03151.11;TPT;	3e-78	GE	GO:0016020.membrane;GO:0006810.transport;GO:0016021.integral to membrane;GO:0009536.plastid;GO:0031969.chloroplast membrane;GO:0009507.chloroplast;GO:0005215.transporter activity;	-	K15283	-
Ribulose bisphosphate carboxylase
CL498Contig3	306.71	95.51	31.31	-1.68315	no	-3.29218	yes	ribulose-bisphosphate carboxylase small chain	1116	sp|P10053|RBS_PINTH Ribulose bisphosphate carboxylase small chain. chloroplastic OS=Pinus thunbergii GN=RBCS PE=2 SV=1	2e-56	gnl|CDD|165930 PLN02289. PLN02289. ribulose-bisphosphate carboxylase small chain.	1e-65	tr|D7SQB3|D7SQB3_VITVI Ribulose bisphosphate carboxylase small chain OS=Vitis vinifera GN=VIT_11s0052g00820 PE=3 SV=1	4e-91	ref|XP_002270117.1| PREDICTED: ribulose bisphosphate carboxylase small chain. chloroplastic [Vitis vinifera] emb|CBI17844.3| unnamed protein product [Vitis vinifera]	4e-91	D7SQB3_VITVI/58-167 PF00101.15;RuBisCO_small;	2e-61	-	GO:0055114.oxidation-reduction process;GO:0016984.ribulose-bisphosphate carboxylase activity;GO:0016829.lyase activity;GO:0015977.carbon fixation;GO:0019253.reductive pentose-phosphate cycle;GO:0004497.monooxygenase activity;GO:0009536.plastid;GO:0009853.photorespiration;GO:0009507.chloroplast;GO:0015979.photosynthesis;GO:0016491.oxidoreductase activity;	EC:4.1.1.39	K01602	ko00630. Glyoxylate and dicarboxylate metabolism;ko00710. Carbon fixation in photosynthetic organisms;
