# Supplementary material for: Integrated transcriptome sequencing and dynamic analysis reveal carbon source partitioning between terpenoid and oil accumulation in developing Lindera glauca fruits
Source: Sci Rep. 2015 Oct 8;5:15017. doi: 10.1038/srep15017 (PMC4597268; doi:10.1038/srep15017)
Supplement: Supplementary Dataset 5 [file srep15017-s6.xls]

## Sheet: Sheet1
Unigenes_id	50DAF	125DAF	150DAF	fold_change(125:50DAF)	significant	fold_change(150:50DAF)	significant	Definition	Length	Swissprot_des	Swissprot_evalue	Cdd_des	Cdd_evalue	Trembl_des	Trembl_evalue	NR_des	NR_evalue	PFAM_des	PFAM_evalue	KOG	GO	EC	KO	Pathway
Mevalonate pathway
CL3522Contig1	51.05	24.53	38.41	-1.05736	no	-0.410429	no	acetyl-CoA C-acetyltransferase	1733	sp|Q8S4Y1|THIC1_ARATH Acetyl-CoA acetyltransferase. cytosolic 1 OS=Arabidopsis thaliana GN=AAT1 PE=2 SV=1	0	gnl|CDD|178250 PLN02644. PLN02644. acetyl-CoA C-acetyltransferase.	0	tr|F6HHQ7|F6HHQ7_VITVI Putative uncharacterized protein OS=Vitis vinifera GN=VIT_12s0057g01200 PE=3 SV=1	0	ref|XP_002265690.1| PREDICTED: probable acetyl-CoA acetyltransferase. cytosolic 2 [Vitis vinifera] emb|CBI28461.3| unnamed protein product [Vitis vinifera]	0	D7TD88_VITVI/11-274 PF00108.18;Thiolase_N;	1e-160	I	GO:0008152.metabolic process;GO:0003985.acetyl-CoA C-acetyltransferase activity;GO:0005777.peroxisome;GO:0016740.transferase activity;GO:0016747.transferase activity. transferring acyl groups other than amino-acyl groups;GO:0003824.catalytic activity;	EC:2.3.1.9	K00626	ko00071. Fatty acid metabolism;ko00072. Synthesis and degradation of ketone bodies;ko00280. Valine. leucine and isoleucine degradation;ko00310. Lysine degradation;ko00362. Benzoate degradation;ko00380. Tryptophan metabolism;ko00620. Pyruvate metabolism;ko00630. Glyoxylate and dicarboxylate metabolism;ko00640. Propanoate metabolism;ko00650. Butanoate metabolism;ko00720. Carbon fixation pathways in…
CL3489Contig1	22.81	7.65	9.78	-1.57613	no	-1.22176	no	hydroxymethylglutaryl-CoA synthase	4613	sp|P54873|HMCS_ARATH Hydroxymethylglutaryl-CoA synthase OS=Arabidopsis thaliana GN=HMGS PE=1 SV=2	2e-144	gnl|CDD|178189 PLN02577. PLN02577. hydroxymethylglutaryl-CoA synthase.	0	tr|B9RC08|B9RC08_RICCO Hydroxymethylglutaryl-CoA synthase. putative OS=Ricinus communis GN=RCOM_1683050 PE=4 SV=1	3e-159	ref|XP_002509692.1| hydroxymethylglutaryl-CoA synthase. putative [Ricinus communis] gb|EEF51079.1| hydroxymethylglutaryl-CoA synthase. putative [Ricinus communis]	3e-159	A9ZMZ7_HEVBR/175-449 PF08540.5;HMG_CoA_synt_C;	2e-139	I	GO:0006694.steroid biosynthetic process;GO:0008299.isoprenoid biosynthetic process;GO:0016126.sterol biosynthetic process;GO:0004421.hydroxymethylglutaryl-CoA synthase activity;GO:0008152.metabolic process;GO:0003824.catalytic activity;GO:0016740.transferase activity;GO:0008610.lipid biosynthetic process;	EC:2.3.3.10	K01641	ko00072. Synthesis and degradation of ketone bodies;ko00280. Valine. leucine and isoleucine degradation;ko00650. Butanoate metabolism;ko00900. Terpenoid backbone biosynthesis;
comp119229_c0_seq3	60.48	10.16	3.16	-2.57356	yes	-4.25846	yes	hydroxymethylglutaryl-CoA reductase (NADPH)	2321	sp|P29057|HMDH1_HEVBR 3-hydroxy-3-methylglutaryl-coenzyme A reductase 1 OS=Hevea brasiliensis GN=HMGR1 PE=2 SV=1	0	gnl|CDD|153081 cd00643. HMG-CoA_reductase_classI. Class I hydroxymethylglutaryl-coenzyme A (HMG-CoA) reductase (HMGR). Hydroxymethylglutaryl-coenzyme A (HMG-CoA) reductase (HMGR). class I enzyme. homotetramer. Catalyzes the synthesis of coenzyme A and mevalonate in isoprenoid synthesis. In mammals this is the rate limiting committed step in cholesterol biosynthesis. Class I enzymes are found pred…	0	tr|Q4F9K3|Q4F9K3_9MAGN 3-hydroxy-methylglutaryl coenzyme A reductase OS=Michelia chapensis GN=HMGr PE=2 SV=1	0	gb|AAY87014.1| 3-hydroxy-methylglutaryl coenzyme A reductase [Michelia chapensis]	0	Q4F9K3_9MAGN/167-546 PF00368.13;HMG-CoA_red;	0	I	GO:0016020.membrane;GO:0008299.isoprenoid biosynthetic process;GO:0016616.oxidoreductase activity. acting on the CH-OH group of donors. NAD or NADP as acceptor;GO:0005783.endoplasmic reticulum;GO:0015936.coenzyme A metabolic process;GO:0055114.oxidation-reduction process;GO:0042170.plastid membrane;GO:0050661.NADP binding;GO:0016021.integral to membrane;GO:0004420.hydroxymethylglutaryl-CoA reduct…	EC:1.1.1.34	K00021	ko00900. Terpenoid backbone biosynthesis;ko04976. Bile secretion;
CL14957Contig1	11.52	7.18	5.42	-0.682085	no	-1.08778	no	phosphomevalonate kinase	1946	sp|P24521|ERG8_YEAST Phosphomevalonate kinase OS=Saccharomyces cerevisiae (strain ATCC 204508 / S288c) GN=ERG8 PE=1 SV=2	1e-25	gnl|CDD|162257 TIGR01219. Pmev_kin_ERG8. phosphomevalonate kinase. ERG8-type. eukaryotic branch. This enzyme is part of the mevalonate pathway. one of two alternative pathways for the biosynthesis of IPP. In an example of nonorthologous gene displacement. two different types of phosphomevalonate kinase are found - the animal type and this ERG8 type. This model represents plant and fungal forms of…	7e-133	tr|Q944G1|Q944G1_HEVBR Phosphomevalonate kinase OS=Hevea brasiliensis PE=2 SV=1	0	gb|AAL18926.1|AF429385_1 phosphomevalonate kinase [Hevea brasiliensis]	0	Q944G1_HEVBR/385-471 PF08544.8;GHMP_kinases_C;	3e-26	I	GO:0016310.phosphorylation;GO:0005524.ATP binding;GO:0016301.kinase activity;GO:0000166.nucleotide binding;GO:0016740.transferase activity;GO:0004631.phosphomevalonate kinase activity;	EC:2.7.4.2	K00938	ko00900. Terpenoid backbone biosynthesis;
comp114324_c1_seq10	28.95	15.32	14.95	-0.918147	no	-0.953418	no	diphosphomevalonate decarboxylase	2063	sp|Q99JF5|MVD1_MOUSE Diphosphomevalonate decarboxylase OS=Mus musculus GN=Mvd PE=1 SV=2	6e-108	gnl|CDD|178029 PLN02407. PLN02407. diphosphomevalonate decarboxylase.	0	tr|F2YS05|F2YS05_HOUCO Mevalonate 5-diphosphate decarboxylase OS=Houttuynia cordata PE=2 SV=1	0	gb|AEA72605.1| mevalonate 5-diphosphate decarboxylase [Houttuynia cordata]	0	F1QD05_DANRE/110-221 PF00288.21;GHMP_kinases_N;	2e-25	I	GO:0008299.isoprenoid biosynthetic process;GO:0016829.lyase activity;GO:0016310.phosphorylation;GO:0005524.ATP binding;GO:0016301.kinase activity;GO:0004163.diphosphomevalonate decarboxylase activity;	EC:4.1.1.33	K01597	ko00900. Terpenoid backbone biosynthesis;
CL1Contig6380	65.53	22.2	12.8	-1.5616	no	-2.35601	yes	farnesyl diphosphate synthase	1593	sp|P49351|FPPS1_LUPAL Farnesyl pyrophosphate synthase 1 OS=Lupinus albus GN=FPS1 PE=2 SV=1	0	gnl|CDD|144078 pfam00348. polyprenyl_synt. Polyprenyl synthetase.	2e-80	tr|B8XPY7|B8XPY7_9MAGN Farnesyl pyrophosphate synthase OS=Chimonanthus praecox GN=FPPS PE=2 SV=1	0	gb|ACJ38671.1| farnesyl pyrophosphate synthase [Chimonanthus praecox]	0	D7NM49_9FABA/34-305 PF00348.12;polyprenyl_synt;	4e-156	H	GO:0006694.steroid biosynthetic process;GO:0008299.isoprenoid biosynthetic process;GO:0016126.sterol biosynthetic process;GO:0004337.geranyltranstransferase activity;GO:0006695.cholesterol biosynthetic process;GO:0005737.cytoplasm;GO:0046872.metal ion binding;GO:0004161.dimethylallyltranstransferase activity;GO:0016740.transferase activity;GO:0008610.lipid biosynthetic process;	EC:2.5.1.1 2.5.1.10	K00787	ko00900. Terpenoid backbone biosynthesis;ko05164. Influenza A;ko05166. HTLV-I infection;
CL21339Contig1	7.5	0.81	1.39	-3.2109	no	-2.43181	no	farnesyl diphosphate synthase	1012	sp|P49351|FPPS1_LUPAL Farnesyl pyrophosphate synthase 1 OS=Lupinus albus GN=FPS1 PE=2 SV=1	3e-151	gnl|CDD|144078 pfam00348. polyprenyl_synt. Polyprenyl synthetase.	3e-78	tr|B8XPY7|B8XPY7_9MAGN Farnesyl pyrophosphate synthase OS=Chimonanthus praecox GN=FPPS PE=2 SV=1	2e-170	gb|ACJ38671.1| farnesyl pyrophosphate synthase [Chimonanthus praecox]	2e-170	B8XPY7_9MAGN/50-321 PF00348.12;polyprenyl_synt;	2e-148	H	GO:0006694.steroid biosynthetic process;GO:0008299.isoprenoid biosynthetic process;GO:0016126.sterol biosynthetic process;GO:0004337.geranyltranstransferase activity;GO:0006695.cholesterol biosynthetic process;GO:0005737.cytoplasm;GO:0046872.metal ion binding;GO:0004161.dimethylallyltranstransferase activity;GO:0016740.transferase activity;GO:0008610.lipid biosynthetic process;	EC:2.5.1.1 2.5.1.10	K00787	ko00900. Terpenoid backbone biosynthesis;ko05164. Influenza A;ko05166. HTLV-I infection;
2-Cmethyl-Derythritol 4-phosphate pathway
CL1Contig1118	274.35	23.44	0.34	-3.54897	yes	-9.65627	yes	1-deoxy-D-xylulose-5-phosphate synthase	2515	sp|Q6YU51|DXS2_ORYSJ Probable 1-deoxy-D-xylulose-5-phosphate synthase 2. chloroplastic OS=Oryza sativa subsp. japonica GN=Os07g0190000 PE=2 SV=1	0	gnl|CDD|178194 PLN02582. PLN02582. 1-deoxy-D-xylulose-5-phosphate synthase.	0	tr|B9T619|B9T619_RICCO 1-deoxyxylulose-5-phosphate synthase. putative OS=Ricinus communis GN=RCOM_0025610 PE=3 SV=1	0	ref|XP_002533688.1| 1-deoxyxylulose-5-phosphate synthase. putative [Ricinus communis] gb|EEF28696.1| 1-deoxyxylulose-5-phosphate synthase. putative [Ricinus communis]	0	B9N8T1_POPTR/13-298 PF13292.1;DXP_synthase_N;	1e-157	G	GO:0008299.isoprenoid biosynthetic process;GO:0008152.metabolic process;GO:0003824.catalytic activity;GO:0009228.thiamine biosynthetic process;GO:0016114.terpenoid biosynthetic process;GO:0009536.plastid;GO:0008661.1-deoxy-D-xylulose-5-phosphate synthase activity;GO:0016740.transferase activity;GO:0016624.oxidoreductase activity. acting on the aldehyde or oxo group of donors. disulfide as accepto…	EC:2.2.1.7	K01662	ko00900. Terpenoid backbone biosynthesis;
comp115040_c0_seq7	31.08	24.21	4.83	-0.360383	no	-2.68589	yes	1-deoxy-D-xylulose-5-phosphate synthase	1674	sp|O78328|DXS_CAPAN Probable 1-deoxy-D-xylulose-5-phosphate synthase. chloroplastic OS=Capsicum annuum GN=TKT2 PE=2 SV=1	0	gnl|CDD|178194 PLN02582. PLN02582. 1-deoxy-D-xylulose-5-phosphate synthase.	0	tr|B9RSX4|B9RSX4_RICCO 1-deoxyxylulose-5-phosphate synthase. putative OS=Ricinus communis GN=RCOM_0679170 PE=3 SV=1	0	ref|XP_002516843.1| 1-deoxyxylulose-5-phosphate synthase. putative [Ricinus communis] gb|EEF45457.1| 1-deoxyxylulose-5-phosphate synthase. putative [Ricinus communis]	0	Q1PCC5_BRACM/76-361 PF13292.1;DXP_synthase_N;	5e-170	-	GO:0008299.isoprenoid biosynthetic process;GO:0008152.metabolic process;GO:0003824.catalytic activity;GO:0009228.thiamine biosynthetic process;GO:0016114.terpenoid biosynthetic process;GO:0009536.plastid;GO:0008661.1-deoxy-D-xylulose-5-phosphate synthase activity;GO:0016740.transferase activity;GO:0016624.oxidoreductase activity. acting on the aldehyde or oxo group of donors. disulfide as accepto…	EC:2.2.1.7	K01662	ko00900. Terpenoid backbone biosynthesis;
comp117040_c1_seq2	11.17	4.15	9.64	-1.42845	no	-0.212524	no	1-deoxy-D-xylulose-5-phosphate synthase	2456	sp|Q6YU51|DXS2_ORYSJ Probable 1-deoxy-D-xylulose-5-phosphate synthase 2. chloroplastic OS=Oryza sativa subsp. japonica GN=Os07g0190000 PE=2 SV=1	0	gnl|CDD|178194 PLN02582. PLN02582. 1-deoxy-D-xylulose-5-phosphate synthase.	0	tr|A1XP41|A1XP41_HEVBR Putative 1-deoxy-D-xylulose 5-phosphate synthase OS=Hevea brasiliensis GN=DXS2 PE=2 SV=1	0	gb|ABF18929.1| putative 1-deoxy-D-xylulose 5-phosphate synthase [Hevea brasiliensis]	0	A0MTQ3_9MAGN/71-356 PF13292.1;DXP_synthase_N;	3e-173	G	GO:0008299.isoprenoid biosynthetic process;GO:0008152.metabolic process;GO:0003824.catalytic activity;GO:0009228.thiamine biosynthetic process;GO:0016114.terpenoid biosynthetic process;GO:0009536.plastid;GO:0008661.1-deoxy-D-xylulose-5-phosphate synthase activity;GO:0016740.transferase activity;GO:0016624.oxidoreductase activity. acting on the aldehyde or oxo group of donors. disulfide as accepto…	EC:2.2.1.7	K01662	ko00900. Terpenoid backbone biosynthesis;
CL7442Contig1	11.48	3.11	6.79	-1.88414	no	-0.757639	no	1-deoxy-D-xylulose-5-phosphate synthase	2594	sp|Q6YU51|DXS2_ORYSJ Probable 1-deoxy-D-xylulose-5-phosphate synthase 2. chloroplastic OS=Oryza sativa subsp. japonica GN=Os07g0190000 PE=2 SV=1	0	gnl|CDD|178194 PLN02582. PLN02582. 1-deoxy-D-xylulose-5-phosphate synthase.	0	tr|B9T2B5|B9T2B5_RICCO 1-deoxyxylulose-5-phosphate synthase. putative OS=Ricinus communis GN=RCOM_0410350 PE=3 SV=1	0	ref|XP_002532384.1| 1-deoxyxylulose-5-phosphate synthase. putative [Ricinus communis] gb|EEF29996.1| 1-deoxyxylulose-5-phosphate synthase. putative [Ricinus communis]	0	A0MTQ3_9MAGN/71-356 PF13292.1;DXP_synthase_N;	3e-171	G	GO:0008299.isoprenoid biosynthetic process;GO:0008152.metabolic process;GO:0003824.catalytic activity;GO:0009228.thiamine biosynthetic process;GO:0016114.terpenoid biosynthetic process;GO:0009536.plastid;GO:0008661.1-deoxy-D-xylulose-5-phosphate synthase activity;GO:0016740.transferase activity;GO:0016624.oxidoreductase activity. acting on the aldehyde or oxo group of donors. disulfide as accepto…	EC:2.2.1.7	K01662	ko00900. Terpenoid backbone biosynthesis;
CL14394Contig1	254.43	43.37	69.21	-2.5525	yes	-1.87822	yes	1-deoxy-D-xylulose-5-phosphate reductoisomerase	1798	sp|Q8W250|DXR_ORYSJ 1-deoxy-D-xylulose 5-phosphate reductoisomerase. chloroplastic OS=Oryza sativa subsp. japonica GN=DXR PE=2 SV=2	0	gnl|CDD|178299 PLN02696. PLN02696. 1-deoxy-D-xylulose-5-phosphate reductoisomerase.	0	tr|D4P5A0|D4P5A0_NARTA 1-deoxyxylulose-5-phosphate reductoisomerase OS=Narcissus tazetta var. chinensis GN=DXR PE=2 SV=1	0	gb|ADD82536.1| 1-deoxyxylulose-5-phosphate reductoisomerase [Narcissus tazetta var. chinensis]	0	D4P5A0_NARTA/333-456 PF13288.1;DXPR_C;	1e-73	-	GO:0008299.isoprenoid biosynthetic process;GO:0016853.isomerase activity;GO:0055114.oxidation-reduction process;GO:0005488.binding;GO:0046872.metal ion binding;GO:0016114.terpenoid biosynthetic process;GO:0009536.plastid;GO:0016491.oxidoreductase activity;GO:0030604.1-deoxy-D-xylulose-5-phosphate reductoisomerase activity;GO:0009507.chloroplast;	EC:1.1.1.267	K00099	ko00900. Terpenoid backbone biosynthesis;
CL1Contig982	24.4	9.48	8.18	-1.36392	no	-1.57671	no	2-C-methyl-D-erythritol 4-phosphate cytidylyltransferase	1514	sp|P69834|ISPD_ARATH 2-C-methyl-D-erythritol 4-phosphate cytidylyltransferase. chloroplastic OS=Arabidopsis thaliana GN=ISPD PE=1 SV=1	2e-120	gnl|CDD|178329 PLN02728. PLN02728. 2-C-methyl-D-erythritol 4-phosphate cytidylyltransferase.	7e-167	tr|D7TGK2|D7TGK2_VITVI Putative uncharacterized protein OS=Vitis vinifera GN=VIT_12s0035g01950 PE=3 SV=1	7e-140	ref|XP_002268908.1| PREDICTED: 2-C-methyl-D-erythritol 4-phosphate cytidylyltransferase. chloroplastic [Vitis vinifera] emb|CBI29624.3| unnamed protein product [Vitis vinifera]	6e-140	D7TGK2_VITVI/82-303 PF01128.14;IspD;	6e-130	-	GO:0008299.isoprenoid biosynthetic process;GO:0050518.2-C-methyl-D-erythritol 4-phosphate cytidylyltransferase activity;GO:0016779.nucleotidyltransferase activity;GO:0016114.terpenoid biosynthetic process;GO:0016740.transferase activity;GO:0003824.catalytic activity;	EC:2.7.7.60	K00991	ko00900. Terpenoid backbone biosynthesis;
CL8967Contig1	60.13	16.48	18.35	-1.86737	yes	-1.7123	yes	4-diphosphocytidyl-2-C-methyl-D-erythritol kinase	1591	sp|P93841|ISPE_SOLLC 4-diphosphocytidyl-2-C-methyl-D-erythritol kinase. chloroplastic/chromoplastic (Fragment) OS=Solanum lycopersicum GN=ISPE PE=1 SV=1	4e-171	gnl|CDD|32130 COG1947. IspE. 4-diphosphocytidyl-2C-methyl-D-erythritol 2-phosphate synthase [Lipid metabolism].	2e-48	tr|D7T1C6|D7T1C6_VITVI Putative uncharacterized protein OS=Vitis vinifera GN=VIT_06s0009g02320 PE=3 SV=1	7e-175	ref|XP_002267319.2| PREDICTED: 4-diphosphocytidyl-2-C-methyl-D-erythritol kinase. chloroplastic/chromoplastic-like [Vitis vinifera] emb|CBI24306.3| unnamed protein product [Vitis vinifera]	6e-175	B9GEN2_POPTR/217-293 PF08544.8;GHMP_kinases_C;	6e-38	-	GO:0008299.isoprenoid biosynthetic process;GO:0016310.phosphorylation;GO:0005524.ATP binding;GO:0016301.kinase activity;GO:0009509.chromoplast;GO:0050515.4-(cytidine 5'-diphospho)-2-C-methyl-D-erythritol kinase activity;GO:0000166.nucleotide binding;GO:0016114.terpenoid biosynthetic process;GO:0016740.transferase activity;GO:0009536.plastid;GO:0009507.chloroplast;	EC:2.7.1.148	K00919	ko00900. Terpenoid backbone biosynthesis;
CL19840Contig1	165.33	43.43	83.07	-1.92858	yes	-0.992949	yes	2-C-methyl-D-erythritol 2.4-cyclodiphosphate synthase	1343	sp|Q9CAK8|ISPF_ARATH 2-C-methyl-D-erythritol 2.4-cyclodiphosphate synthase. chloroplastic OS=Arabidopsis thaliana GN=ISPF PE=1 SV=1	5e-104	gnl|CDD|178453 PLN02862. PLN02862. 2-C-methyl-D-erythritol 2.4-cyclodiphosphate synthase.	1e-124	tr|H9MZJ4|H9MZJ4_9GENT 2-C-methyl-D-erythritol 2.4-cyclodiphosphate synthase OS=Mitragyna speciosa GN=MDS PE=2 SV=1	2e-104	gb|AFB70982.1| 2-C-methyl-D-erythritol 2.4-cyclodiphosphate synthase [Mitragyna speciosa]	2e-104	F2D8Y9_HORVD/71-227 PF02542.11;YgbB;	1e-99	-	GO:0008299.isoprenoid biosynthetic process;GO:0046872.metal ion binding;GO:0016829.lyase activity;GO:0008685.2-C-methyl-D-erythritol 2.4-cyclodiphosphate synthase activity;GO:0016114.terpenoid biosynthetic process;GO:0009536.plastid;GO:0009507.chloroplast;	EC:4.6.1.12	K01770	ko00900. Terpenoid backbone biosynthesis;
comp119002_c0_seq2	133.23	45.07	22.55	-1.56368	yes	-2.56272	yes	(E)-4-hydroxy-3-methylbut-2-enyl-diphosphate synthase	4407	sp|F4K0E8|ISPG_ARATH 4-hydroxy-3-methylbut-2-en-1-yl diphosphate synthase. chloroplastic OS=Arabidopsis thaliana GN=ISPG PE=1 SV=1	0	gnl|CDD|178513 PLN02925. PLN02925. 4-hydroxy-3-methylbut-2-en-1-yl diphosphate synthase.	0	tr|A9ZN14|A9ZN14_HEVBR 4-hydroxy-3-methylbut-2-en-1-yl diphosphate synthase OS=Hevea brasiliensis GN=HbHDS PE=2 SV=1	0	dbj|BAF98296.1| 4-hydroxy-3-methylbut-2-en-1-yl diphosphate synthase [Hevea brasiliensis]	0	D7SKY1_VITVI/87-731 PF04551.9;GcpE;	0	J	GO:0004830.tryptophan-tRNA ligase activity;GO:0005524.ATP binding;GO:0005506.iron ion binding;GO:0005737.cytoplasm;GO:0055114.oxidation-reduction process;GO:0016874.ligase activity;GO:0000166.nucleotide binding;GO:0051539.4 iron. 4 sulfur cluster binding;GO:0016491.oxidoreductase activity;GO:0008299.isoprenoid biosynthetic process;GO:0001525.angiogenesis;GO:0051536.iron-sulfur cluster binding;GO:…	EC:1.17.7.1	K03526	ko00900. Terpenoid backbone biosynthesis;
CL14051Contig1	448.95	114.07	93.62	-1.97664	yes	-2.26167	yes	4-hydroxy-3-methylbut-2-enyl diphosphate reductase	2120	sp|Q94B35|ISPH_ARATH 4-hydroxy-3-methylbut-2-enyl diphosphate reductase. chloroplastic OS=Arabidopsis thaliana GN=ISPH PE=2 SV=1	0	gnl|CDD|178416 PLN02821. PLN02821. 1-hydroxy-2-methyl-2-(E)-butenyl 4-diphosphate reductase.	0	tr|D2CFT5|D2CFT5_CAMAC Hydroxymethylbutenyl diphosphate reductase OS=Camptotheca acuminata GN=HDR PE=2 SV=1	0	gb|ABI64152.1| hydroxymethylbutenyl diphosphate reductase [Camptotheca acuminata]	0	B5AZS1_HEVBR/109-453 PF02401.13;LYTB;	0	-	GO:0008299.isoprenoid biosynthetic process;GO:0051536.iron-sulfur cluster binding;GO:0055114.oxidation-reduction process;GO:0019288.isopentenyl diphosphate biosynthetic process. mevalonate-independent pathway;GO:0046872.metal ion binding;GO:0016114.terpenoid biosynthetic process;GO:0051745.4-hydroxy-3-methylbut-2-en-1-yl diphosphate reductase activity;GO:0051538.3 iron. 4 sulfur cluster binding;G…	EC:1.17.1.2	K03527	ko00900. Terpenoid backbone biosynthesis;
CL1Contig1374	4.13	3.34	5.25	-0.306294	no	0.346176	no	geranyl diphosphate synthase	2040	sp|Q653T6|SPS1_ORYSJ Solanesyl-diphosphate synthase 1. mitochondrial OS=Oryza sativa subsp. japonica GN=SPS1 PE=1 SV=1	0	gnl|CDD|178478 PLN02890. PLN02890. geranyl diphosphate synthase.	0	tr|Q8GTR1|Q8GTR1_CITUN Geranylgeranyl diphosphate synthase OS=Citrus unshiu GN=Ggps PE=2 SV=1	0	gb|AAN86061.1| geranylgeranyl diphosphate synthase [Citrus unshiu]	0	Q8GTR1_CITUN/114-385 PF00348.12;polyprenyl_synt;	8e-155	H	GO:0008299.isoprenoid biosynthetic process;GO:0016740.transferase activity;GO:0000010.trans-hexaprenyltranstransferase activity;	EC:2.5.1.1	K14066	ko00900. Terpenoid backbone biosynthesis;
Other materials synthesis
CL20583Contig1	55.57	18.71	15.96	-1.5705	no	-1.79985	yes	isopentenyl-diphosphate delta-isomerase	1154	sp|O48964|IDI1_CAMAC Isopentenyl-diphosphate Delta-isomerase I OS=Camptotheca acuminata GN=IPI1 PE=2 SV=1	7e-145	gnl|CDD|178167 PLN02552. PLN02552. isopentenyl-diphosphate delta-isomerase.	3e-152	tr|D0FZ24|D0FZ24_9ASTE Isopentenyl diphosphate isomerase OS=Ipomoea sp. Kenyan GN=IPI PE=2 SV=1	3e-147	dbj|BAI47570.1| isopentenyl diphosphate isomerase [Ipomoea sp. Kenyan]	3e-147	IDI2_CLAXA/109-261 PF00293.23;NUDIX;	6e-93	Q	GO:0008299.isoprenoid biosynthetic process;GO:0046872.metal ion binding;GO:0016787.hydrolase activity;GO:0016853.isomerase activity;GO:0004452.isopentenyl-diphosphate delta-isomerase activity;GO:0015995.chlorophyll biosynthetic process;GO:0015979.photosynthesis;	EC:5.3.3.2	K01823	ko00900. Terpenoid backbone biosynthesis;
comp117773_c0_seq2	111.9	91.76	130.86	-0.286273	no	0.225814	no	isopentenyl-diphosphate delta-isomerase	1234	sp|O48964|IDI1_CAMAC Isopentenyl-diphosphate Delta-isomerase I OS=Camptotheca acuminata GN=IPI1 PE=2 SV=1	5e-145	gnl|CDD|178167 PLN02552. PLN02552. isopentenyl-diphosphate delta-isomerase.	1e-148	tr|B4XU19|B4XU19_CATRO Plastid isopentenyl pyrophosphate:dimethylallyl pyrophosphate isomerase isoform 1 OS=Catharanthus roseus PE=2 SV=1	4e-145	gb|ABW98669.1| plastid isopentenyl pyrophosphate:dimethylallyl pyrophosphate isomerase isoform 1 [Catharanthus roseus]	3e-145	A2Y4N6_ORYSI/112-264 PF00293.23;NUDIX;	4e-90	Q	GO:0008299.isoprenoid biosynthetic process;GO:0046872.metal ion binding;GO:0016787.hydrolase activity;GO:0016853.isomerase activity;GO:0004452.isopentenyl-diphosphate delta-isomerase activity;GO:0015995.chlorophyll biosynthetic process;GO:0015979.photosynthesis;	EC:5.3.3.2	K01823	ko00900. Terpenoid backbone biosynthesis;
CL20972Contig1	149.08	8.87	0.17	-4.07101	yes	-9.77634	yes	geranylgeranyl diphosphate synthase. type II	1243	-	-	-	-	tr|G1FMP5|G1FMP5_MEDSA Geranyl-diphosphate synthase OS=Medicago sativa PE=2 SV=1	4e-52	gb|AEL29573.1| geranyl-diphosphate synthase [Medicago sativa]	4e-52	B9T2V1_RICCO/72-266 PF00348.12;polyprenyl_synt;	5e-42	-	GO:0008299.isoprenoid biosynthetic process;GO:0004311.farnesyltranstransferase activity;GO:0004161.dimethylallyltranstransferase activity;GO:0016740.transferase activity;	EC:2.5.1.1 2.5.1.10 2.5.1.29	K13789	ko00900. Terpenoid backbone biosynthesis;
comp104679_c0_seq1	87.78	16.05	5.78	-2.45132	yes	-3.92475	yes	geranylgeranyl diphosphate synthase. type II	1532	sp|Q42698|GGPPS_CATRO Geranylgeranyl pyrophosphate synthase. chloroplastic OS=Catharanthus roseus GN=GGPS1 PE=3 SV=1	6e-115	gnl|CDD|173833 cd00685. Trans_IPPS_HT. Trans-Isoprenyl Diphosphate Synthases. head-to-tail. These trans-Isoprenyl Diphosphate Synthases (Trans_IPPS) catalyze head-to-tail (HT) (1'-4) condensation reactions. This CD includes all-trans (E)-isoprenyl diphosphate synthases which synthesize various chain length (C10. C15. C20. C25. C30. C35. C40. C45. and C50) linear isoprenyl diphosphates from precur…	1e-64	tr|A5AX87|A5AX87_VITVI Putative uncharacterized protein OS=Vitis vinifera GN=VITISV_032031 PE=3 SV=1	6e-117	emb|CAN78430.1| hypothetical protein VITISV_032031 [Vitis vinifera]	6e-117	A5AX87_VITVI/44-306 PF00348.12;polyprenyl_synt;	1e-103	H	GO:0032440.2-alkenal reductase [NAD(P)] activity;GO:0008299.isoprenoid biosynthetic process;GO:0004337.geranyltranstransferase activity;GO:0006720.isoprenoid metabolic process;GO:0009509.chromoplast;GO:0055114.oxidation-reduction process;GO:0046872.metal ion binding;GO:0004311.farnesyltranstransferase activity;GO:0004161.dimethylallyltranstransferase activity;GO:0009536.plastid;GO:0016740.transfe…	EC:2.5.1.1 2.5.1.10 2.5.1.29	K13789	ko00900. Terpenoid backbone biosynthesis;
comp105920_c0_seq1	12.78	10.72	11.45	-0.253583	no	-0.15854	no	geranylgeranyl diphosphate synthase. type II	1706	sp|P34802|GGPP1_ARATH Heterodimeric geranylgeranyl pyrophosphate synthase large subunit 1. chloroplastic OS=Arabidopsis thaliana GN=GGPPS1 PE=1 SV=2	2e-152	gnl|CDD|144078 pfam00348. polyprenyl_synt. Polyprenyl synthetase.	3e-86	tr|D6BCR2|D6BCR2_CORAV Geranylgeranyl diphosphate synthase OS=Corylus avellana GN=GGPPS PE=2 SV=1	5e-160	gb|ABW06960.1| geranylgeranyl diphosphate synthase [Corylus avellana]	5e-160	A5AX87_VITVI/44-306 PF00348.12;polyprenyl_synt;	3e-143	H	GO:0008299.isoprenoid biosynthetic process;GO:0004337.geranyltranstransferase activity;GO:0009509.chromoplast;GO:0046872.metal ion binding;GO:0004311.farnesyltranstransferase activity;GO:0004161.dimethylallyltranstransferase activity;GO:0016740.transferase activity;GO:0009536.plastid;GO:0016117.carotenoid biosynthetic process;GO:0009570.chloroplast stroma;GO:0009507.chloroplast;	EC:2.5.1.1 2.5.1.10 2.5.1.29	K13789	ko00900. Terpenoid backbone biosynthesis;
CL1866Contig1	73.86	13.53	4.83	-2.44863	yes	-3.9347	yes	geranylgeranyl diphosphate synthase. type II	1834	sp|Q42698|GGPPS_CATRO Geranylgeranyl pyrophosphate synthase. chloroplastic OS=Catharanthus roseus GN=GGPS1 PE=3 SV=1	2e-113	gnl|CDD|173833 cd00685. Trans_IPPS_HT. Trans-Isoprenyl Diphosphate Synthases. head-to-tail. These trans-Isoprenyl Diphosphate Synthases (Trans_IPPS) catalyze head-to-tail (HT) (1'-4) condensation reactions. This CD includes all-trans (E)-isoprenyl diphosphate synthases which synthesize various chain length (C10. C15. C20. C25. C30. C35. C40. C45. and C50) linear isoprenyl diphosphates from precur…	4e-66	tr|A5AX87|A5AX87_VITVI Putative uncharacterized protein OS=Vitis vinifera GN=VITISV_032031 PE=3 SV=1	3e-115	emb|CAN78430.1| hypothetical protein VITISV_032031 [Vitis vinifera]	2e-115	A5AX87_VITVI/44-306 PF00348.12;polyprenyl_synt;	3e-102	H	GO:0008299.isoprenoid biosynthetic process;GO:0004337.geranyltranstransferase activity;GO:0006720.isoprenoid metabolic process;GO:0009509.chromoplast;GO:0046872.metal ion binding;GO:0004311.farnesyltranstransferase activity;GO:0004161.dimethylallyltranstransferase activity;GO:0016740.transferase activity;GO:0009536.plastid;GO:0016117.carotenoid biosynthetic process;GO:0009570.chloroplast stroma;G…	EC:2.5.1.1 2.5.1.10 2.5.1.29	K13789	ko00900. Terpenoid backbone biosynthesis;
CL1094Contig1	9.67	6.21	5.75	-0.638923	no	-0.749954	no	geranylgeranyl diphosphate synthase. type II	1748	sp|Q42698|GGPPS_CATRO Geranylgeranyl pyrophosphate synthase. chloroplastic OS=Catharanthus roseus GN=GGPS1 PE=3 SV=1	5e-150	gnl|CDD|173833 cd00685. Trans_IPPS_HT. Trans-Isoprenyl Diphosphate Synthases. head-to-tail. These trans-Isoprenyl Diphosphate Synthases (Trans_IPPS) catalyze head-to-tail (HT) (1'-4) condensation reactions. This CD includes all-trans (E)-isoprenyl diphosphate synthases which synthesize various chain length (C10. C15. C20. C25. C30. C35. C40. C45. and C50) linear isoprenyl diphosphates from precur…	1e-89	tr|A5AX87|A5AX87_VITVI Putative uncharacterized protein OS=Vitis vinifera GN=VITISV_032031 PE=3 SV=1	3e-148	sp|Q42698.1|GGPPS_CATRO RecName: Full=Geranylgeranyl pyrophosphate synthase. chloroplastic; Short=GGPP synthase; Short=GGPS; AltName: Full=(2E.6E)-farnesyl diphosphate synthase; AltName: Full=Dimethylallyltranstransferase; AltName: Full=Farnesyl diphosphate synthase; AltName: Full=Farnesyltranstransferase; AltName: Full=Geranyltranstransferase; Flags: Precursor emb|CAA63486.1| geranylgeranyl pyro…	2e-148	GGPPS_CATRO/93-354 PF00348.12;polyprenyl_synt;	7e-134	H	GO:0008299.isoprenoid biosynthetic process;GO:0004337.geranyltranstransferase activity;GO:0009509.chromoplast;GO:0046872.metal ion binding;GO:0004311.farnesyltranstransferase activity;GO:0004161.dimethylallyltranstransferase activity;GO:0016740.transferase activity;GO:0009536.plastid;GO:0016117.carotenoid biosynthetic process;GO:0009570.chloroplast stroma;GO:0009507.chloroplast;	EC:2.5.1.1 2.5.1.10 2.5.1.29	K13789	ko00900. Terpenoid backbone biosynthesis;
comp96960_c0_seq3	9.13	15.82	14.53	0.793063	no	0.670348	no	geranylgeranyl reductase	1067	sp|Q9CA67|CHLP_ARATH Geranylgeranyl diphosphate reductase. chloroplastic OS=Arabidopsis thaliana GN=CHLP PE=1 SV=1	1e-120	gnl|CDD|177713 PLN00093. PLN00093. geranylgeranyl diphosphate reductase; Provisional.	3e-179	tr|B9S6M0|B9S6M0_RICCO Geranylgeranyl hydrogenase. putative OS=Ricinus communis GN=RCOM_1110740 PE=4 SV=1	1e-133	ref|XP_002521639.1| geranylgeranyl hydrogenase. putative [Ricinus communis] gb|EEF40746.1| geranylgeranyl hydrogenase. putative [Ricinus communis]	1e-133	E1Z4F7_9CHLO/133-410 PF01494.14;FAD_binding_3;	8e-83	-	GO:0051188.cofactor biosynthetic process;GO:0033521.phytyl diphosphate biosynthetic process;GO:0010189.vitamin E biosynthetic process;GO:0008152.metabolic process;GO:0033385.geranylgeranyl diphosphate metabolic process;GO:0016628.oxidoreductase activity. acting on the CH-CH group of donors. NAD or NADP as acceptor;GO:0055114.oxidation-reduction process;GO:0005488.binding;GO:0009536.plastid;GO:000…	EC:1.3.1.83	K10960	ko00860. Porphyrin and chlorophyll metabolism;ko00900. Terpenoid backbone biosynthesis;
CL2122Contig1	7.67	13.36	12.21	0.800622	no	0.670765	no	geranylgeranyl reductase	1281	sp|Q9CA67|CHLP_ARATH Geranylgeranyl diphosphate reductase. chloroplastic OS=Arabidopsis thaliana GN=CHLP PE=1 SV=1	1e-113	gnl|CDD|177713 PLN00093. PLN00093. geranylgeranyl diphosphate reductase; Provisional.	3e-169	tr|B9S6M0|B9S6M0_RICCO Geranylgeranyl hydrogenase. putative OS=Ricinus communis GN=RCOM_1110740 PE=4 SV=1	5e-126	ref|XP_002521639.1| geranylgeranyl hydrogenase. putative [Ricinus communis] gb|EEF40746.1| geranylgeranyl hydrogenase. putative [Ricinus communis]	5e-126	E1Z4F7_9CHLO/133-410 PF01494.14;FAD_binding_3;	2e-75	-	GO:0051188.cofactor biosynthetic process;GO:0033521.phytyl diphosphate biosynthetic process;GO:0010189.vitamin E biosynthetic process;GO:0008152.metabolic process;GO:0033385.geranylgeranyl diphosphate metabolic process;GO:0016628.oxidoreductase activity. acting on the CH-CH group of donors. NAD or NADP as acceptor;GO:0055114.oxidation-reduction process;GO:0005488.binding;GO:0009536.plastid;GO:000…	EC:1.3.1.83	K10960	ko00860. Porphyrin and chlorophyll metabolism;ko00900. Terpenoid backbone biosynthesis;
CL1Contig4606	45.62	30.01	8.08	-0.604223	no	-2.49724	yes	geranylgeranyl reductase	1927	sp|Q9ZS34|CHLP_TOBAC Geranylgeranyl diphosphate reductase. chloroplastic OS=Nicotiana tabacum GN=CHLP PE=2 SV=1	0	gnl|CDD|177713 PLN00093. PLN00093. geranylgeranyl diphosphate reductase; Provisional.	0	tr|Q9XE94|Q9XE94_SOYBN Geranylgeranyl hydrogenase OS=Glycine max GN=Ggh PE=4 SV=2	0	ref|XP_003549679.1| PREDICTED: geranylgeranyl diphosphate reductase. chloroplastic-like [Glycine max]	0	A9PH25_POPTR/56-376 PF07992.9;Pyr_redox_2;	2e-178	-	GO:0051188.cofactor biosynthetic process;GO:0033521.phytyl diphosphate biosynthetic process;GO:0010189.vitamin E biosynthetic process;GO:0008152.metabolic process;GO:0033385.geranylgeranyl diphosphate metabolic process;GO:0016628.oxidoreductase activity. acting on the CH-CH group of donors. NAD or NADP as acceptor;GO:0055114.oxidation-reduction process;GO:0005488.binding;GO:0009536.plastid;GO:003…	EC:1.3.1.83	K10960	ko00860. Porphyrin and chlorophyll metabolism;ko00900. Terpenoid backbone biosynthesis;
CL20837Contig1	12.84	8.77	4.21	-0.549996	no	-1.60875	no	farnesol dehydrogenase	1390	sp|P73212|DFRA_SYNY3 Putative dihydroflavonol-4-reductase OS=Synechocystis sp. (strain PCC 6803 / Kazusa) GN=dfrA PE=3 SV=1	3e-39	gnl|CDD|187539 cd05228. AR_FR_like_1_SDR_e. uncharacterized subgroup of aldehyde reductase and flavonoid reductase related proteins. extended (e) SDRs. This subgroup contains proteins of unknown function related to aldehyde reductase and flavonoid reductase of the extended SDR-type. Aldehyde reductase I (aka carbonyl reductase) is an NADP-binding SDR; it has an NADP-binding motif consensus that i…	2e-121	tr|E0CP78|E0CP78_VITVI Putative uncharacterized protein OS=Vitis vinifera GN=VIT_18s0001g10720 PE=4 SV=1	1e-180	ref|XP_002284636.1| PREDICTED: putative dihydroflavonol-4-reductase [Vitis vinifera] emb|CBI19535.3| unnamed protein product [Vitis vinifera]	1e-180	B9R7F0_RICCO/3-234 PF01370.16;Epimerase;	3e-122	V	GO:0045552.dihydrokaempferol 4-reductase activity;GO:0009813.flavonoid biosynthetic process;GO:0044237.cellular metabolic process;GO:0003824.catalytic activity;GO:0055114.oxidation-reduction process;GO:0005488.binding;GO:0016491.oxidoreductase activity;GO:0050662.coenzyme binding;	EC:1.1.1.216	K15891	ko00900. Terpenoid backbone biosynthesis;ko00909. Sesquiterpenoid and triterpenoid biosynthesis;
CL9141Contig1	12.35	12.46	12.83	0.012793	no	0.0550101	no	protein farnesyltransferase/geranylgeranyltransferase type-1 subunit alpha	1388	sp|P93227|FNTA_SOLLC Protein farnesyltransferase/geranylgeranyltransferase type-1 subunit alpha OS=Solanum lycopersicum GN=FTA PE=2 SV=1	1e-147	gnl|CDD|178386 PLN02789. PLN02789. farnesyltranstransferase.	0	tr|B9T797|B9T797_RICCO Protein farnesyltransferase alpha subunit. putative OS=Ricinus communis GN=RCOM_0143720 PE=4 SV=1	1e-162	ref|XP_002534116.1| protein farnesyltransferase alpha subunit. putative [Ricinus communis] gb|EEF28267.1| protein farnesyltransferase alpha subunit. putative [Ricinus communis]	1e-162	FNTA_SOLLC/167-197 PF01239.17;PPTA;	1e-11	O	GO:0004659.prenyltransferase activity;GO:0018342.protein prenylation;GO:0004662.CAAX-protein geranylgeranyltransferase activity;GO:0004660.protein farnesyltransferase activity;GO:0016740.transferase activity;GO:0008318.protein prenyltransferase activity;	EC:2.5.1.58 2.5.1.59	K05955	ko00900. Terpenoid backbone biosynthesis;
CL11559Contig1	9.7	8.88	9.35	-0.127425	no	-0.0530184	no	protein farnesyltransferase subunit beta	1753	sp|Q04903|FNTB_PEA Protein farnesyltransferase subunit beta OS=Pisum sativum GN=FTB PE=2 SV=1	1e-172	gnl|CDD|178312 PLN02710. PLN02710. farnesyltranstransferase subunit beta.	0	tr|D7TWQ3|D7TWQ3_VITVI Putative uncharacterized protein OS=Vitis vinifera GN=VIT_14s0066g01310 PE=4 SV=1	0	ref|XP_002278403.1| PREDICTED: protein farnesyltransferase subunit beta-like isoform 1 [Vitis vinifera]	0	B9RUT5_RICCO/101-216 PF13249.1;Prenyltrans_2;	1e-48	O	GO:0046872.metal ion binding;GO:0004659.prenyltransferase activity;GO:0008152.metabolic process;GO:0016740.transferase activity;GO:0004660.protein farnesyltransferase activity;GO:0003824.catalytic activity;	EC:2.5.1.58	K05954	ko00900. Terpenoid backbone biosynthesis;
CL17133Contig1	14.53	1.36	0.22	-3.41736	no	-6.04539	no	farnesol kinase	1062	sp|Q5N9J9|PHYK2_ORYSJ Probable phytol kinase 2. chloroplastic OS=Oryza sativa subsp. japonica GN=Os01g0832000 PE=2 SV=3	2e-99	-	-	tr|Q0JI11|Q0JI11_ORYSJ Os01g0832000 protein OS=Oryza sativa subsp. japonica GN=Os01g0832000 PE=4 SV=2	1e-98	ref|NP_001044703.2| Os01g0832000 [Oryza sativa Japonica Group] dbj|BAD81857.1| unknown protein [Oryza sativa Japonica Group] gb|EEC71742.1| hypothetical protein OsI_04308 [Oryza sativa Indica Group] gb|EEE55624.1| hypothetical protein OsJ_03964 [Oryza sativa Japonica Group] dbj|BAF06617.2| Os01g0832000 [Oryza sativa Japonica Group]	9e-99	B8ABN4_ORYSI/12-245 PF01148.15;CTP_transf_1;	2e-99	-	GO:0016020.membrane;GO:0016310.phosphorylation;GO:0016301.kinase activity;GO:0016021.integral to membrane;GO:0009536.plastid;GO:0016740.transferase activity;GO:0031969.chloroplast membrane;GO:0016772.transferase activity. transferring phosphorus-containing groups;GO:0009507.chloroplast;	EC:2.7.1.-	K15892	ko00900. Terpenoid backbone biosynthesis;
comp118493_c1_seq34	21.74	13.93	11.94	-0.642157	no	-0.864549	no	farnesol kinase	1310	sp|Q2N2K0|PHYK3_SOYBN Probable phytol kinase 3. chloroplastic OS=Glycine max PE=2 SV=1	2e-69	-	-	tr|B9RSC8|B9RSC8_RICCO Phytol kinase 1. chloroplast. putative OS=Ricinus communis GN=RCOM_1474470 PE=4 SV=1	2e-70	ref|XP_002278580.2| PREDICTED: probable phytol kinase 2. chloroplastic-like [Vitis vinifera]	9e-72	D7SJU1_VITVI/7-238 PF01148.15;CTP_transf_1;	1e-70	-	GO:0016020.membrane;GO:0016310.phosphorylation;GO:0016301.kinase activity;GO:0016021.integral to membrane;GO:0009536.plastid;GO:0016740.transferase activity;GO:0031969.chloroplast membrane;GO:0016772.transferase activity. transferring phosphorus-containing groups;GO:0009507.chloroplast;	EC:2.7.1.-	K15892	ko00900. Terpenoid backbone biosynthesis;
comp82955_c0_seq1	4.55	5.37	7.8	0.239056	no	0.777608	no	prenylcysteine alpha-carboxyl methylesterase	804	sp|Q5VNW5|IMCL2_ORYSJ Probable isoprenylcysteine alpha-carbonyl methylesterase ICMEL2 OS=Oryza sativa subsp. japonica GN=IMCEL2 PE=2 SV=1	6e-68	-	-	tr|D7T9D3|D7T9D3_VITVI Putative uncharacterized protein OS=Vitis vinifera GN=VIT_01s0011g02530 PE=4 SV=1	8e-72	ref|XP_002277990.1| PREDICTED: probable isoprenylcysteine alpha-carbonyl methylesterase ICMEL1 [Vitis vinifera] emb|CBI27104.3| unnamed protein product [Vitis vinifera]	7e-72	D7T9D3_VITVI/1-149 PB224850; Pfam-B_224850;	2e-26	-	GO:0016787.hydrolase activity;GO:0008152.metabolic process;	EC:3.1.1.-	K15889	ko00900. Terpenoid backbone biosynthesis;
comp107409_c0_seq6	6.52	5.41	10.36	-0.269243	no	0.66808	no	prenylcysteine alpha-carboxyl methylesterase	1702	sp|Q94AS5|ICME_ARATH Isoprenylcysteine alpha-carbonyl methylesterase ICME OS=Arabidopsis thaliana GN=ICME PE=2 SV=1	0	-	-	tr|D7T9D3|D7T9D3_VITVI Putative uncharacterized protein OS=Vitis vinifera GN=VIT_01s0011g02530 PE=4 SV=1	0	ref|XP_002277990.1| PREDICTED: probable isoprenylcysteine alpha-carbonyl methylesterase ICMEL1 [Vitis vinifera] emb|CBI27104.3| unnamed protein product [Vitis vinifera]	0	D7T9D3_VITVI/188-404 PF07859.8;Abhydrolase_3;	5e-120	-	GO:0016787.hydrolase activity;GO:0008152.metabolic process;	EC:3.1.1.-	K15889	ko00900. Terpenoid backbone biosynthesis;
comp119383_c0_seq14	7.87	4.57	8.75	-0.784169	no	0.152919	no	prenylcysteine alpha-carboxyl methylesterase	2108	sp|Q8VYP9|ICML1_ARATH Probable isoprenylcysteine alpha-carbonyl methylesterase ICMEL1 OS=Arabidopsis thaliana GN=ICMEL1 PE=2 SV=1	2e-100	-	-	tr|I1MMN5|I1MMN5_SOYBN Uncharacterized protein OS=Glycine max GN=Gma.20691 PE=4 SV=1	2e-113	ref|XP_003548738.1| PREDICTED: probable isoprenylcysteine alpha-carbonyl methylesterase ICMEL1-like [Glycine max]	2e-113	B9RL97_RICCO/175-391 PF07859.8;Abhydrolase_3;	8e-87	-	GO:0016787.hydrolase activity;GO:0008152.metabolic process;	EC:3.1.1.-	K15889	ko00900. Terpenoid backbone biosynthesis;
CL20844Contig1	7.95	4.35	1.54	-0.869939	no	-2.36802	no	all-trans-nonaprenyl-diphosphate synthase	1369	sp|Q0INZ4|SPS3_ORYSJ Probable solanesyl-diphosphate synthase 3. chloroplastic (Fragment) OS=Oryza sativa subsp. japonica GN=SPS3 PE=3 SV=1	0	gnl|CDD|178448 PLN02857. PLN02857. octaprenyl-diphosphate synthase.	0	tr|B9SR69|B9SR69_RICCO Solanesyl diphosphate synthase. putative OS=Ricinus communis GN=RCOM_1182760 PE=3 SV=1	0	ref|XP_002528488.1| solanesyl diphosphate synthase. putative [Ricinus communis] gb|EEF33905.1| solanesyl diphosphate synthase. putative [Ricinus communis]	0	E0CRY6_VITVI/127-386 PF00348.12;polyprenyl_synt;	5e-149	H	GO:0016765.transferase activity. transferring alkyl or aryl (other than methyl) groups;GO:0008299.isoprenoid biosynthetic process;GO:0046872.metal ion binding;GO:0016740.transferase activity;GO:0000010.trans-hexaprenyltranstransferase activity;GO:0015979.photosynthesis;	EC:2.5.1.84 2.5.1.85	K05356	ko00900. Terpenoid backbone biosynthesis;
CL1Contig1341	33.85	24.17	44.01	-0.485938	no	0.378676	no	STE24 endopeptidase	2069	sp|Q6EPN8|FACE1_ORYSJ CAAX prenyl protease 1 homolog OS=Oryza sativa subsp. japonica GN=FACE1 PE=2 SV=1	0	gnl|CDD|201797 pfam01435. Peptidase_M48. Peptidase family M48.	5e-52	tr|D7UCF7|D7UCF7_VITVI Putative uncharacterized protein OS=Vitis vinifera GN=VIT_15s0046g02040 PE=3 SV=1	0	ref|XP_002277525.1| PREDICTED: CAAX prenyl protease 1 homolog [Vitis vinifera] emb|CBI40422.3| unnamed protein product [Vitis vinifera]	0	D7UCF7_VITVI/187-415 PF01435.13;Peptidase_M48;	5e-143	R	GO:0016020.membrane;GO:0016787.hydrolase activity;GO:0008237.metallopeptidase activity;GO:0008233.peptidase activity;GO:0006508.proteolysis;GO:0004222.metalloendopeptidase activity;	EC:3.4.24.84	K06013	ko00900. Terpenoid backbone biosynthesis;
CL1Contig4475	2.96	13.34	0.05	2.17209	no	-5.88753	no	undecaprenyl diphosphate synthase	1411	sp|Q56Y11|DDPS2_ARATH Dehydrodolichyl diphosphate synthase 2 OS=Arabidopsis thaliana GN=At5g58770 PE=2 SV=2	4e-100	gnl|CDD|184841 PRK14831. PRK14831. undecaprenyl pyrophosphate synthase; Provisional.	2e-102	tr|B9SI16|B9SI16_RICCO Undecaprenyl pyrophosphate synthetase. putative OS=Ricinus communis GN=RCOM_0612090 PE=3 SV=1	5e-100	ref|XP_002525635.1| undecaprenyl pyrophosphate synthetase. putative [Ricinus communis] gb|EEF36753.1| undecaprenyl pyrophosphate synthetase. putative [Ricinus communis]	4e-100	B9HP45_POPTR/8-232 PF01255.14;Prenyltransf;	5e-94	I	GO:0009252.peptidoglycan biosynthetic process;GO:0016765.transferase activity. transferring alkyl or aryl (other than methyl) groups;GO:0051301.cell division;GO:0008834.di-trans.poly-cis-decaprenylcistransferase activity;GO:0016740.transferase activity;GO:0008360.regulation of cell shape;GO:0007049.cell cycle;GO:0007047.cellular cell wall organization;	EC:2.5.1.31	K00806	ko00900. Terpenoid backbone biosynthesis;
Monoterpenoids
comp115141_c1_seq3	57.13	49.63	46.91	-0.203036	no	-0.284353	no	(+)-neomenthol dehydrogenase	1367	sp|A4UHT7|SALR_PAPBR Salutaridine reductase OS=Papaver bracteatum GN=SALR PE=1 SV=1	4e-103	gnl|CDD|187585 cd05324. carb_red_PTCR-like_SDR_c. Porcine testicular carbonyl reductase (PTCR)-like. classical (c) SDRs. PTCR is a classical SDR which catalyzes the NADPH-dependent reduction of ketones on steroids and prostaglandins. Unlike most SDRs. PTCR functions as a monomer. This subgroup also includes human carbonyl reductase 1 (CBR1) and CBR3. CBR1 is an NADPH-dependent SDR with broad subs…	4e-81	tr|C0LZ69|C0LZ69_CHEMJ Short chain dehydrogenase/reductase (Fragment) OS=Chelidonium majus PE=2 SV=1	4e-123	gb|ACN87274.1| short chain dehydrogenase/reductase [Chelidonium majus]	4e-123	D7UC33_VITVI/7-198 PF00106.20;adh_short;	6e-63	R	GO:0047037.salutaridine reductase (NADPH) activity;GO:0008152.metabolic process;GO:0005737.cytoplasm;GO:0055114.oxidation-reduction process;GO:0005488.binding;GO:0070402.NADPH binding;GO:0042214.terpene metabolic process;GO:0031525.menthol biosynthetic process;GO:0052581.(-)-isopiperitenone reductase activity;GO:0006952.defense response;GO:0047501.(+)-neomenthol dehydrogenase activity;GO:0009820.…	EC:1.1.1.208	K15095	ko00902. Monoterpenoid biosynthesis;
CL12627Contig1	31.9	19.74	0.25	-0.692434	no	-6.99548	yes	1.8-cineole synthase	2031	sp|Q93X23|MYRS_QUEIL Myrcene synthase. chloroplastic OS=Quercus ilex PE=1 SV=1	0	gnl|CDD|173832 cd00684. Terpene_cyclase_plant_C1. Plant Terpene Cyclases. Class 1. This CD includes a diverse group of monomeric plant terpene cyclases (Tspa-Tspf) that convert the acyclic isoprenoid diphosphates. geranyl diphosphate (GPP). farnesyl diphosphate (FPP). or geranylgeranyl diphosphate (GGPP) into cyclic monoterpenes. diterpenes. or sesquiterpenes. respectively; a few form acyclic spe…	0	tr|G0Y7D2|G0Y7D2_9MAGN Alpha-thujene synthase OS=Litsea cubeba PE=2 SV=1	0	gb|AEJ91555.1| alpha-thujene synthase [Litsea cubeba]	0	B3TPQ7_MAGGA/266-535 PF03936.11;Terpene_synth_C;	6e-126	-	GO:0000287.magnesium ion binding;GO:0008152.metabolic process;GO:0034009.isoprene synthase activity;GO:0016829.lyase activity;GO:0046872.metal ion binding;GO:0034002.(R)-limonene synthase activity;GO:0050551.myrcene synthase activity;GO:0009536.plastid;GO:0009507.chloroplast;	EC:4.2.3.108	K07385	ko00902. Monoterpenoid biosynthesis;
comp114144_c0_seq4	26.82	0.47	0.01	-5.8345	yes	-11.3891	yes	(3S)-linalool synthase	2069	sp|P0CV94|NES1_FRAAN (3S.6E)-nerolidol synthase 1 OS=Fragaria ananassa PE=1 SV=1	0	gnl|CDD|173832 cd00684. Terpene_cyclase_plant_C1. Plant Terpene Cyclases. Class 1. This CD includes a diverse group of monomeric plant terpene cyclases (Tspa-Tspf) that convert the acyclic isoprenoid diphosphates. geranyl diphosphate (GPP). farnesyl diphosphate (FPP). or geranylgeranyl diphosphate (GGPP) into cyclic monoterpenes. diterpenes. or sesquiterpenes. respectively; a few form acyclic spe…	8e-172	tr|A5BG35|A5BG35_VITVI Putative uncharacterized protein OS=Vitis vinifera GN=VITISV_005997 PE=4 SV=1	0	emb|CAN76849.1| hypothetical protein VITISV_005997 [Vitis vinifera]	0	E5GAH3_VITVI/255-524 PF03936.11;Terpene_synth_C;	5e-134	-	GO:0000287.magnesium ion binding;GO:0008152.metabolic process;GO:0005737.cytoplasm;GO:0016829.lyase activity;GO:0046872.metal ion binding;GO:0005829.cytosol;GO:0005739.mitochondrion;GO:0009536.plastid;GO:0009507.chloroplast;	EC:4.2.3.25	K15086	ko00902. Monoterpenoid biosynthesis;
comp116974_c0_seq2	16.73	1.34	0.1	-3.64213	no	-7.38629	yes	(3S)-linalool synthase	2087	sp|P0CV94|NES1_FRAAN (3S.6E)-nerolidol synthase 1 OS=Fragaria ananassa PE=1 SV=1	1e-177	gnl|CDD|173832 cd00684. Terpene_cyclase_plant_C1. Plant Terpene Cyclases. Class 1. This CD includes a diverse group of monomeric plant terpene cyclases (Tspa-Tspf) that convert the acyclic isoprenoid diphosphates. geranyl diphosphate (GPP). farnesyl diphosphate (FPP). or geranylgeranyl diphosphate (GGPP) into cyclic monoterpenes. diterpenes. or sesquiterpenes. respectively; a few form acyclic spe…	2e-174	tr|A5BG35|A5BG35_VITVI Putative uncharacterized protein OS=Vitis vinifera GN=VITISV_005997 PE=4 SV=1	0	emb|CAN76849.1| hypothetical protein VITISV_005997 [Vitis vinifera]	0	E5GAH3_VITVI/255-524 PF03936.11;Terpene_synth_C;	3e-129	-	GO:0000287.magnesium ion binding;GO:0008152.metabolic process;GO:0005737.cytoplasm;GO:0016829.lyase activity;GO:0046872.metal ion binding;GO:0005829.cytosol;GO:0005739.mitochondrion;GO:0009536.plastid;GO:0009507.chloroplast;	EC:4.2.3.25	K15086	ko00902. Monoterpenoid biosynthesis;
comp107032_c0_seq1	6.7	1.67	0.86	-2.00431	no	-2.96175	no	myrcene/ocimene synthase	1236	sp|Q93X23|MYRS_QUEIL Myrcene synthase. chloroplastic OS=Quercus ilex PE=1 SV=1	7e-138	gnl|CDD|173832 cd00684. Terpene_cyclase_plant_C1. Plant Terpene Cyclases. Class 1. This CD includes a diverse group of monomeric plant terpene cyclases (Tspa-Tspf) that convert the acyclic isoprenoid diphosphates. geranyl diphosphate (GPP). farnesyl diphosphate (FPP). or geranylgeranyl diphosphate (GGPP) into cyclic monoterpenes. diterpenes. or sesquiterpenes. respectively; a few form acyclic spe…	0	tr|Q8GUE4|Q8GUE4_CINTE Geraniol synthase OS=Cinnamomum tenuipile GN=GerS PE=2 SV=2	0	emb|CAD29734.2| geraniol synthase [Cinnamomum tenuipile]	0	Q8GUE4_9MAGN/262-530 PF03936.11;Terpene_synth_C;	1e-154	-	GO:0071482.cellular response to light stimulus;GO:0000287.magnesium ion binding;GO:0043612.isoprene biosynthetic process;GO:0008152.metabolic process;GO:0009409.response to cold;GO:0034009.isoprene synthase activity;GO:0009408.response to heat;GO:0016829.lyase activity;GO:0046872.metal ion binding;GO:0050551.myrcene synthase activity;GO:0009536.plastid;GO:0071485.cellular response to absence of l…	EC:4.2.3.15	K12467	ko00902. Monoterpenoid biosynthesis;
comp108265_c0_seq2	6.4	1.42	0.59	-2.17218	no	-3.43929	no	myrcene/ocimene synthase	1236	sp|Q93X23|MYRS_QUEIL Myrcene synthase. chloroplastic OS=Quercus ilex PE=1 SV=1	5e-137	gnl|CDD|173832 cd00684. Terpene_cyclase_plant_C1. Plant Terpene Cyclases. Class 1. This CD includes a diverse group of monomeric plant terpene cyclases (Tspa-Tspf) that convert the acyclic isoprenoid diphosphates. geranyl diphosphate (GPP). farnesyl diphosphate (FPP). or geranylgeranyl diphosphate (GGPP) into cyclic monoterpenes. diterpenes. or sesquiterpenes. respectively; a few form acyclic spe…	0	tr|Q8GUE4|Q8GUE4_CINTE Geraniol synthase OS=Cinnamomum tenuipile GN=GerS PE=2 SV=2	0	emb|CAD29734.2| geraniol synthase [Cinnamomum tenuipile]	0	Q8GUE4_9MAGN/262-530 PF03936.11;Terpene_synth_C;	4e-155	-	GO:0071482.cellular response to light stimulus;GO:0000287.magnesium ion binding;GO:0043612.isoprene biosynthetic process;GO:0008152.metabolic process;GO:0009409.response to cold;GO:0034009.isoprene synthase activity;GO:0009408.response to heat;GO:0016829.lyase activity;GO:0046872.metal ion binding;GO:0050551.myrcene synthase activity;GO:0009536.plastid;GO:0071485.cellular response to absence of l…	EC:4.2.3.15	K12467	ko00902. Monoterpenoid biosynthesis;
comp108267_c0_seq1	221.72	1.26	0.1	-7.45917	yes	-11.1145	yes	myrcene/ocimene synthase	1970	sp|Q93X23|MYRS_QUEIL Myrcene synthase. chloroplastic OS=Quercus ilex PE=1 SV=1	2e-180	gnl|CDD|173832 cd00684. Terpene_cyclase_plant_C1. Plant Terpene Cyclases. Class 1. This CD includes a diverse group of monomeric plant terpene cyclases (Tspa-Tspf) that convert the acyclic isoprenoid diphosphates. geranyl diphosphate (GPP). farnesyl diphosphate (FPP). or geranylgeranyl diphosphate (GGPP) into cyclic monoterpenes. diterpenes. or sesquiterpenes. respectively; a few form acyclic spe…	0	tr|B3TPQ7|B3TPQ7_MAGGA Alpha-terpineol synthase OS=Magnolia grandiflora PE=4 SV=1	0	gb|ACC66282.1| alpha-terpineol synthase [Magnolia grandiflora]	0	D7UBQ6_VITVI/23-291 PF03936.11;Terpene_synth_C;	2e-107	-	GO:0000287.magnesium ion binding;GO:0008152.metabolic process;GO:0034009.isoprene synthase activity;GO:0016829.lyase activity;GO:0046872.metal ion binding;GO:0034002.(R)-limonene synthase activity;GO:0050551.myrcene synthase activity;GO:0009536.plastid;GO:0009507.chloroplast;	EC:4.2.3.15	K12467	ko00902. Monoterpenoid biosynthesis;
comp109781_c0_seq1	220.37	1.26	0.09	-7.45036	yes	-11.2577	yes	myrcene/ocimene synthase	1983	sp|Q93X23|MYRS_QUEIL Myrcene synthase. chloroplastic OS=Quercus ilex PE=1 SV=1	9e-179	gnl|CDD|173832 cd00684. Terpene_cyclase_plant_C1. Plant Terpene Cyclases. Class 1. This CD includes a diverse group of monomeric plant terpene cyclases (Tspa-Tspf) that convert the acyclic isoprenoid diphosphates. geranyl diphosphate (GPP). farnesyl diphosphate (FPP). or geranylgeranyl diphosphate (GGPP) into cyclic monoterpenes. diterpenes. or sesquiterpenes. respectively; a few form acyclic spe…	0	tr|B3TPQ7|B3TPQ7_MAGGA Alpha-terpineol synthase OS=Magnolia grandiflora PE=4 SV=1	0	gb|ACC66282.1| alpha-terpineol synthase [Magnolia grandiflora]	0	D7UBQ6_VITVI/23-291 PF03936.11;Terpene_synth_C;	2e-107	-	GO:0000287.magnesium ion binding;GO:0008152.metabolic process;GO:0034009.isoprene synthase activity;GO:0016829.lyase activity;GO:0046872.metal ion binding;GO:0034002.(R)-limonene synthase activity;GO:0050551.myrcene synthase activity;GO:0009536.plastid;GO:0009507.chloroplast;	EC:4.2.3.15	K12467	ko00902. Monoterpenoid biosynthesis;
comp101067_c0_seq1	152.26	95.67	191.32	-0.670398	no	0.329451	no	myrcene/ocimene synthase	2807	sp|Q93X23|MYRS_QUEIL Myrcene synthase. chloroplastic OS=Quercus ilex PE=1 SV=1	2e-145	gnl|CDD|173832 cd00684. Terpene_cyclase_plant_C1. Plant Terpene Cyclases. Class 1. This CD includes a diverse group of monomeric plant terpene cyclases (Tspa-Tspf) that convert the acyclic isoprenoid diphosphates. geranyl diphosphate (GPP). farnesyl diphosphate (FPP). or geranylgeranyl diphosphate (GGPP) into cyclic monoterpenes. diterpenes. or sesquiterpenes. respectively; a few form acyclic spe…	0	tr|Q5D719|Q5D719_PERAE AGL9.1 OS=Persea americana PE=2 SV=1	8e-156	gb|AAX15923.1| AGL9.1 [Persea americana]	8e-156	A5BKA6_VITVI/249-517 PF03936.11;Terpene_synth_C;	3e-87	K	GO:0000287.magnesium ion binding;GO:0003677.DNA binding;GO:0043612.isoprene biosynthetic process;GO:0006355.regulation of transcription. DNA-dependent;GO:0034009.isoprene synthase activity;GO:0016829.lyase activity;GO:0050551.myrcene synthase activity;GO:0043565.sequence-specific DNA binding;GO:0003700.sequence-specific DNA binding transcription factor activity;GO:0050993.dimethylallyl diphosphat…	EC:4.2.3.15	K12467	ko00902. Monoterpenoid biosynthesis;			EC:4.2.3.15	K12467	ko00902. Monoterpenoid biosynthesis;
CL682Contig1	74.02	5.33	1.14	-3.79571	yes	-6.02081	yes	myrcene/ocimene synthase	2041	sp|Q93X23|MYRS_QUEIL Myrcene synthase. chloroplastic OS=Quercus ilex PE=1 SV=1	0	gnl|CDD|173832 cd00684. Terpene_cyclase_plant_C1. Plant Terpene Cyclases. Class 1. This CD includes a diverse group of monomeric plant terpene cyclases (Tspa-Tspf) that convert the acyclic isoprenoid diphosphates. geranyl diphosphate (GPP). farnesyl diphosphate (FPP). or geranylgeranyl diphosphate (GGPP) into cyclic monoterpenes. diterpenes. or sesquiterpenes. respectively; a few form acyclic spe…	0	tr|Q6PWU1|Q6PWU1_VITVI (-)-a-terpineol synthase OS=Vitis vinifera PE=2 SV=1	0	gb|AAS79352.1| (-)-a-terpineol synthase [Vitis vinifera]	0	Q6PWU1_VITVI/263-531 PF03936.11;Terpene_synth_C;	8e-111	-	GO:0071482.cellular response to light stimulus;GO:0000287.magnesium ion binding;GO:0043612.isoprene biosynthetic process;GO:0008152.metabolic process;GO:0009409.response to cold;GO:0034009.isoprene synthase activity;GO:0009408.response to heat;GO:0034002.(R)-limonene synthase activity;GO:0016829.lyase activity;GO:0046872.metal ion binding;GO:0050551.myrcene synthase activity;GO:0009536.plastid;GO…	EC:4.2.3.15	K12467	ko00902. Monoterpenoid biosynthesis;
Sesquiterpenoids
CL14330Contig1	40.62	0.97	0.13	-5.38806	yes	-8.28753	yes	alpha-humulene/beta-caryophyllene synthase	2123	sp|Q6Q3H3|TPSGD_VITVI (-)-germacrene D synthase OS=Vitis vinifera GN=VIT_19s0014g04930 PE=1 SV=1	0	gnl|CDD|173832 cd00684. Terpene_cyclase_plant_C1. Plant Terpene Cyclases. Class 1. This CD includes a diverse group of monomeric plant terpene cyclases (Tspa-Tspf) that convert the acyclic isoprenoid diphosphates. geranyl diphosphate (GPP). farnesyl diphosphate (FPP). or geranylgeranyl diphosphate (GGPP) into cyclic monoterpenes. diterpenes. or sesquiterpenes. respectively; a few form acyclic spe…	0	tr|B3TPQ6|B3TPQ6_MAGGA Beta-cubebene synthase OS=Magnolia grandiflora PE=4 SV=1	0	gb|ACC66281.1| beta-cubebene synthase [Magnolia grandiflora]	0	B9I0I5_POPTR/236-504 PF03936.11;Terpene_synth_C;	2e-104	-	GO:0000287.magnesium ion binding;GO:0008152.metabolic process;GO:0005737.cytoplasm;GO:0016829.lyase activity;GO:0046872.metal ion binding;GO:0005829.cytosol;GO:0050550.pinene synthase activity;GO:0047461.(+)-delta-cadinene synthase activity;	EC:4.2.3.- 4.2.3.57	K14184	ko00909. Sesquiterpenoid and triterpenoid biosynthesis;
comp117747_c0_seq8	3.35	2.3	1.85	-0.542527	no	-0.856636	no	alpha-humulene/beta-caryophyllene synthase	1064	-	-	-	-	-	-	-	-	E5GAH7_VITVI/12-193 PF01397.16;Terpene_synth;	7e-30	-	-	EC:4.2.3.- 4.2.3.57	K14184	ko00909. Sesquiterpenoid and triterpenoid biosynthesis;
CL8425Contig1	1196.98	11.28	0.53	-6.72949	yes	-11.1411	yes	alpha-humulene/beta-caryophyllene synthase	2145	sp|Q6Q3H3|TPSGD_VITVI (-)-germacrene D synthase OS=Vitis vinifera GN=VIT_19s0014g04930 PE=1 SV=1	2e-171	gnl|CDD|173832 cd00684. Terpene_cyclase_plant_C1. Plant Terpene Cyclases. Class 1. This CD includes a diverse group of monomeric plant terpene cyclases (Tspa-Tspf) that convert the acyclic isoprenoid diphosphates. geranyl diphosphate (GPP). farnesyl diphosphate (FPP). or geranylgeranyl diphosphate (GGPP) into cyclic monoterpenes. diterpenes. or sesquiterpenes. respectively; a few form acyclic spe…	0	tr|B3TPQ6|B3TPQ6_MAGGA Beta-cubebene synthase OS=Magnolia grandiflora PE=4 SV=1	5e-173	gb|ACC66281.1| beta-cubebene synthase [Magnolia grandiflora]	4e-173	E0CT26_VITVI/286-554 PF03936.11;Terpene_synth_C;	2e-85	-	GO:0000287.magnesium ion binding;GO:0046872.metal ion binding;GO:0016829.lyase activity;GO:0008152.metabolic process;GO:0047461.(+)-delta-cadinene synthase activity;	EC:4.2.3.- 4.2.3.57	K14184	ko00909. Sesquiterpenoid and triterpenoid biosynthesis;
comp118225_c1_seq12	152.29	9.94	0.48	-3.93743	yes	-8.30957	yes	alpha-humulene/beta-caryophyllene synthase	2376	sp|Q6Q3H3|TPSGD_VITVI (-)-germacrene D synthase OS=Vitis vinifera GN=VIT_19s0014g04930 PE=1 SV=1	0	gnl|CDD|173832 cd00684. Terpene_cyclase_plant_C1. Plant Terpene Cyclases. Class 1. This CD includes a diverse group of monomeric plant terpene cyclases (Tspa-Tspf) that convert the acyclic isoprenoid diphosphates. geranyl diphosphate (GPP). farnesyl diphosphate (FPP). or geranylgeranyl diphosphate (GGPP) into cyclic monoterpenes. diterpenes. or sesquiterpenes. respectively; a few form acyclic spe…	0	tr|B3TPQ6|B3TPQ6_MAGGA Beta-cubebene synthase OS=Magnolia grandiflora PE=4 SV=1	0	gb|ACC66281.1| beta-cubebene synthase [Magnolia grandiflora]	0	B9SCB6_RICCO/229-497 PF03936.11;Terpene_synth_C;	1e-100	-	GO:0000287.magnesium ion binding;GO:0046872.metal ion binding;GO:0016829.lyase activity;GO:0008152.metabolic process;GO:0047461.(+)-delta-cadinene synthase activity;	EC:4.2.3.- 4.2.3.57	K14184	ko00909. Sesquiterpenoid and triterpenoid biosynthesis;
