# Supplementary material for: Integrated transcriptome sequencing and dynamic analysis reveal carbon source partitioning between terpenoid and oil accumulation in developing Lindera glauca fruits
Source: Sci Rep. 2015 Oct 8;5:15017. doi: 10.1038/srep15017 (PMC4597268; doi:10.1038/srep15017)
Supplement: Supplementary Dataset 6 [file srep15017-s7.xls]

## Sheet: Sheet1
						Transcriptional levels
Unigenes	Name	Accession No.	Abbreviation	E value	20DAF	80DAF	120DAF	Length
Acetyl-CoA synthensis
comp107400_c0_seq1	plastidial E1a component of Pyruvate Dehydrogenase Complex	At1g01090	pE1-α	0	62.38	101.8	124.18	1962
comp104607_c0_seq1	plastidial E1a component of Pyruvate Dehydrogenase Complex	At1g01090	pE1-α	0	61.55	100.42	122.47	1989
comp94729_c0_seq2	plastidial E1β component of Pyruvate Dehydrogenase Complex	At1g30120;At2g34590	pE1-β	0	40.43	50.62	58.78	1800
comp119627_c0_seq6	plastidial E2 component of Pyruvate Dehydrogenase Complex	At3g25860	PE2	0	37.91	67.77	78.44	2414
CL5710Contig1	plastidial E3 component of Pyruvate Dehydrogenase Complex	At3g16950;At4g16155	pE3	0	22.54	70.84	81.88	2306
CL1Contig890	mitochondrial E1a component of Pyruvate Dehydrogenase Complex	At1g59900	mE1-α	0	45.3	31.17	53.08	1581
comp117946_c0_seq1	mitochondrial E1β component of Pyruvate Dehydrogenase Complex	At5g50850	mE1-β	4e-172	31.66	23.63	35.5	1582
CL12906Contig1	mitochondrial E2 component of Pyruvate Dehydrogenase Complex	At3g52200	mE2	6e-160	6.94	7.48	7.72	2079
CL3377Contig1	mitochondrial E3 component of Pyruvate Dehydrogenase Complex	At1g48030	mE3	0	51.79	35.95	42.16	1676
comp119531_c0_seq4	ATP-citrate lyase A1	AT1G10670	ACLA-1	0	15.26	7.96	10.29	1812
CL15023Contig1	ATP-citrate lyase A1	AT1G10670	ACLA-1	0	32.42	13.57	7.92	1727
comp118975_c0_seq4	ATP-citrate lyase A2	AT1G60810	ACLA-2	0	14.99	7.77	10.1	1837
CL1Contig969	ATP-citrate lyase B	AT3G06650;AT5G49460	ACLB	0	59.89	24.77	29.86	2286
CL1Contig27	Carboxyltransferase alpha Subunit of Heteromeric ACCase	AT2G38040	α-CT	0	30.78	66.63	50.12	3485
CL1Contig732	Biotin Carboxylase; subunit of Heteromeric ACCase	AT5G35360	BC	0	21.64	49.71	37.78	2294
comp101041_c0_seq2	Biotin Carboxyl Carrier Protein 1; subunit of Heteromeric ACCase	AT5G15530	BCCP-1	1.9e-60	53.23	97.78	155.19	1800
CL4216Contig1	Biotin Carboxyl Carrier Protein 2; subunit of Heteromeric ACCase	AT5G16390	BCCP-2	2e-74	17.42	36.96	52.81	1296
De novo fatty acid synthensis
CL673Contig2	Malonyl-CoA : ACP Malonyltransferase	AT2G30200	MCMT	1e-160	30.52	92.28	75.63	1673
CL9944Contig1	Ketoacyl-ACP Synthase III	AT1G62640	KASIII	4e-153	10.42	22.87	15.19	1729
CL9998Contig1	Ketoacyl-ACP Reductase	AT3G55290	KAR	7.6e-98	35.46	29.1	52.47	1226
CL10093Contig1	Hydroxyacyl-ACP Dehydrase	AT2G22230	HAD	2.3e-80	41.43	108.82	140.33	1227
comp111588_c0_seq1	Enoyl-ACP Reductase	AT2G05990	ER	4e-160	39	138.32	135.91	1498
comp117309_c1_seq1	Enoyl-ACP Reductase	AT2G05990	ER	4e-160	34.75	119.01	124.94	1882
CL527Contig5	Ketoacyl-ACP Synthase I	AT5G46290	KASI	0	87.82	177.43	337.86	1646
comp102930_c0_seq3	Ketoacyl-ACP Synthase I	AT5G46290	KASI	0	15.54	7.21	0.12	1748
comp118849_c0_seq9	Ketoacyl-ACP Synthase I	AT5G46290	KASI	0	24.44	3.17	0.2	1742
CL1Contig7152	Acyl-ACP Thioesterase A	At1g08510	FATB	4e-157	71.5	121.95	286.89	2655
comp107319_c0_seq1	Acyl-ACP Thioesterase A	At1g08510	FATB	5e-105	0.05	154.97	0.1	1574
comp107689_c0_seq1	Acyl-ACP Thioesterase A	At1g08510	FATB	5e-105	0.05	158.55	0.11	1536
CL1Contig7152	Acyl-ACP Thioesterase A	AT3G25110	FATA	9e-71	71.5	121.95	286.89	2655
comp107319_c0_seq1	Acyl-ACP Thioesterase A	AT3G25110	FATA	4e-57	0.05	154.97	0.1	1574
comp107689_c0_seq1	Acyl-ACP Thioesterase A	AT3G25110	FATA	4e-57	0.05	158.55	0.11	1536
CL14238Contig1	Ketoacyl-ACP Synthase II	AT1G74960	KASII	0	50.74	36.6	31.19	2270
CL1Contig2901	Ketoacyl-ACP Synthase II	AT1G74960	KASII	0	16.03	0.3	6.23	1682
comp100486_c0_seq1	Ketoacyl-ACP Synthase II	AT1G74960	KASII	0	18.15	0.35	7.06	1465
comp105739_c0_seq1	stearoyl-ACP desaturase 6	AT2G43710	SAD6	0	0.24	17.56	2.08	1914
Fatty acid elongation
comp108059_c0_seq3	long-chain acyl-CoA synthetase	At2g47240	LACS1	0	30.02	1.91	6.09	2366
CL2823Contig2	long-chain acyl-CoA synthetase	At1g49430	LACS2	0	6.64	0.18	0.23	1878
CL1Contig5526	long-chain acyl-CoA synthetase	At4g23850	LACS4	0	173.43	145.3	122.18	2608
CL7389Contig1	long-chain acyl-CoA synthetase	At3g05970	LACS6	0	12.07	19.38	7.49	2773
comp171119_c0_seq1	long-chain acyl-CoA synthetase	At5g27600	LACS7	3e-39	0.39	0.67	0.74	211
CL12754Contig1	long-chain acyl-CoA synthetase	At2g04350	LACS8	0	31.65	30.78	30.43	2717
CL1Contig902	long-chain acyl-CoA synthetase	At1g77590	LACS9	0	13.34	10.51	7.96	3406
CL1Contig6393	3-ketoacyl-CoA synthase	At1g68530	KCS6	0	10.34	0.97	0.17	2179
CL1Contig7128	3-ketoacyl-CoA synthase	At1g68530	KCS6	0	16.29	7.55	0.58	1665
comp143588_c0_seq1	3-ketoacyl-CoA synthase	At1g68530	KCS6	1e-63	1.39	0.97	0	680
CL1Contig2679	3-ketoacyl-CoA synthase	At1g68530	KCS6	1e-79	1.4	0.81	0	527
CL15525Contig1	3-ketoacyl-CoA synthase	At1g01120	KCS1	0	43.17	5.4	1.19	2247
CL14936Contig1	3-ketoacyl-CoA synthase	At1g19440	KCS4	0	13.14	9.92	6.15	1954
CL20331Contig1	3-ketoacyl-CoA synthase	At1g19440	KCS4	2e-81	104.05	6.6	0.71	1117
CL1Contig6535	3-ketoacyl-CoA synthase	At1g71160	KCS7	8e-56	1.17	1.2	0	341
CL1Contig7102	3-ketoacyl-CoA synthase	At2g26250	KCS10	0	80.25	23.55	8.15	1841
CL1Contig7117	3-ketoacyl-CoA synthase	At2g26640	KCS11	0	4.64	2.53	3.8	1254
comp101926_c0_seq1	3-ketoacyl-CoA synthase	At2g26640	KCS11	0	4.24	2.62	0.2	1710
CL1Contig420	3-ketoacyl-CoA synthase	At2g26640	KCS11	0	36.07	3.21	1.62	2220
CL1665Contig1	3-ketoacyl-CoA synthase	At2g26640	KCS11	0	15.39	0.9	0.11	2098
comp108233_c0_seq1	3-ketoacyl-CoA synthase	At2g26640	KCS11	0	4.77	2.89	0.21	1657
CL1Contig4261	Ketoacyl-CoA Reductase	At1g67730	KCR1	1e-120	31.23	15.98	23.61	1566
CL21416Contig1	Ketoacyl-CoA Reductase	At1g67730	KCR1	5.3e-98	98.29	4.1	0.71	1232
CL1751Contig1	Hydroxyacyl-CoA Dehydratase	At5g10480	HCD	4.3e-98	20.51	15.64	19.94	1178
CL1751Contig2	Hydroxyacyl-CoA Dehydratase	At5g10480	HCD	1.6e-44	26.97	3.39	3.95	416
CL1229Contig2	Enoyl-CoA Reductase	At3g55360	ECR	7e-153	76.84	47.36	67.57	1579
Triacylglycerolbiosynthesis
comp19185_c0_seq1	Glycerol-3-Phosphate Acyltransferase	At1g06520	GPAT1	5e-103	4.03	0.1	0	810
comp191979_c0_seq1	Glycerol-5-Phosphate Acyltransferase	At1g02390	GPAT2	3e-26	0.55	2.09	0	223
CL21591Contig1	Glycerol-6-Phosphate Acyltransferase	At4g01950	GPAT3	1e-113	4.83	1.5	0.21	1332
CL18387Contig1	Glycerol-8-Phosphate Acyltransferase	At3g11430	GPAT5	1e-109	3.52	0.05	0	793
CL10131Contig1	Glycerol-9-Phosphate Acyltransferase	At3g11430	GPAT5	2e-53	1.62	0	0	482
CL1Contig26	Glycerol-12-Phosphate Acyltransferase	At2g38110	GPAT6	0	157.45	8.22	6.61	1566
CL1Contig3032	Glycerol-15-Phosphate Acyltransferase	At5g06090	GPAT7	6e-59	1.53	0	0	349
CL14813Contig1	Glycerol-18-Phosphate Acyltransferase	At5g60620	GPAT9	9e-161	21.88	46.26	27.27	1958
CL8280Contig1	lysophosphatidyl acyltransferase	At4g30580	LPAAT1	5e-118	4.96	2.72	3.03	1761
comp99006_c0_seq1	lysophosphatidyl acyltransferase	At3g57650	LPAAT2	6e-180	29.43	15.73	38.84	1554
comp113702_c0_seq6	lysophosphatidyl acyltransferase	At3g18850	LPAAT5	5e-172	6.91	5.21	5.17	2076
CL11711Contig1	Phosphatidate Phosphatase	At2g01180	LPP1	3e-114	12.49	7.9	7.75	1495
CL2455Contig1	Phosphatidate Phosphatase	At3g02600	LPP3	1e-125	15.61	12.18	11.85	1487
comp115177_c0_seq4	Phosphatidate Phosphatase	AT5G66450	LPP ε	6e-55	10.78	3.63	4.72	686
CL11360Contig1	Phosphatidate Phosphatase	AT3G58490	LPP δ	1e-156	18.18	9.97	9.37	1566
CL222Contig5	Phosphatidate Phosphatase	AT4G22550	LPP β	5e-31	3.16	2.3	5.38	904
comp111060_c0_seq1	Phosphatidate Phosphatase	AT5G03080	LPP γ	4e-85	9.94	2.13	6.39	1313
CL12996Contig1	Phosphatidate Phosphatase	At3g09560	PAH1	0	5.54	5.5	3.54	3266
comp117725_c1_seq16	Phosphatidate Phosphatase	AT5G42870	PAH2	2e-167	8.11	7.92	2.39	4803
comp110824_c0_seq2	acyl-CoA:diacylglycerol acyltransferase	AT2G19450	DGAT1	0	2.31	12.41	34.36	2228
CL1Contig874	acyl-CoA:diacylglycerol acyltransferase	At3g51520	DGAT2	2e-130	16.09	11.68	2.52	1112
CL1Contig93	phospholipid:diacylglycerol acyltransferase	AT5G13640	PDAT1	0	22.3	21.49	26.68	3811
Polyunsaturated FAs synthensis
comp109189_c0_seq1	fatty acid desaturase 2	AT3G12120	FAD2	3e-179	141.46	24.94	198.14	1589
comp109832_c1_seq1	fatty acid desaturase 2	AT3G12120	FAD2	3e-179	141.72	24.97	198.42	1587
CL7953Contig1	fatty acid desaturase 3	AT2G29980	FAD3	7e-164	41.79	16.9	2.4	2163
comp103731_c0_seq1	Lysophospholipid acyltransferase	AT1G12640;AT1G63050	LPCAT	0	25.95	32.38	47.58	1813
comp106669_c0_seq1	Phosphatidylcholine:diacylglycerol cholinephosphotransferase	AT3G15820	PDCT	5e-88	91.02	2.79	0.07	1304
CL7980Contig1	Diacylglycerol Cholinephosphotransferase	AT3G25585	DAG-CPT	1e-176	41.17	36.16	64.22	1674														K00993	ko00440. Phosphonate and phosphinate metabolism;ko00564. Glycerophospholipid metabolism;ko00565. Ether lipid metabolism;
