# Supplementary material for: Integrated transcriptome sequencing and dynamic analysis reveal carbon source partitioning between terpenoid and oil accumulation in developing Lindera glauca fruits
Source: Sci Rep. 2015 Oct 8;5:15017. doi: 10.1038/srep15017 (PMC4597268; doi:10.1038/srep15017)
Supplement: Supplementary Dataset 7 [file srep15017-s8.xls]

## Sheet: Sheet1
Test_id		50DAF	125DAF	150DAF	fold_change(125:50DAF)	significant	fold_change(150:50DAF)	significant	Name	Family	Cluster	Length	Swissprot_des	Swissprot_evalue
comp103062_c0_seq1	0.47	12.64	10.06	4.74919	yes	4.41983	no	ERF18	AP2/ERF	2	965	sp|Q9S7L5|ERF18_ARATH Ethylene-responsive transcription factor ERF018 OS=Arabidopsis thaliana GN=ERF018 PE=2 SV=1	1e-46
comp107180_c0_seq1	0.41	11.34	8.89	4.78965	yes	4.43849	no	ERF18	AP2/ERF	2	1093	sp|Q9S7L5|ERF18_ARATH Ethylene-responsive transcription factor ERF018 OS=Arabidopsis thaliana GN=ERF018 PE=2 SV=1	3e-46
comp94007_c0_seq1	0.87	5.72	165.36	2.71693	no	7.57038	yes	EF114	AP2/ERF	2	1252	sp|Q9FH54|EF114_ARATH Ethylene-responsive transcription factor ERF114 OS=Arabidopsis thaliana GN=ERF114 PE=2 SV=1	4e-45
comp115669_c0_seq1	1	10.07	24.33	3.33199	no	4.60466	yes	ERF26	AP2/ERF	2	1111	sp|Q9CAN9|ERF26_ARATH Ethylene-responsive transcription factor ERF026 OS=Arabidopsis thaliana GN=ERF026 PE=2 SV=1	1e-32
CL10192Contig1	8.14	34.56	93.33	2.086	yes	3.51924	yes	ERF76	AP2/ERF	2	1259	sp|Q9C5I3|ERF76_ARATH Ethylene-responsive transcription factor 11 OS=Arabidopsis thaliana GN=ERF11 PE=2 SV=1	1e-17
comp120459_c2_seq1	24.31	32.24	128.6	0.407302	no	2.40327	yes	RAP2-1	AP2/ERF	3	883	sp|Q8LC30|RAP21_ARATH Ethylene-responsive transcription factor RAP2-1 OS=Arabidopsis thaliana GN=RAP2-1 PE=2 SV=1	1e-36
CL15214Contig1	33.57	48.26	96.65	0.523655	no	1.5256	yes	RAP2-4	AP2/ERF	3	2018	sp|Q8H1E4|RAP24_ARATH Ethylene-responsive transcription factor RAP2-4 OS=Arabidopsis thaliana GN=RAP2-4 PE=1 SV=1	5e-49
comp120830_c0_seq1	10.83	45.63	45.65	2.07495	yes	2.07558	yes	WRI1	AP2/ERF	3	1320	sp|Q6X5Y6|WRI1_ARATH Ethylene-responsive transcription factor WRI1 OS=Arabidopsis thaliana GN=WRI1 PE=2 SV=1	2e-88
CL16285Contig1	5.36	29.76	51.42	2.47307	yes	3.26202	yes	ERF5	AP2/ERF	2	684	sp|Q40478|ERF5_TOBAC Ethylene-responsive transcription factor 5 OS=Nicotiana tabacum GN=ERF5 PE=2 SV=1	3e-29
comp105659_c0_seq2	1.27	12.57	27.94	3.30708	yes	4.45943	yes	ERF5	AP2/ERF	2	679	sp|Q40478|ERF5_TOBAC Ethylene-responsive transcription factor 5 OS=Nicotiana tabacum GN=ERF5 PE=2 SV=1	5e-38
CL17085Contig1	13.1	19.88	42.19	0.601751	no	1.68733	yes	ERF82	AP2/ERF	3	1001	sp|O80339|ERF82_ARATH Ethylene-responsive transcription factor 3 OS=Arabidopsis thaliana GN=ERF3 PE=1 SV=1	1e-26
CL2260Contig1	6.17	40.52	88.36	2.71529	yes	3.84005	yes	ABI3	B3 domain	2	2854	sp|Q01593|ABI3_ARATH B3 domain-containing transcription factor ABI3 OS=Arabidopsis thaliana GN=ABI3 PE=1 SV=1	4e-117
CL1Contig6458	26.02	0.98	0.14	-4.7307	yes	-7.53805	yes	bHLH93	bHLH	1	1692	sp|Q9LSL1|BH093_ARATH Transcription factor bHLH93 OS=Arabidopsis thaliana GN=BHLH93 PE=1 SV=1	6e-77
CL2347Contig2	29.3	0.04	0	-9.51668	yes	#NUM!	no	bHLH93	bHLH	1	668	sp|Q9LSL1|BH093_ARATH Transcription factor bHLH93 OS=Arabidopsis thaliana GN=BHLH93 PE=1 SV=1	1e-36
CL1Contig669	16.44	0.01	0.02	-10.683	no	-9.68299	yes	bHLH120	bHLH	1	1302	sp|Q9FLI0|BH120_ARATH Transcription factor bHLH120 OS=Arabidopsis thaliana GN=BHLH120 PE=2 SV=2	8e-38
CL1Contig1028	34.01	4.27	4.38	-2.99365	yes	-2.95696	yes	bHLH96	bHLH	1	1576	sp|Q9C7T4|BH096_ARATH Transcription factor bHLH96 OS=Arabidopsis thaliana GN=BHLH96 PE=2 SV=1	2e-78
CL1Contig1671	14.95	3.82	0.08	-1.9685	no	-7.54593	yes	MYC2	bHLH	1	2320	sp|Q39204|RAP1_ARATH Transcription factor MYC2 OS=Arabidopsis thaliana GN=RAP1 PE=1 SV=2	1e-165
CL1Contig6989	5.91	12.59	43.58	1.09105	no	2.88244	yes	bHLH82	bHLH	2	1147	sp|Q9LSQ3|BH082_ARATH Transcription factor bHLH82 OS=Arabidopsis thaliana GN=BHLH82 PE=2 SV=1	9e-37
comp97774_c0_seq2	2.37	44.05	8.24	4.21618	yes	1.79776	no	bHLH148	bHLH	2	998	sp|Q9C8Z9|BH148_ARATH Transcription factor bHLH148 OS=Arabidopsis thaliana GN=BHLH148 PE=1 SV=1	1e-19
comp109228_c1_seq1	0.26	30.47	0	6.87273	yes	#NUM!	no	LEC1	CBF	2	939	sp|Q9SFD8|NFYB9_ARATH Nuclear transcription factor Y subunit B-9 OS=Arabidopsis thaliana GN=NFYB9 PE=1 SV=2	6e-58
CL1Contig1488	8.94	14.52	26.25	0.699695	no	1.55397	yes	NFYC2	CBF	2	765	sp|Q8LCG7|NFYC2_ARATH Nuclear transcription factor Y subunit C-2 OS=Arabidopsis thaliana GN=NFYC2 PE=2 SV=2	9e-68
comp99798_c0_seq1	103.8	55.48	3.19	-0.903767	no	-5.02411	yes	MADS6	MADS-box	1	1227	sp|Q6EU39|MADS6_ORYSJ MADS-box transcription factor 6 OS=Oryza sativa subsp. japonica GN=MADS6 PE=1 SV=1	2e-114
comp104738_c0_seq2	16.07	1.8	0.04	-3.1583	no	-8.65015	yes	TT2	MYB	1	1170	sp|Q9FJA2|TT2_ARATH Transcription factor TT2 OS=Arabidopsis thaliana GN=TT2 PE=1 SV=1	1e-44
CL9142Contig1	52.03	12.44	12.36	-2.06436	yes	-2.07366	yes	GLK1	MYB	3	1824	sp|Q5Z5I4|GLK1_ORYSJ Probable transcription factor GLK1 OS=Oryza sativa subsp. japonica GN=GLK1 PE=2 SV=1	5e-68
CL1Contig650	0.02	2.11	141.56	6.7211	no	12.7891	yes	MYB90	MYB	2	1077	sp|Q9ZTC3|MYB90_ARATH Transcription factor MYB90 OS=Arabidopsis thaliana GN=MYB90 PE=1 SV=1	1e-62
comp117009_c0_seq2	17.65	13.61	79.75	-0.375001	no	2.17582	yes	APL	MYB	3	2544	sp|Q9SAK5|APL_ARATH Myb family transcription factor APL OS=Arabidopsis thaliana GN=APL PE=2 SV=2	2e-58
CL1Contig7068	10.32	16.59	33.79	0.684871	no	1.71115	yes	MYB44	MYB	3	1074	sp|Q9FDW1|MYB44_ARATH Transcription factor MYB44 OS=Arabidopsis thaliana GN=MYB44 PE=2 SV=1	7e-66
comp114272_c0_seq10	47.53	31.01	7.47	-0.616105	no	-2.66966	yes	MYB1R1	MYB	1	1277	sp|Q2V9B0|MY1R1_SOLTU Transcription factor MYB1R1 OS=Solanum tuberosum PE=2 SV=1	1e-39
CL9683Contig1	30.7	11.65	1.97	-1.39791	no	-3.96197	yes	NFYA9	NFYA	1	1740	sp|Q945M9|NFYA9_ARATH Nuclear transcription factor Y subunit A-9 OS=Arabidopsis thaliana GN=NFYA9 PE=2 SV=1	8e-15
CL21548Contig1	39.75	15.36	9.94	-1.37178	no	-1.99964	yes	NFYA7	NFYA	1	1644	sp|Q84JP1|NFYA7_ARATH Nuclear transcription factor Y subunit A-7 OS=Arabidopsis thaliana GN=NFYA7 PE=2 SV=1	1e-42
CL14539Contig1	2490.39	108.69	9.64	-4.51808	yes	-8.01312	yes	CP19	TCP	1	2649	sp|Q9LT89|TCP19_ARATH Transcription factor TCP19 OS=Arabidopsis thaliana GN=TCP19 PE=2 SV=1	2e-33
CL1Contig834	92.86	50.41	12.75	-0.881347	no	-2.86456	yes	TCP2	TCP	3	2539	sp|Q93V43|TCP2_ARATH Transcription factor TCP2 OS=Arabidopsis thaliana GN=TCP2 PE=2 SV=1	8e-48
CL10541Contig1	7.48	14.46	38.06	0.950957	no	2.34717	yes	WRKY23	WRKY	2	1316	sp|O22900|WRK23_ARATH Probable WRKY transcription factor 23 OS=Arabidopsis thaliana GN=WRKY23 PE=2 SV=1	4e-40
CL10083Contig1	0.06	4.98	13.71	6.37504	no	7.83605	yes	WRKY65	WRKY	2	1292	sp|Q9LP56|WRK65_ARATH Probable WRKY transcription factor 65 OS=Arabidopsis thaliana GN=WRKY65 PE=2 SV=1	2e-65
